# Supplementary material for: Risk of the hydrogen economy for atmospheric methane
Source: Nat Commun. 2022 Dec 13;13:7706. doi: 10.1038/s41467-022-35419-7 (PMC9747913; doi:10.1038/s41467-022-35419-7)
Supplement: Supplementary file 4 — Supplementary Dataset 1 [file 41467_2022_35419_MOESM4_ESM.zip]

Archive with 2 entries (2 files):
- H2&CH4.nb
- Read Me.txt
