# Supplementary material for: Risk of the hydrogen economy for atmospheric methane
Source: Nat Commun. 2022 Dec 13;13:7706. doi: 10.1038/s41467-022-35419-7 (PMC9747913; doi:10.1038/s41467-022-35419-7)
Supplement: Supplementary file 4 — Supplementary Dataset 1 [file 41467_2022_35419_MOESM4_ESM.zip › H2&CH4.nb]

(* Content-type: application/vnd.wolfram.mathematica *)

(*** Wolfram Notebook File ***)
(* http://www.wolfram.com/nb *)

(* CreatedBy='Mathematica 11.2' *)

(*CacheID: 234*)
(* Internal cache information:
NotebookFileLineBreakTest
NotebookFileLineBreakTest
NotebookDataPosition[       158,          7]
NotebookDataLength[   1132511,      23740]
NotebookOptionsPosition[   1120759,      23567]
NotebookOutlinePosition[   1121206,      23584]
CellTagsIndexPosition[   1121163,      23581]
WindowFrame->Normal*)

(* Beginning of Notebook Content *)
Notebook[{

Cell[CellGroupData[{
Cell["\<\
CH4-H2-OH-CO model from Bertagni et al. 2022 (submitted to Nat. Comm.)\
\>", "Subsection",
 CellChangeTimes->{{3.8425284787106466`*^9, 3.8425284847095833`*^9}, {
   3.851569888244089*^9, 3.851569897101249*^9}, 3.8538391749407697`*^9, {
   3.8545510850955715`*^9, 3.8545510854720645`*^9}, {3.8730182500577126`*^9, 
   3.8730182635542145`*^9}},ExpressionUUID->"3fcf2a49-90b4-4bc7-8831-\
48a5982c0bc3"],

Cell[CellGroupData[{

Cell[TextData[StyleBox["Parameters and unperturbed base state (MUST COMPILE)",
 Background->GrayLevel[0.85]]], "Text",
 CellGroupingRules->{"GroupTogetherGrouping", 10001.},
 CellChangeTimes->{{3.84245045774654*^9, 3.8424504709265795`*^9}, {
   3.842450717562323*^9, 3.842450720458132*^9}, 3.8424546415699577`*^9, {
   3.842454917027754*^9, 3.842454922283665*^9}, 3.850796172938261*^9, {
   3.8729581932527857`*^9, 
   3.8729581949328394`*^9}},ExpressionUUID->"f06e0b74-8da7-441a-84f4-\
62967fd4611a"],

Cell[BoxData[{
 RowBox[{
  RowBox[{"Clear", "[", 
   RowBox[{"SM", ",", "SOH", ",", "SCO", ",", "SH"}], "]"}], 
  "\[IndentingNewLine]", 
  RowBox[{"(*", 
   RowBox[{"base", " ", "state", " ", "concentration"}], 
   "*)"}]}], "\[IndentingNewLine]", 
 RowBox[{
  RowBox[{
   RowBox[{"OHb", "=", 
    RowBox[{"cconc", "  ", 
     SuperscriptBox["10", "6"]}]}], ";"}], 
  RowBox[{"(*", "ppb", "*)"}]}], "\[IndentingNewLine]", 
 RowBox[{
  RowBox[{
   RowBox[{"Mb", "=", "1890"}], ";"}], 
  RowBox[{"(*", "ppb", "*)"}]}], "\[IndentingNewLine]", 
 RowBox[{
  RowBox[{
   RowBox[{"Hb", "=", "530"}], ";"}], 
  RowBox[{"(*", "ppb", "*)"}]}], "\[IndentingNewLine]", 
 RowBox[{
  RowBox[{
   RowBox[{"COb", "=", "80"}], ";"}], 
  RowBox[{"(*", "ppb", "*)"}]}], "\[IndentingNewLine]", 
 RowBox[{
  RowBox[{
   RowBox[{"CO2b", "=", "412"}], ";"}], 
  RowBox[{"(*", "ppm", "*)"}], "\[IndentingNewLine]", "\[IndentingNewLine]", 
  RowBox[{"(*", 
   RowBox[{"loss", " ", "frequencies"}], "*)"}]}], "\[IndentingNewLine]", 
 RowBox[{
  RowBox[{
   RowBox[{"Tatm", "=", "273"}], ";"}], 
  RowBox[{"(*", 
   RowBox[{"atmosphere", " ", "temperature"}], 
   "*)"}]}], "\[IndentingNewLine]", 
 RowBox[{
  RowBox[{
   RowBox[{"ksoil", "=", 
    RowBox[{"ctime", " ", "1.2", " ", 
     SuperscriptBox["10", 
      RowBox[{"-", "8"}]]}]}], ";"}], 
  RowBox[{"(*", 
   SuperscriptBox["yr", 
    RowBox[{"-", "1"}]], "*)"}]}], "\[IndentingNewLine]", 
 RowBox[{
  RowBox[{"\[Tau]CO", "=", 
   RowBox[{"1", "/", "6"}]}], ";", 
  RowBox[{"(*", 
   RowBox[{"CO", " ", "lifetime", " ", "to", " ", "OH", " ", 
    RowBox[{"(", "years", ")"}]}], "*)"}], "\[IndentingNewLine]", 
  RowBox[{"\[Tau]M", "=", "10"}], ";", 
  RowBox[{"(*", 
   RowBox[{"CH4", " ", "lifetime", " ", "to", " ", "OH", " ", 
    RowBox[{"(", "years", ")"}]}], "*)"}], "\[IndentingNewLine]", 
  RowBox[{"k1", "=", 
   RowBox[{
    RowBox[{"(", "1", ")"}], "/", 
    RowBox[{"(", 
     RowBox[{"\[Tau]M", " ", "OHb"}], ")"}]}]}], ";"}], "\[IndentingNewLine]", 
 RowBox[{
  RowBox[{"k2", "=", 
   RowBox[{
    RowBox[{"ctime", "/", "cconc"}], 
    RowBox[{"(", 
     RowBox[{"2.8", " ", 
      SuperscriptBox["10", 
       RowBox[{"-", "12"}]], 
      RowBox[{"Exp", "[", 
       RowBox[{
        RowBox[{"-", "1800"}], "/", "Tatm"}], "]"}]}], ")"}]}]}], ";", 
  RowBox[{"(*", 
   RowBox[{"Burkholder", " ", "2011"}], "*)"}], "\[IndentingNewLine]", 
  RowBox[{"kf", "=", 
   RowBox[{
    RowBox[{"(", 
     FractionBox[
      RowBox[{"k0", " ", 
       RowBox[{"COb", "/", "cconc"}]}], 
      RowBox[{"1", "+", 
       FractionBox[
        RowBox[{"k0", " ", 
         RowBox[{"COb", "/", "cconc"}]}], "k\[Infinity]"]}]], ")"}], 
    SuperscriptBox["0.6", 
     SuperscriptBox[
      RowBox[{"(", 
       RowBox[{"1", "+", 
        SuperscriptBox[
         RowBox[{"(", 
          RowBox[{"Log10", "[", 
           FractionBox[
            RowBox[{"k0", " ", 
             RowBox[{"COb", "/", "cconc"}]}], "k\[Infinity]"], "]"}], ")"}], 
         "2"]}], ")"}], 
      RowBox[{"-", "1"}]]]}]}], ";", 
  RowBox[{"k0", "=", 
   RowBox[{"5.9", " ", 
    SuperscriptBox["10", 
     RowBox[{"-", "33"}]], 
    SuperscriptBox[
     RowBox[{"(", 
      FractionBox["Tatm", "300"], ")"}], 
     RowBox[{"-", "1"}]]}]}], ";", 
  RowBox[{"k\[Infinity]", "=", 
   RowBox[{"1.1", " ", 
    SuperscriptBox["10", 
     RowBox[{"-", "12"}]], 
    SuperscriptBox[
     RowBox[{"(", 
      FractionBox["Tatm", "300"], ")"}], "1.3"]}]}], 
  ";"}], "\[IndentingNewLine]", 
 RowBox[{
  RowBox[{"k4", "=", 
   RowBox[{"1", "/", 
    RowBox[{"(", 
     RowBox[{"\[Tau]CO", " ", "OHb"}], ")"}]}]}], 
  ";"}], "\[IndentingNewLine]", 
 RowBox[{
  RowBox[{"f", "=", "0.37"}], ";", 
  RowBox[{"(*", 
   RowBox[{"Novelli", " ", "et", " ", "al", " ", "1999"}], "*)"}], 
  "\[IndentingNewLine]", 
  RowBox[{"kMCl", "=", "0.005"}], ";", " ", 
  RowBox[{"kMstrat", "=", "0.0083"}], ";", " ", 
  RowBox[{"kMsoil", "=", "0.0067"}], ";", " ", 
  RowBox[{"(*", 
   RowBox[{
    RowBox[{"smaller", " ", "sinks", " ", "coefficient"}], ",", " ", 
    SuperscriptBox["yr", 
     RowBox[{"-", "1"}]]}], "*)"}], "\[IndentingNewLine]", 
  RowBox[{"kMss", "=", 
   RowBox[{"(", 
    RowBox[{"kMCl", "+", "kMstrat", "+", "kMsoil"}], ")"}]}], ";", 
  RowBox[{"(*", 
   RowBox[{
    RowBox[{"(", 
     RowBox[{"kMCl", "+", "kMstrat", "+", "kMsoil"}], ")"}], ";"}], "*)"}], 
  "\[IndentingNewLine]", 
  RowBox[{"k3X", "=", 
   RowBox[{"EOH", " ", 
    RowBox[{
     RowBox[{"(", 
      RowBox[{
       RowBox[{"k1", " ", "OHb", " ", "Mb"}], "+", 
       RowBox[{"k2", " ", "OHb", " ", "Hb"}], "+", 
       RowBox[{"k4", " ", "OHb", " ", "COb"}]}], ")"}], "/", " ", 
     RowBox[{"(", "OHb", ")"}]}]}]}], ";", 
  RowBox[{"(*", 
   RowBox[{"Prather", " ", "1994"}], "*)"}], "\[IndentingNewLine]", 
  RowBox[{"EOH", "=", 
   RowBox[{"45", "/", "55"}]}], ";", 
  RowBox[{"(*", 
   RowBox[{"excess", " ", "of", " ", "OH"}], "*)"}], "\[IndentingNewLine]", 
  "\[IndentingNewLine]", 
  RowBox[{"(*", 
   RowBox[{"tropospheric", " ", "burdens"}], "*)"}], "\[IndentingNewLine]", 
  RowBox[{"TropMass", "=", 
   RowBox[{"0.82", " ", "5.148", " ", 
    SuperscriptBox["10", "21"]}]}], ";", 
  RowBox[{"(*", 
   RowBox[{"g", ",", 
    RowBox[{"Trenberth", " ", "and", " ", "Smith"}], ",", " ", "2004", ",", 
    " ", 
    RowBox[{
    "0.82", " ", "is", " ", "the", " ", "tropospheric", " ", "fraction"}]}], 
   "*)"}], "\[IndentingNewLine]", 
  RowBox[{"Hburden", "=", 
   RowBox[{
    SuperscriptBox["10", 
     RowBox[{"-", "12"}]], "TropMass", " ", "Hb", " ", 
    SuperscriptBox["10", 
     RowBox[{"-", "9"}]], " ", 
    RowBox[{"2", "/", "29"}]}]}], " ", ";", 
  RowBox[{"(*", "Tg", "*)"}], "\[IndentingNewLine]", 
  RowBox[{"Mburden", "=", 
   RowBox[{
    SuperscriptBox["10", 
     RowBox[{"-", "12"}]], "TropMass", " ", "Mb", " ", 
    SuperscriptBox["10", 
     RowBox[{"-", "9"}]], " ", 
    RowBox[{"16", "/", "29"}]}]}], " ", ";", 
  RowBox[{"(*", "Tg", "*)"}], "\[IndentingNewLine]", 
  RowBox[{"OHburden", "=", 
   RowBox[{
    SuperscriptBox["10", 
     RowBox[{"-", "12"}]], "TropMass", " ", "OHb", " ", 
    SuperscriptBox["10", 
     RowBox[{"-", "9"}]], " ", 
    RowBox[{"17", "/", "29"}]}]}], " ", ";", 
  RowBox[{"(*", "Tg", "*)"}], "\[IndentingNewLine]", 
  RowBox[{"COburden", "=", 
   RowBox[{
    SuperscriptBox["10", 
     RowBox[{"-", "12"}]], "TropMass", " ", "COb", " ", 
    SuperscriptBox["10", 
     RowBox[{"-", "9"}]], " ", 
    RowBox[{"28", "/", "29"}]}]}], " ", ";", 
  RowBox[{"(*", "Tg", "*)"}], "\[IndentingNewLine]", 
  RowBox[{"CO2burden", "=", 
   RowBox[{
    SuperscriptBox["10", 
     RowBox[{"-", "15"}]], "TropMass", " ", "CO2b", " ", 
    SuperscriptBox["10", 
     RowBox[{"-", "6"}]], " ", 
    RowBox[{"44", "/", "29"}]}]}], " ", ";", 
  RowBox[{"(*", "Pg", "*)"}], "\[IndentingNewLine]", "\[IndentingNewLine]", 
  RowBox[{"(*", 
   RowBox[{"conversion", " ", "factors"}], "*)"}], "\[IndentingNewLine]", 
  RowBox[{"ctime", "=", 
   RowBox[{"365", " ", "24", " ", "3600"}]}], ";", 
  RowBox[{"(*", 
   RowBox[{"from", " ", "sec", " ", "to", " ", "year"}], "*)"}], 
  "\[IndentingNewLine]", 
  RowBox[{"NA", "=", 
   RowBox[{"6.022", " ", 
    SuperscriptBox["10", "23"]}]}], ";", 
  RowBox[{"(*", 
   RowBox[{
    RowBox[{"molecules", "/", "moles"}], " ", "Avogadro"}], "*)"}], 
  "\[IndentingNewLine]", 
  RowBox[{"Vmol", "=", "38405"}], ";", 
  RowBox[{"(*", 
   RowBox[{
    RowBox[{"cm3", "/", "mole"}], ",", " ", 
    RowBox[{"T", "=", 
     RowBox[{"4", "\[Degree]C"}]}], ",", " ", 
    RowBox[{"p", "=", 
     RowBox[{"600", " ", "mbar"}]}]}], "*)"}], "\[IndentingNewLine]", 
  RowBox[{"cconc", "=", 
   RowBox[{"Vmol", "/", 
    RowBox[{"(", 
     RowBox[{
      SuperscriptBox["10", 
       RowBox[{"-", "9"}]], " ", "NA"}], " ", ")"}]}]}], ";", 
  RowBox[{"(*", 
   RowBox[{"from", " ", 
    RowBox[{"molecules", "/", 
     SuperscriptBox["cm", "3"]}], " ", "to", " ", "ppb"}], "*)"}], 
  "\[IndentingNewLine]", "\[IndentingNewLine]", 
  RowBox[{"CtoBM", "=", 
   RowBox[{"Mburden", "/", "Mb"}]}], ";", 
  RowBox[{"(*", 
   RowBox[{"ppb", " ", "to", " ", "Tg"}], "*)"}], 
  RowBox[{"(*", 
   RowBox[{
    SuperscriptBox["10", 
     RowBox[{"-", "9"}]], "V", " ", "\[Rho]M", " ", 
    SuperscriptBox["10", 
     RowBox[{"-", "12"}]]}], "*)"}], "\[IndentingNewLine]", 
  RowBox[{"CtoBH", "=", 
   RowBox[{"Hburden", "/", "Hb"}]}], ";", 
  RowBox[{"(*", 
   RowBox[{"ppb", " ", "to", " ", "Tg"}], "*)"}], 
  RowBox[{"(*", 
   RowBox[{
    RowBox[{
     SuperscriptBox["10", 
      RowBox[{"-", "9"}]], "V", " ", "\[Rho]H", " ", 
     SuperscriptBox["10", 
      RowBox[{"-", "12"}]]}], ";"}], "*)"}], "\[IndentingNewLine]", 
  RowBox[{"CtoBOH", "=", 
   RowBox[{"OHburden", "/", "OHb"}]}], ";", 
  RowBox[{"(*", 
   RowBox[{"ppb", " ", "to", " ", "Tg"}], "*)"}], "\[IndentingNewLine]", 
  RowBox[{"CtoBCO", "=", 
   RowBox[{"COburden", "/", "COb"}]}], ";", 
  RowBox[{"(*", 
   RowBox[{"ppb", " ", "to", " ", "Tg"}], "*)"}], "\[IndentingNewLine]", 
  RowBox[{"CtoBCO2", "=", 
   RowBox[{"2.124", " ", 
    RowBox[{"44", "/", "12"}]}]}], ";", 
  RowBox[{"(*", 
   RowBox[{"trop", "+", "strat"}], "*)"}], "\[IndentingNewLine]", 
  "\[IndentingNewLine]", 
  RowBox[{"(*", 
   RowBox[{
    RowBox[{
     RowBox[{"rate", " ", "functions"}], ",", " ", 
     RowBox[{"units", " ", "are", " ", 
      RowBox[{"ppb", "/", "year"}]}]}], ")"}], "*)"}], "\[IndentingNewLine]", 
  RowBox[{"feq1", "=", 
   RowBox[{"SM", "-", 
    RowBox[{"k1", " ", "OH", " ", "M"}], "-", 
    RowBox[{"kMss", " ", "M"}]}]}], ";", 
  RowBox[{"(*", 
   RowBox[{
    RowBox[{"-", "kMss"}], " ", "M"}], "*)"}], "\[IndentingNewLine]", 
  RowBox[{"feq2", "=", 
   RowBox[{"SH", "+", 
    RowBox[{"f", " ", "k1", " ", "OH", " ", "M"}], "-", 
    RowBox[{"k2", " ", "OH", " ", "H"}], "-", 
    RowBox[{"ksoil", " ", "H"}]}]}], ";", 
  RowBox[{"(*", 
   RowBox[{"f", " ", "k1", " ", "OH", " ", "M"}], "*)"}], 
  "\[IndentingNewLine]", 
  RowBox[{"feq3", "=", 
   RowBox[{"SCOp", "+", 
    RowBox[{"k1", " ", "OH", " ", "M"}], "-", 
    RowBox[{"k4", " ", "OH", " ", "CO"}]}]}], ";"}], "\[IndentingNewLine]", 
 RowBox[{
  RowBox[{
   RowBox[{"feq4", "=", 
    RowBox[{"SOHp", "-", 
     RowBox[{"k1", " ", "OH", " ", "M"}], "-", 
     RowBox[{"k2", " ", "OH", " ", "H"}], "-", 
     RowBox[{"k3X", " ", "OH"}], "-", 
     RowBox[{"k4", " ", "OH", " ", "CO"}]}]}], ";"}], "\[IndentingNewLine]", 
  "\[IndentingNewLine]", 
  RowBox[{"(*", 
   RowBox[{"sources", " ", "for", " ", "base", " ", "state"}], 
   "*)"}]}], "\[IndentingNewLine]", 
 RowBox[{
  RowBox[{"solSources", "=", 
   RowBox[{"Block", "[", 
    RowBox[{
     RowBox[{"{", 
      RowBox[{
       RowBox[{"OH", "=", "OHb"}], ",", 
       RowBox[{"H", "=", "Hb"}], ",", 
       RowBox[{"M", "=", "Mb"}], ",", 
       RowBox[{"CO", "=", "COb"}]}], "}"}], ",", 
     RowBox[{"NSolve", "[", 
      RowBox[{
       RowBox[{"{", 
        RowBox[{
         RowBox[{"feq1", "\[Equal]", "0"}], ",", 
         RowBox[{"feq2", "\[Equal]", "0"}], ",", 
         RowBox[{"feq3", "\[Equal]", "0"}], ",", 
         RowBox[{"feq4", "==", "0"}]}], "}"}], ",", 
       RowBox[{"{", 
        RowBox[{"SM", ",", "SH", ",", "SOHp", ",", "SCOp"}], "}"}]}], "]"}]}],
     "]"}]}], ";"}], "\[IndentingNewLine]", 
 RowBox[{
  RowBox[{
   RowBox[{"SM", "=", 
    RowBox[{
     RowBox[{
      RowBox[{"solSources", "[", 
       RowBox[{"[", "1", "]"}], "]"}], "[", 
      RowBox[{"[", "1", "]"}], "]"}], "[", 
     RowBox[{"[", "2", "]"}], "]"}]}], ";", 
   RowBox[{"SH", "=", 
    RowBox[{
     RowBox[{
      RowBox[{"solSources", "[", 
       RowBox[{"[", "1", "]"}], "]"}], "[", 
      RowBox[{"[", "2", "]"}], "]"}], "[", 
     RowBox[{"[", "2", "]"}], "]"}]}], ";", 
   RowBox[{"SOH", "=", 
    RowBox[{
     RowBox[{"(", 
      RowBox[{"SOHp", "/.", "solSources"}], ")"}], "[", 
     RowBox[{"[", "1", "]"}], "]"}]}], ";", 
   RowBox[{"SCO", "=", 
    RowBox[{
     RowBox[{"(", 
      RowBox[{"SCOp", "/.", "solSources"}], ")"}], "[", 
     RowBox[{"[", "1", "]"}], "]"}]}], ";"}], "\[IndentingNewLine]", 
  "\[IndentingNewLine]", 
  RowBox[{"(*", 
   RowBox[{"energy", " ", "parameters"}], "*)"}]}], "\[IndentingNewLine]", 
 RowBox[{
  RowBox[{"Energyff", "=", 
   RowBox[{"192", " ", "+", " ", "140", " ", "+", " ", "158"}]}], " ", ";", 
  RowBox[{"(*", 
   RowBox[{
    RowBox[{"fossil", " ", "fuels", " ", 
     RowBox[{"ExJ", "/", "year"}]}], ",", " ", 
    RowBox[{"Bp", " ", "2019"}]}], "*)"}], "\[IndentingNewLine]", 
  RowBox[{"\[Eta]H", "=", "0.143`"}], ";", 
  RowBox[{"(*", 
   RowBox[{
    RowBox[{"energy", " ", "density"}], ",", " ", 
    RowBox[{"upper", " ", "bound"}], ",", " ", 
    RowBox[{
     RowBox[{"ExJ", "/", "Tg"}], " ", "H2"}]}], "*)"}], "\[IndentingNewLine]", 
  RowBox[{"\[Eta]M", "=", "0.055"}], ";", 
  RowBox[{"(*", 
   RowBox[{
    RowBox[{"energy", " ", "density"}], ",", " ", 
    RowBox[{"upper", " ", "bound"}], ",", " ", 
    RowBox[{
     RowBox[{"ExJ", "/", "Tg"}], " ", "CH4"}]}], "*)"}], 
  "\[IndentingNewLine]", 
  RowBox[{"\[Gamma]M", "=", 
   FractionBox["111", "Energyff"]}], ";", 
  RowBox[{"(*", 
   RowBox[{
    RowBox[{"emission", " ", "ratio"}], ",", " ", 
    RowBox[{"Tg", " ", 
     RowBox[{"CH4", "/", "ExJ"}]}]}], "*)"}], "\[IndentingNewLine]", 
  RowBox[{"\[Gamma]H", "=", 
   FractionBox["11", "Energyff"]}], ";", 
  RowBox[{"(*", 
   RowBox[{
    RowBox[{"emission", " ", "ratio"}], ",", " ", 
    RowBox[{"Tg", " ", 
     RowBox[{"H2", "/", "ExJ"}]}]}], "*)"}], "\[IndentingNewLine]", 
  RowBox[{"\[Rho]", "=", "3.2"}], ";", 
  RowBox[{"(*", 
   RowBox[{
    RowBox[{"kg", " ", "CH4", " ", "per", " ", "kg", " ", "H2"}], ",", " ", 
    RowBox[{"Collodi", " ", "et", " ", 
     RowBox[{"al", "."}]}], ",", " ", "2017", ",", " ", 
    RowBox[{"NG", " ", "is", " ", "85", "%", " ", "CH4"}]}], "*)"}], 
  "\[IndentingNewLine]", "\[IndentingNewLine]", 
  RowBox[{"(*", 
   RowBox[{"radiative", " ", "efficiencies"}], "*)"}], "\[IndentingNewLine]", 
  RowBox[{"RECO2", "=", 
   RowBox[{
    SuperscriptBox["10", "3"], "1.33", " ", 
    SuperscriptBox["10", 
     RowBox[{"-", "5"}]]}]}], ";", 
  RowBox[{"(*", 
   RowBox[{
    RowBox[{
     RowBox[{"W", "/", 
      SuperscriptBox["m", "2"]}], "ppm"}], ",", " ", 
    RowBox[{"Forster", " ", "et", " ", 
     RowBox[{"al", "."}]}], ",", " ", "2021"}], "*)"}], "\[IndentingNewLine]", 
  RowBox[{"REH2", "=", 
   RowBox[{"0.5", " ", "1.3", " ", 
    SuperscriptBox["10", 
     RowBox[{"-", "4"}]]}]}], ";", 
  RowBox[{"(*", 
   RowBox[{
    RowBox[{
     RowBox[{"W", "/", 
      SuperscriptBox["m", "2"]}], "ppb"}], ",", " ", 
    RowBox[{"Paulot", " ", "2021"}], ",", " ", 
    RowBox[{
    "HALVED", " ", "TO", " ", "NOT", " ", "DOUBLE", " ", "COUNT", " ", 
     "METHANE"}]}], "*)"}], " ", "\[IndentingNewLine]", 
  RowBox[{"RECH4", "=", 
   RowBox[{"5.7", " ", 
    SuperscriptBox["10", 
     RowBox[{"-", "4"}]]}]}], ";", 
  RowBox[{"(*", 
   RowBox[{
    RowBox[{
     RowBox[{"W", "/", 
      SuperscriptBox["m", "2"]}], "ppb"}], ",", " ", 
    RowBox[{"Forster", " ", "et", " ", 
     RowBox[{"al", "."}]}], ",", " ", "2021", ",", " ", 
    RowBox[{
    "takes", " ", "into", " ", "account", " ", "indirect", " ", "effects"}]}],
    "*)"}], "\[IndentingNewLine]", 
  RowBox[{"RECH4dir", "=", 
   RowBox[{"3.88", " ", 
    SuperscriptBox["10", 
     RowBox[{"-", "4"}]]}]}], ";", 
  RowBox[{"(*", 
   RowBox[{
    RowBox[{
     RowBox[{"W", "/", 
      SuperscriptBox["m", "2"]}], "ppb"}], ",", " ", 
    RowBox[{"Forster", " ", "et", " ", 
     RowBox[{"al", "."}]}], ",", " ", "2021", ",", " ", 
    RowBox[{"only", " ", "direct", " ", "effect"}]}], "*)"}], 
  "\[IndentingNewLine]", "\[IndentingNewLine]", 
  "\"\<concentration (ppb)\>\""}], "\[IndentingNewLine]", 
 RowBox[{
  RowBox[{"{", 
   RowBox[{"Mb", ",", "Hb", ",", "OHb", ",", "COb"}], "}"}], 
  "\[IndentingNewLine]"}], "\[IndentingNewLine]", "\"\<burdens M,H2,CO (Tg)\>\
\"", "\[IndentingNewLine]", 
 RowBox[{
  RowBox[{"{", 
   RowBox[{"Mburden", ",", "Hburden", ",", "COburden"}], "}"}], 
  "\[IndentingNewLine]"}], "\[IndentingNewLine]", "\"\<Sources ppb/yr (CH4,H2 \
all,CO all, OH)\>\"", "\[IndentingNewLine]", 
 RowBox[{"{", 
  RowBox[{"SM", " ", ",", " ", 
   RowBox[{"(", 
    RowBox[{"SH", "+", 
     RowBox[{"k1", " ", "OHb", " ", "Mb", " ", "f"}]}], ")"}], ",", 
   RowBox[{"(", 
    RowBox[{"SCO", "+", 
     RowBox[{"k1", " ", "OHb", " ", "Mb"}]}], ")"}], ",", "SOH"}], 
  "}"}], "\[IndentingNewLine]", "\"\<Sources Tg/yr (CH4,H2 all,CO all, OH \
(Tmol/yr))\>\"", "\[IndentingNewLine]", 
 RowBox[{
  RowBox[{"{", 
   RowBox[{
    RowBox[{"SM", " ", "CtoBM"}], ",", " ", 
    RowBox[{
     RowBox[{"(", 
      RowBox[{"SH", "+", 
       RowBox[{"k1", " ", "OHb", " ", "Mb", " ", "f"}]}], ")"}], " ", 
     "CtoBH"}], ",", 
    RowBox[{
     RowBox[{"(", 
      RowBox[{"SCO", "+", 
       RowBox[{"k1", " ", "OHb", " ", "Mb"}]}], ")"}], "CtoBCO"}], ",", 
    RowBox[{"SOH", " ", 
     RowBox[{"CtoBOH", "/", "17"}]}]}], "}"}], 
  "\[IndentingNewLine]"}], "\[IndentingNewLine]", "\"\<ratio of H2 and CO \
production from methane\>\"", "\[IndentingNewLine]", 
 RowBox[{
  RowBox[{"{", 
   RowBox[{
    FractionBox[
     RowBox[{"f", " ", "k1", " ", "OHb", " ", "Mb"}], 
     RowBox[{
      RowBox[{"f", " ", "k1", " ", "OHb", " ", "Mb"}], "+", "SH"}]], ",", 
    FractionBox[
     RowBox[{"k1", " ", "OHb", " ", "Mb"}], 
     RowBox[{
      RowBox[{"k1", " ", "OHb", " ", "Mb"}], "+", "SCO"}]]}], "}"}], 
  "\[IndentingNewLine]"}], "\[IndentingNewLine]", "\"\<CH4 Sinks {minors, OH} \
and percentage\>\"", "\[IndentingNewLine]", 
 RowBox[{"{", 
  RowBox[{
   RowBox[{"kMss", " ", "Mb", " ", "CtoBM"}], ",", 
   RowBox[{
    RowBox[{"(", 
     RowBox[{"k1", " ", "OHb", " ", "Mb"}], ")"}], " ", "CtoBM"}]}], 
  "}"}], "\[IndentingNewLine]", 
 RowBox[{
  RowBox[{"{", 
   RowBox[{
    RowBox[{"kMss", " ", 
     RowBox[{"Mb", " ", "/", 
      RowBox[{"(", 
       RowBox[{
        RowBox[{"k1", " ", "OHb", " ", "Mb"}], "+", 
        RowBox[{"kMss", " ", "Mb"}]}], ")"}]}]}], ",", 
    RowBox[{"k1", " ", "OHb", " ", 
     RowBox[{"Mb", " ", "/", 
      RowBox[{"(", 
       RowBox[{
        RowBox[{"k1", " ", "OHb", " ", "Mb"}], "+", 
        RowBox[{"kMss", " ", "Mb"}]}], ")"}]}]}]}], "}"}], 
  "\[IndentingNewLine]"}], "\[IndentingNewLine]", "\"\<H2 Sinks {soil, \
atmosphere,soil over total}\>\"", "\[IndentingNewLine]", 
 RowBox[{
  RowBox[{"{", 
   RowBox[{
    RowBox[{"ksoil", " ", "Hb", " ", "CtoBH"}], ",", 
    RowBox[{
     RowBox[{"(", 
      RowBox[{"k2", " ", "OHb", " ", "Hb"}], ")"}], " ", "CtoBH"}], ",", 
    RowBox[{"ksoil", " ", "/", 
     RowBox[{"(", 
      RowBox[{"ksoil", " ", "+", 
       RowBox[{"k2", " ", "OHb"}]}], ")"}]}]}], " ", "}"}], 
  "\[IndentingNewLine]"}], "\[IndentingNewLine]", 
 RowBox[{"\"\<Excess of OH and %OH used for CH4,H2,CO,X\>\"", " ", 
  RowBox[{"(*", 
   RowBox[{"Prather", " ", "1994"}], "*)"}]}], "\[IndentingNewLine]", 
 RowBox[{
  RowBox[{"{", 
   RowBox[{
    RowBox[{
     FractionBox["SOH", 
      RowBox[{
       RowBox[{"k1", " ", "OHb", " ", "Mb"}], "+", 
       RowBox[{"k2", " ", "OHb", " ", "Hb"}], "+", 
       RowBox[{"k4", " ", "OHb", " ", "COb"}]}]], "-", "1"}], ",", 
    FractionBox[
     RowBox[{"k1", " ", "OHb", " ", "Mb"}], "SOH"], ",", 
    FractionBox[
     RowBox[{"k2", " ", "OHb", " ", "Hb"}], "SOH"], ",", 
    FractionBox[
     RowBox[{"k4", " ", "OHb", " ", "COb"}], "SOH"], ",", 
    FractionBox[
     RowBox[{"k3X", " ", "OHb", " "}], "SOH"]}], "}"}], 
  "\[IndentingNewLine]"}], "\[IndentingNewLine]", "\"\<constants \
(k1,k2,k3X,ksoil,k4,kss)\>\"", "\[IndentingNewLine]", 
 RowBox[{"{", 
  RowBox[{"k1", ",", "k2", ",", "k3X", ",", "ksoil", ",", "k4", ",", "kMss"}],
   "}"}], "\[IndentingNewLine]", 
 RowBox[{
  RowBox[{
   FractionBox["cconc", "ctime"], 
   RowBox[{"{", 
    RowBox[{"k1", ",", "k2", ",", 
     FractionBox["k3X", "cconc"], ",", 
     FractionBox["ksoil", "cconc"], ",", "k4", ",", 
     FractionBox["kMss", "cconc"]}], "}"}]}], "\[IndentingNewLine]", 
  "\[IndentingNewLine]", 
  RowBox[{"(*", 
   RowBox[{"plot", " ", "options"}], "*)"}]}], "\[IndentingNewLine]", 
 RowBox[{
  RowBox[{"SetDirectory", "@", 
   RowBox[{"NotebookDirectory", "[", "]"}]}], ";"}], "\[IndentingNewLine]", 
 RowBox[{"<<", "FixPolygons`"}], "\[IndentingNewLine]", 
 RowBox[{
  RowBox[{"opts", "=", 
   RowBox[{"{", 
    RowBox[{
     RowBox[{"LabelStyle", "\[Rule]", 
      RowBox[{"Directive", "[", 
       RowBox[{
        RowBox[{"FontFamily", "\[Rule]", "\"\<Arial\>\""}], ",", 
        RowBox[{"FontSize", "\[Rule]", "13"}]}], "]"}]}], ",", 
     RowBox[{"TicksStyle", "\[Rule]", 
      RowBox[{"Directive", "[", 
       RowBox[{"\"\<Label\>\"", ",", "12"}], "]"}]}]}], "}"}]}], 
  ";"}], "\[IndentingNewLine]", 
 RowBox[{
  RowBox[{"green1", "=", 
   RowBox[{"RGBColor", "[", 
    RowBox[{
     FractionBox["112", "255"], ",", 
     FractionBox["173", "255"], ",", 
     FractionBox["71", "255"]}], "]"}]}], ";", 
  RowBox[{"blue1", "=", 
   RowBox[{"RGBColor", "[", 
    RowBox[{
     RowBox[{"{", 
      RowBox[{"179", ",", "205", ",", "224"}], "}"}], "/", "255"}], "]"}]}], 
  ";"}], "\[IndentingNewLine]", 
 RowBox[{
  RowBox[{"blue2", "=", 
   RowBox[{"RGBColor", "[", 
    RowBox[{
     FractionBox["91", "255"], ",", 
     FractionBox["155", "255"], ",", 
     FractionBox["213", "255"]}], "]"}]}], ";", 
  RowBox[{"blue3", "=", 
   RowBox[{"RGBColor", "[", 
    RowBox[{"0", ",", 
     FractionBox["91", "255"], ",", 
     FractionBox["150", "255"]}], "]"}]}], ";", 
  RowBox[{"greenoff", "=", 
   RowBox[{"RGBColor", "[", 
    RowBox[{
     FractionBox["112", "255"], ",", 
     FractionBox["173", "255"], ",", 
     FractionBox["71", "255"]}], "]"}]}], ";"}], "\[IndentingNewLine]", 
 RowBox[{
  RowBox[{"blueoff", "=", 
   RowBox[{"RGBColor", "[", 
    RowBox[{
     FractionBox["91", "255"], ",", 
     FractionBox["155", "255"], ",", 
     FractionBox["213", "255"]}], "]"}]}], ";"}], "\[IndentingNewLine]", 
 RowBox[{
  RowBox[{"greyoff", "=", 
   RowBox[{"GrayLevel", "[", ".5", "]"}]}], ";"}]}], "Input",
 CellGroupingRules->{"GroupTogetherGrouping", 10001.},
 CellChangeTimes->{{3.8424503808746653`*^9, 3.842450445355651*^9}, {
   3.8424504902861753`*^9, 3.842450546067522*^9}, {3.842450611597887*^9, 
   3.8424507126099358`*^9}, 3.8424545678005905`*^9, 3.8424546415699577`*^9, {
   3.842454875367134*^9, 3.84245487692878*^9}, {3.842455368065896*^9, 
   3.842455409876706*^9}, {3.8424602208312936`*^9, 3.8424602217682943`*^9}, {
   3.842460357149867*^9, 3.842460357980414*^9}, 3.842460444317712*^9, {
   3.8424611218668337`*^9, 3.842461249602571*^9}, {3.8424613558315988`*^9, 
   3.8424614265568686`*^9}, {3.8424616343176713`*^9, 3.842461654563445*^9}, {
   3.8424616849304953`*^9, 3.8424618354836817`*^9}, {3.842461891373294*^9, 
   3.8424619093051805`*^9}, {3.8424623605916233`*^9, 3.84246238266601*^9}, {
   3.842462421206355*^9, 3.842462499264253*^9}, {3.8425192288648314`*^9, 
   3.842519287774582*^9}, {3.8425196371806955`*^9, 3.842519878147093*^9}, {
   3.8425199089287643`*^9, 3.842519909885401*^9}, {3.842519989807704*^9, 
   3.8425199902401915`*^9}, {3.842520034460698*^9, 3.8425200720780644`*^9}, 
   3.84252091336668*^9, 3.842520954194173*^9, {3.842610027727072*^9, 
   3.842610042148294*^9}, {3.842610077103741*^9, 3.842610153395647*^9}, 
   3.842626878289846*^9, {3.842626914878134*^9, 3.8426269578103447`*^9}, 
   3.842627086659047*^9, {3.842689169856821*^9, 3.842689241202017*^9}, {
   3.842689286346819*^9, 3.842689290861501*^9}, {3.842689791001694*^9, 
   3.8426898203163805`*^9}, {3.842690510161171*^9, 3.842690519061301*^9}, 
   3.8426951538347583`*^9, {3.8426953995259504`*^9, 3.842695400063447*^9}, {
   3.844854865327815*^9, 3.8448548947262764`*^9}, {3.8448550682189555`*^9, 
   3.844855076916572*^9}, {3.844857161520749*^9, 3.8448571928023376`*^9}, {
   3.844857347426573*^9, 3.844857397591361*^9}, {3.8448576557066755`*^9, 
   3.8448576629791393`*^9}, {3.8448580331737804`*^9, 3.844858055577354*^9}, {
   3.8448580957080903`*^9, 3.844858139130088*^9}, {3.8448594967003984`*^9, 
   3.844859519217381*^9}, {3.8448596356008596`*^9, 3.8448596789951963`*^9}, {
   3.8448604389813585`*^9, 3.844860478274948*^9}, 3.844860508964933*^9, {
   3.8448619128737144`*^9, 3.8448619157740397`*^9}, {3.84487660224616*^9, 
   3.8448766609669185`*^9}, {3.8448782433641343`*^9, 3.844878398739251*^9}, {
   3.8448789608089542`*^9, 3.8448789610231876`*^9}, {3.844946589991892*^9, 
   3.844946603151243*^9}, 3.8449466472189226`*^9, {3.8450258290063887`*^9, 
   3.845025829703888*^9}, {3.845025862780411*^9, 3.845025869270811*^9}, {
   3.8450463707604694`*^9, 3.8450463712058797`*^9}, 3.8450464354695916`*^9, 
   3.850796172938261*^9, {3.852610777687076*^9, 3.85261077803611*^9}, 
   3.852610897019556*^9, {3.852611152047308*^9, 3.8526111524255266`*^9}, {
   3.8526144934951563`*^9, 3.8526144938962374`*^9}, {3.8526148644430227`*^9, 
   3.852614864655882*^9}, 3.852631038148818*^9, {3.8526347541271815`*^9, 
   3.852634784746868*^9}, {3.8539455190962887`*^9, 3.853945591737393*^9}, {
   3.853945652712839*^9, 3.8539456621532416`*^9}, {3.8539457366237135`*^9, 
   3.853945753264392*^9}, 3.853945807454937*^9, {3.8542031948562636`*^9, 
   3.8542031997088194`*^9}, {3.8542034508511133`*^9, 3.854203466691839*^9}, {
   3.8542038850725107`*^9, 3.8542039612866*^9}, {3.854204004782108*^9, 
   3.8542040429581733`*^9}, {3.8542043333074493`*^9, 3.854204378076357*^9}, {
   3.8542044863794727`*^9, 3.8542045014617715`*^9}, {3.8542045870669975`*^9, 
   3.8542045916411247`*^9}, {3.8542050845453644`*^9, 3.85420513244629*^9}, {
   3.8542052792620077`*^9, 3.854205316332754*^9}, {3.854205409823975*^9, 
   3.8542054452345304`*^9}, {3.854205609050912*^9, 3.8542056509163747`*^9}, {
   3.854205747361929*^9, 3.854205751429839*^9}, {3.8542057869647923`*^9, 
   3.85420580620819*^9}, {3.8542058475434136`*^9, 3.8542058517935047`*^9}, {
   3.854205907188957*^9, 3.8542060006163535`*^9}, {3.8542060357843885`*^9, 
   3.8542060404118843`*^9}, {3.8542060955928044`*^9, 3.854206117281972*^9}, {
   3.854206187348666*^9, 3.8542061888446894`*^9}, {3.854206608088021*^9, 
   3.8542066369029284`*^9}, {3.854208566611151*^9, 3.8542086367868977`*^9}, {
   3.85421031997223*^9, 3.8542103839985647`*^9}, {3.8542104213799353`*^9, 
   3.8542104653126707`*^9}, {3.8542112569061365`*^9, 
   3.8542112691687346`*^9}, {3.8542115499568014`*^9, 
   3.8542116948811283`*^9}, {3.854211734526187*^9, 3.8542118432002287`*^9}, {
   3.8542119217220984`*^9, 3.8542119278936176`*^9}, {3.8542119628606777`*^9, 
   3.854211975597682*^9}, {3.8542120713501005`*^9, 3.8542120852642584`*^9}, 
   3.854212458240164*^9, {3.8544443884695625`*^9, 3.8544444849454985`*^9}, {
   3.854444546080613*^9, 3.8544446067941666`*^9}, {3.8544446379530945`*^9, 
   3.8544446972456417`*^9}, {3.8544449080462523`*^9, 3.854445023566568*^9}, {
   3.854445192622979*^9, 3.854445192926772*^9}, {3.8544455334365263`*^9, 
   3.854445573399436*^9}, {3.854445740398483*^9, 3.8544457496486855`*^9}, 
   3.854445793502941*^9, {3.854447582579975*^9, 3.8544476122012386`*^9}, {
   3.8544476703049755`*^9, 3.8544476735242844`*^9}, {3.8544477404051085`*^9, 
   3.8544477406132755`*^9}, 3.854447789928152*^9, {3.85444868025867*^9, 
   3.854448684188077*^9}, {3.8544494623086405`*^9, 3.8544494625103483`*^9}, 
   3.854466398123169*^9, {3.854466496462713*^9, 3.8544665132095547`*^9}, {
   3.8544729485741305`*^9, 3.854472950177521*^9}, {3.8544735131398087`*^9, 
   3.8544735594373817`*^9}, {3.854473645329099*^9, 3.854473676121219*^9}, {
   3.8544737854416685`*^9, 3.8544738357860107`*^9}, {3.854473965694866*^9, 
   3.8544739873370457`*^9}, {3.8544740921628695`*^9, 3.854474148093723*^9}, {
   3.854474239460421*^9, 3.85447424640221*^9}, {3.854474278291524*^9, 
   3.854474310478899*^9}, {3.8544744943035765`*^9, 3.854474526886366*^9}, {
   3.8544746157370167`*^9, 3.8544747111855597`*^9}, 3.8544748059286294`*^9, {
   3.8545508627111864`*^9, 3.854550867798143*^9}, {3.854622530790721*^9, 
   3.8546225314978857`*^9}, 3.854645663881604*^9, {3.8546458105920086`*^9, 
   3.854645834923211*^9}, 3.8547880150721793`*^9, {3.8547880522208433`*^9, 
   3.8547881160797443`*^9}, {3.854792669389157*^9, 3.8547926769838667`*^9}, {
   3.8547935808927193`*^9, 3.8547936236765146`*^9}, {3.8568791452012825`*^9, 
   3.8568791529482346`*^9}, {3.856884534676215*^9, 3.8568845402992644`*^9}, 
   3.856884746685785*^9, {3.8568849995584373`*^9, 3.8568850083140697`*^9}, {
   3.8568852146934743`*^9, 3.8568852187169104`*^9}, {3.8568872625647125`*^9, 
   3.856887348265194*^9}, {3.8571281151409116`*^9, 3.8571281484939737`*^9}, {
   3.8593692837698126`*^9, 3.8593692839727955`*^9}, {3.859389566899386*^9, 
   3.859389568946871*^9}, {3.859628816705476*^9, 3.859628831030322*^9}, {
   3.8596299560525465`*^9, 3.8596299704666243`*^9}, {3.859712597396347*^9, 
   3.859712689410952*^9}, 3.859888243018437*^9, {3.865591234647496*^9, 
   3.8655913265120025`*^9}, {3.8655913581544724`*^9, 3.8655914375717783`*^9}, 
   3.8655921495710535`*^9, {3.8655922104363904`*^9, 3.8655922234649825`*^9}, {
   3.8661268234263105`*^9, 3.866126836727968*^9}, {3.866126966484043*^9, 
   3.866126984320881*^9}, {3.866628392368577*^9, 3.8666283931916757`*^9}, {
   3.8666285509526577`*^9, 3.8666285536930294`*^9}, {3.8668214832503033`*^9, 
   3.866821492349786*^9}, 3.866821548528695*^9, {3.8668215896847725`*^9, 
   3.8668215907852316`*^9}, 3.86682162575486*^9, {3.8668216783987017`*^9, 
   3.866821678458001*^9}, {3.8668217176048684`*^9, 3.8668217579624186`*^9}, {
   3.8668218679094934`*^9, 3.8668219071095734`*^9}, {3.8668220486163063`*^9, 
   3.8668220487116165`*^9}, {3.86682225722165*^9, 3.8668222779496803`*^9}, {
   3.8668847304167485`*^9, 3.866884755447677*^9}, {3.869564821091345*^9, 
   3.869564821269491*^9}, {3.8696504450079975`*^9, 3.869650454711269*^9}, {
   3.86965049778424*^9, 3.869650498071043*^9}, {3.8696505621978946`*^9, 
   3.8696505698865066`*^9}, {3.8696549425154586`*^9, 
   3.8696549823266563`*^9}, {3.8714017382035103`*^9, 3.871401792361963*^9}, {
   3.8719875298785295`*^9, 3.871987530469284*^9}, {3.8719883867992296`*^9, 
   3.8719883875585775`*^9}, {3.8719888599309826`*^9, 3.871988872031577*^9}, {
   3.8720655978499985`*^9, 3.872065598202257*^9}, {3.87295783376077*^9, 
   3.872957897864195*^9}, {3.877014647293352*^9, 3.8770147825505185`*^9}, {
   3.8770149096338882`*^9, 3.877014922321218*^9}},
 Background->GrayLevel[0.85],
 CellLabel->"In[1]:=",ExpressionUUID->"672d187b-12d8-4566-9c8a-faf802307648"],

Cell[BoxData["\<\"concentration (ppb)\"\>"], "Output",
 CellGroupingRules->{"GroupTogetherGrouping", 10001.},
 CellChangeTimes->{
  3.854211886108298*^9, 3.8542119282021947`*^9, 3.8542120857895384`*^9, 
   3.854212465024082*^9, 3.8544444341864543`*^9, 3.8544444860501137`*^9, {
   3.854444624663046*^9, 3.8544446979709253`*^9}, 3.8544449684445972`*^9, {
   3.8544450025197067`*^9, 3.854445023949924*^9}, 3.854445193515316*^9, 
   3.854445573967064*^9, 3.854445750386833*^9, 3.854445794048234*^9, 
   3.854447625493393*^9, {3.854447680751144*^9, 3.854447707885657*^9}, 
   3.854447747472577*^9, 3.8544477905746346`*^9, 3.8544494257572184`*^9, 
   3.854449463408157*^9, 3.8544527409815936`*^9, 3.854465348115857*^9, 
   3.85446603396117*^9, 3.854466400901792*^9, 3.8544665140472546`*^9, 
   3.8544729306349754`*^9, 3.8544735663489943`*^9, 3.8544736764291487`*^9, {
   3.85447378664462*^9, 3.854473836377378*^9}, {3.854474093917813*^9, 
   3.854474113175361*^9}, {3.854474148804304*^9, 3.854474156969719*^9}, 
   3.8544742560754766`*^9, {3.8544742910198083`*^9, 3.8544743143476596`*^9}, 
   3.854474528642006*^9, {3.8544746523143554`*^9, 3.8544747117446632`*^9}, {
   3.854474808956788*^9, 3.854474823618379*^9}, {3.8545508427140017`*^9, 
   3.854550868995279*^9}, 3.8545538188647237`*^9, 3.854555571490117*^9, 
   3.8545573993461747`*^9, 3.854622469562333*^9, 3.85462253251978*^9, 
   3.854637648292283*^9, 3.8546430274706774`*^9, 3.854645681687109*^9, 
   3.854645841847814*^9, 3.8546469565428677`*^9, 3.854647240390221*^9, 
   3.854788021278927*^9, {3.854788059034867*^9, 3.85478811839126*^9}, 
   3.854788286480503*^9, 3.854792192520375*^9, 3.8547924073480835`*^9, 
   3.854792686240949*^9, 3.854792856550925*^9, 3.854793624010579*^9, 
   3.854812742898403*^9, 3.854812776805219*^9, 3.8548129088053083`*^9, 
   3.8550540211064987`*^9, 3.8551424968204174`*^9, 3.8551548957279234`*^9, 
   3.8551550503874607`*^9, 3.8551556616257124`*^9, 3.8551557545786543`*^9, 
   3.8551566123458004`*^9, 3.8552263730526843`*^9, 3.8568773181758347`*^9, 
   3.8568808833353605`*^9, 3.856884063456932*^9, 3.8568841105475664`*^9, {
   3.856884540699909*^9, 3.8568845457971144`*^9}, 3.8568847550048156`*^9, 
   3.856885010410212*^9, 3.8568852217465944`*^9, 3.8568869957887154`*^9, 
   3.85688734993616*^9, 3.8568883575229073`*^9, 3.856947531742728*^9, 
   3.85696592816865*^9, 3.857035308914567*^9, 3.8570355120946307`*^9, 
   3.857125094416895*^9, 3.857125923114834*^9, 3.857126603891509*^9, 
   3.8571278495848694`*^9, 3.857128151227888*^9, 3.8593692292531595`*^9, 
   3.8593692843014317`*^9, 3.859369609399246*^9, 3.8593696566140547`*^9, 
   3.859452920765358*^9, 3.859476426598732*^9, 3.8594764694189997`*^9, 
   3.8595416496803193`*^9, 3.8595460806935797`*^9, 3.8595544931556373`*^9, 
   3.8595550282574377`*^9, 3.8596280164775515`*^9, 3.859628794129099*^9, 
   3.859628831604393*^9, 3.8596299873500137`*^9, 3.8596405427797055`*^9, 
   3.8596410856775017`*^9, 3.8596448209888506`*^9, 3.859644961946456*^9, 
   3.859648882227417*^9, 3.8596491448470993`*^9, 3.8596492155143356`*^9, 
   3.859649874191318*^9, 3.859650002455744*^9, 3.859650562582182*^9, 
   3.8597126951737223`*^9, 3.85980781406264*^9, 3.859808227014558*^9, 
   3.859808994970289*^9, 3.8598882469572124`*^9, 3.8598894849932523`*^9, 
   3.8605919154174786`*^9, 3.865517609721222*^9, 3.8655913318472333`*^9, {
   3.8655914068158493`*^9, 3.8655914384743667`*^9}, 3.8655921509439063`*^9, 
   3.8655922239525433`*^9, 3.8661270548642435`*^9, {3.866628364647567*^9, 
   3.8666283942890587`*^9}, 3.866628558520254*^9, 3.8668214957435317`*^9, {
   3.8668215491399393`*^9, 3.866821551934439*^9}, 3.866821592673676*^9, {
   3.8668216790597477`*^9, 3.866821720527157*^9}, {3.866821758484475*^9, 
   3.8668217610838165`*^9}, 3.8668218697340016`*^9, {3.866821907912915*^9, 
   3.8668219102992544`*^9}, {3.8668220494551444`*^9, 3.866822053404046*^9}, 
   3.8668222279337673`*^9, {3.86682225887099*^9, 3.8668222808363266`*^9}, 
   3.8668847753881893`*^9, 3.866889884391937*^9, 3.8696503725948734`*^9, {
   3.869650455247298*^9, 3.869650457561846*^9}, {3.869650498627178*^9, 
   3.8696505093799596`*^9}, {3.869650570891658*^9, 3.8696505817927794`*^9}, 
   3.8696507966893396`*^9, 3.869654983916604*^9, 3.870259042138601*^9, 
   3.8702602310433407`*^9, 3.8702607835381565`*^9, 3.8702687609409933`*^9, 
   3.8702690826776886`*^9, 3.8702694105609255`*^9, 3.8702702761451483`*^9, 
   3.8702725233031993`*^9, 3.8713983994886446`*^9, 3.871398547756667*^9, 
   3.8714017927920856`*^9, 3.8714029899188285`*^9, 3.8717386429494543`*^9, 
   3.871982040419821*^9, 3.8719820885210257`*^9, 3.8719883884052515`*^9, 
   3.871988872391781*^9, 3.872064866655158*^9, 3.8720663536114845`*^9, 
   3.872069704332014*^9, 3.872070588035511*^9, 3.872154645244772*^9, 
   3.872349644167493*^9, 3.8729579350599194`*^9, 3.8729579957713537`*^9, 
   3.877014715842603*^9, {3.8770147665930567`*^9, 3.877014782906872*^9}, 
   3.877015043510445*^9},
 CellLabel->"Out[16]=",ExpressionUUID->"cec36b93-6932-4fb1-a250-3c0f9c49beec"],

Cell[BoxData[
 RowBox[{"{", 
  RowBox[{"1890", ",", "530", ",", "0.00006377449352374626`", ",", "80"}], 
  "}"}]], "Output",
 CellGroupingRules->{"GroupTogetherGrouping", 10001.},
 CellChangeTimes->{
  3.854211886108298*^9, 3.8542119282021947`*^9, 3.8542120857895384`*^9, 
   3.854212465024082*^9, 3.8544444341864543`*^9, 3.8544444860501137`*^9, {
   3.854444624663046*^9, 3.8544446979709253`*^9}, 3.8544449684445972`*^9, {
   3.8544450025197067`*^9, 3.854445023949924*^9}, 3.854445193515316*^9, 
   3.854445573967064*^9, 3.854445750386833*^9, 3.854445794048234*^9, 
   3.854447625493393*^9, {3.854447680751144*^9, 3.854447707885657*^9}, 
   3.854447747472577*^9, 3.8544477905746346`*^9, 3.8544494257572184`*^9, 
   3.854449463408157*^9, 3.8544527409815936`*^9, 3.854465348115857*^9, 
   3.85446603396117*^9, 3.854466400901792*^9, 3.8544665140472546`*^9, 
   3.8544729306349754`*^9, 3.8544735663489943`*^9, 3.8544736764291487`*^9, {
   3.85447378664462*^9, 3.854473836377378*^9}, {3.854474093917813*^9, 
   3.854474113175361*^9}, {3.854474148804304*^9, 3.854474156969719*^9}, 
   3.8544742560754766`*^9, {3.8544742910198083`*^9, 3.8544743143476596`*^9}, 
   3.854474528642006*^9, {3.8544746523143554`*^9, 3.8544747117446632`*^9}, {
   3.854474808956788*^9, 3.854474823618379*^9}, {3.8545508427140017`*^9, 
   3.854550868995279*^9}, 3.8545538188647237`*^9, 3.854555571490117*^9, 
   3.8545573993461747`*^9, 3.854622469562333*^9, 3.85462253251978*^9, 
   3.854637648292283*^9, 3.8546430274706774`*^9, 3.854645681687109*^9, 
   3.854645841847814*^9, 3.8546469565428677`*^9, 3.854647240390221*^9, 
   3.854788021278927*^9, {3.854788059034867*^9, 3.85478811839126*^9}, 
   3.854788286480503*^9, 3.854792192520375*^9, 3.8547924073480835`*^9, 
   3.854792686240949*^9, 3.854792856550925*^9, 3.854793624010579*^9, 
   3.854812742898403*^9, 3.854812776805219*^9, 3.8548129088053083`*^9, 
   3.8550540211064987`*^9, 3.8551424968204174`*^9, 3.8551548957279234`*^9, 
   3.8551550503874607`*^9, 3.8551556616257124`*^9, 3.8551557545786543`*^9, 
   3.8551566123458004`*^9, 3.8552263730526843`*^9, 3.8568773181758347`*^9, 
   3.8568808833353605`*^9, 3.856884063456932*^9, 3.8568841105475664`*^9, {
   3.856884540699909*^9, 3.8568845457971144`*^9}, 3.8568847550048156`*^9, 
   3.856885010410212*^9, 3.8568852217465944`*^9, 3.8568869957887154`*^9, 
   3.85688734993616*^9, 3.8568883575229073`*^9, 3.856947531742728*^9, 
   3.85696592816865*^9, 3.857035308914567*^9, 3.8570355120946307`*^9, 
   3.857125094416895*^9, 3.857125923114834*^9, 3.857126603891509*^9, 
   3.8571278495848694`*^9, 3.857128151227888*^9, 3.8593692292531595`*^9, 
   3.8593692843014317`*^9, 3.859369609399246*^9, 3.8593696566140547`*^9, 
   3.859452920765358*^9, 3.859476426598732*^9, 3.8594764694189997`*^9, 
   3.8595416496803193`*^9, 3.8595460806935797`*^9, 3.8595544931556373`*^9, 
   3.8595550282574377`*^9, 3.8596280164775515`*^9, 3.859628794129099*^9, 
   3.859628831604393*^9, 3.8596299873500137`*^9, 3.8596405427797055`*^9, 
   3.8596410856775017`*^9, 3.8596448209888506`*^9, 3.859644961946456*^9, 
   3.859648882227417*^9, 3.8596491448470993`*^9, 3.8596492155143356`*^9, 
   3.859649874191318*^9, 3.859650002455744*^9, 3.859650562582182*^9, 
   3.8597126951737223`*^9, 3.85980781406264*^9, 3.859808227014558*^9, 
   3.859808994970289*^9, 3.8598882469572124`*^9, 3.8598894849932523`*^9, 
   3.8605919154174786`*^9, 3.865517609721222*^9, 3.8655913318472333`*^9, {
   3.8655914068158493`*^9, 3.8655914384743667`*^9}, 3.8655921509439063`*^9, 
   3.8655922239525433`*^9, 3.8661270548642435`*^9, {3.866628364647567*^9, 
   3.8666283942890587`*^9}, 3.866628558520254*^9, 3.8668214957435317`*^9, {
   3.8668215491399393`*^9, 3.866821551934439*^9}, 3.866821592673676*^9, {
   3.8668216790597477`*^9, 3.866821720527157*^9}, {3.866821758484475*^9, 
   3.8668217610838165`*^9}, 3.8668218697340016`*^9, {3.866821907912915*^9, 
   3.8668219102992544`*^9}, {3.8668220494551444`*^9, 3.866822053404046*^9}, 
   3.8668222279337673`*^9, {3.86682225887099*^9, 3.8668222808363266`*^9}, 
   3.8668847753881893`*^9, 3.866889884391937*^9, 3.8696503725948734`*^9, {
   3.869650455247298*^9, 3.869650457561846*^9}, {3.869650498627178*^9, 
   3.8696505093799596`*^9}, {3.869650570891658*^9, 3.8696505817927794`*^9}, 
   3.8696507966893396`*^9, 3.869654983916604*^9, 3.870259042138601*^9, 
   3.8702602310433407`*^9, 3.8702607835381565`*^9, 3.8702687609409933`*^9, 
   3.8702690826776886`*^9, 3.8702694105609255`*^9, 3.8702702761451483`*^9, 
   3.8702725233031993`*^9, 3.8713983994886446`*^9, 3.871398547756667*^9, 
   3.8714017927920856`*^9, 3.8714029899188285`*^9, 3.8717386429494543`*^9, 
   3.871982040419821*^9, 3.8719820885210257`*^9, 3.8719883884052515`*^9, 
   3.871988872391781*^9, 3.872064866655158*^9, 3.8720663536114845`*^9, 
   3.872069704332014*^9, 3.872070588035511*^9, 3.872154645244772*^9, 
   3.872349644167493*^9, 3.8729579350599194`*^9, 3.8729579957713537`*^9, 
   3.877014715842603*^9, {3.8770147665930567`*^9, 3.877014782906872*^9}, 
   3.877015043571287*^9},
 CellLabel->"Out[17]=",ExpressionUUID->"5203eb17-304a-4a3d-a5c7-642faf8f2e9a"],

Cell[BoxData["\<\"burdens M,H2,CO (Tg)\"\>"], "Output",
 CellGroupingRules->{"GroupTogetherGrouping", 10001.},
 CellChangeTimes->{
  3.854211886108298*^9, 3.8542119282021947`*^9, 3.8542120857895384`*^9, 
   3.854212465024082*^9, 3.8544444341864543`*^9, 3.8544444860501137`*^9, {
   3.854444624663046*^9, 3.8544446979709253`*^9}, 3.8544449684445972`*^9, {
   3.8544450025197067`*^9, 3.854445023949924*^9}, 3.854445193515316*^9, 
   3.854445573967064*^9, 3.854445750386833*^9, 3.854445794048234*^9, 
   3.854447625493393*^9, {3.854447680751144*^9, 3.854447707885657*^9}, 
   3.854447747472577*^9, 3.8544477905746346`*^9, 3.8544494257572184`*^9, 
   3.854449463408157*^9, 3.8544527409815936`*^9, 3.854465348115857*^9, 
   3.85446603396117*^9, 3.854466400901792*^9, 3.8544665140472546`*^9, 
   3.8544729306349754`*^9, 3.8544735663489943`*^9, 3.8544736764291487`*^9, {
   3.85447378664462*^9, 3.854473836377378*^9}, {3.854474093917813*^9, 
   3.854474113175361*^9}, {3.854474148804304*^9, 3.854474156969719*^9}, 
   3.8544742560754766`*^9, {3.8544742910198083`*^9, 3.8544743143476596`*^9}, 
   3.854474528642006*^9, {3.8544746523143554`*^9, 3.8544747117446632`*^9}, {
   3.854474808956788*^9, 3.854474823618379*^9}, {3.8545508427140017`*^9, 
   3.854550868995279*^9}, 3.8545538188647237`*^9, 3.854555571490117*^9, 
   3.8545573993461747`*^9, 3.854622469562333*^9, 3.85462253251978*^9, 
   3.854637648292283*^9, 3.8546430274706774`*^9, 3.854645681687109*^9, 
   3.854645841847814*^9, 3.8546469565428677`*^9, 3.854647240390221*^9, 
   3.854788021278927*^9, {3.854788059034867*^9, 3.85478811839126*^9}, 
   3.854788286480503*^9, 3.854792192520375*^9, 3.8547924073480835`*^9, 
   3.854792686240949*^9, 3.854792856550925*^9, 3.854793624010579*^9, 
   3.854812742898403*^9, 3.854812776805219*^9, 3.8548129088053083`*^9, 
   3.8550540211064987`*^9, 3.8551424968204174`*^9, 3.8551548957279234`*^9, 
   3.8551550503874607`*^9, 3.8551556616257124`*^9, 3.8551557545786543`*^9, 
   3.8551566123458004`*^9, 3.8552263730526843`*^9, 3.8568773181758347`*^9, 
   3.8568808833353605`*^9, 3.856884063456932*^9, 3.8568841105475664`*^9, {
   3.856884540699909*^9, 3.8568845457971144`*^9}, 3.8568847550048156`*^9, 
   3.856885010410212*^9, 3.8568852217465944`*^9, 3.8568869957887154`*^9, 
   3.85688734993616*^9, 3.8568883575229073`*^9, 3.856947531742728*^9, 
   3.85696592816865*^9, 3.857035308914567*^9, 3.8570355120946307`*^9, 
   3.857125094416895*^9, 3.857125923114834*^9, 3.857126603891509*^9, 
   3.8571278495848694`*^9, 3.857128151227888*^9, 3.8593692292531595`*^9, 
   3.8593692843014317`*^9, 3.859369609399246*^9, 3.8593696566140547`*^9, 
   3.859452920765358*^9, 3.859476426598732*^9, 3.8594764694189997`*^9, 
   3.8595416496803193`*^9, 3.8595460806935797`*^9, 3.8595544931556373`*^9, 
   3.8595550282574377`*^9, 3.8596280164775515`*^9, 3.859628794129099*^9, 
   3.859628831604393*^9, 3.8596299873500137`*^9, 3.8596405427797055`*^9, 
   3.8596410856775017`*^9, 3.8596448209888506`*^9, 3.859644961946456*^9, 
   3.859648882227417*^9, 3.8596491448470993`*^9, 3.8596492155143356`*^9, 
   3.859649874191318*^9, 3.859650002455744*^9, 3.859650562582182*^9, 
   3.8597126951737223`*^9, 3.85980781406264*^9, 3.859808227014558*^9, 
   3.859808994970289*^9, 3.8598882469572124`*^9, 3.8598894849932523`*^9, 
   3.8605919154174786`*^9, 3.865517609721222*^9, 3.8655913318472333`*^9, {
   3.8655914068158493`*^9, 3.8655914384743667`*^9}, 3.8655921509439063`*^9, 
   3.8655922239525433`*^9, 3.8661270548642435`*^9, {3.866628364647567*^9, 
   3.8666283942890587`*^9}, 3.866628558520254*^9, 3.8668214957435317`*^9, {
   3.8668215491399393`*^9, 3.866821551934439*^9}, 3.866821592673676*^9, {
   3.8668216790597477`*^9, 3.866821720527157*^9}, {3.866821758484475*^9, 
   3.8668217610838165`*^9}, 3.8668218697340016`*^9, {3.866821907912915*^9, 
   3.8668219102992544`*^9}, {3.8668220494551444`*^9, 3.866822053404046*^9}, 
   3.8668222279337673`*^9, {3.86682225887099*^9, 3.8668222808363266`*^9}, 
   3.8668847753881893`*^9, 3.866889884391937*^9, 3.8696503725948734`*^9, {
   3.869650455247298*^9, 3.869650457561846*^9}, {3.869650498627178*^9, 
   3.8696505093799596`*^9}, {3.869650570891658*^9, 3.8696505817927794`*^9}, 
   3.8696507966893396`*^9, 3.869654983916604*^9, 3.870259042138601*^9, 
   3.8702602310433407`*^9, 3.8702607835381565`*^9, 3.8702687609409933`*^9, 
   3.8702690826776886`*^9, 3.8702694105609255`*^9, 3.8702702761451483`*^9, 
   3.8702725233031993`*^9, 3.8713983994886446`*^9, 3.871398547756667*^9, 
   3.8714017927920856`*^9, 3.8714029899188285`*^9, 3.8717386429494543`*^9, 
   3.871982040419821*^9, 3.8719820885210257`*^9, 3.8719883884052515`*^9, 
   3.871988872391781*^9, 3.872064866655158*^9, 3.8720663536114845`*^9, 
   3.872069704332014*^9, 3.872070588035511*^9, 3.872154645244772*^9, 
   3.872349644167493*^9, 3.8729579350599194`*^9, 3.8729579957713537`*^9, 
   3.877014715842603*^9, {3.8770147665930567`*^9, 3.877014782906872*^9}, 
   3.8770150435722804`*^9},
 CellLabel->"Out[18]=",ExpressionUUID->"8b2708f2-0f6d-48c3-b96e-8b8716867f20"],

Cell[BoxData[
 RowBox[{"{", 
  RowBox[{
  "4401.859531034483`", ",", "154.29798620689655`", ",", 
   "326.06366896551725`"}], "}"}]], "Output",
 CellGroupingRules->{"GroupTogetherGrouping", 10001.},
 CellChangeTimes->{
  3.854211886108298*^9, 3.8542119282021947`*^9, 3.8542120857895384`*^9, 
   3.854212465024082*^9, 3.8544444341864543`*^9, 3.8544444860501137`*^9, {
   3.854444624663046*^9, 3.8544446979709253`*^9}, 3.8544449684445972`*^9, {
   3.8544450025197067`*^9, 3.854445023949924*^9}, 3.854445193515316*^9, 
   3.854445573967064*^9, 3.854445750386833*^9, 3.854445794048234*^9, 
   3.854447625493393*^9, {3.854447680751144*^9, 3.854447707885657*^9}, 
   3.854447747472577*^9, 3.8544477905746346`*^9, 3.8544494257572184`*^9, 
   3.854449463408157*^9, 3.8544527409815936`*^9, 3.854465348115857*^9, 
   3.85446603396117*^9, 3.854466400901792*^9, 3.8544665140472546`*^9, 
   3.8544729306349754`*^9, 3.8544735663489943`*^9, 3.8544736764291487`*^9, {
   3.85447378664462*^9, 3.854473836377378*^9}, {3.854474093917813*^9, 
   3.854474113175361*^9}, {3.854474148804304*^9, 3.854474156969719*^9}, 
   3.8544742560754766`*^9, {3.8544742910198083`*^9, 3.8544743143476596`*^9}, 
   3.854474528642006*^9, {3.8544746523143554`*^9, 3.8544747117446632`*^9}, {
   3.854474808956788*^9, 3.854474823618379*^9}, {3.8545508427140017`*^9, 
   3.854550868995279*^9}, 3.8545538188647237`*^9, 3.854555571490117*^9, 
   3.8545573993461747`*^9, 3.854622469562333*^9, 3.85462253251978*^9, 
   3.854637648292283*^9, 3.8546430274706774`*^9, 3.854645681687109*^9, 
   3.854645841847814*^9, 3.8546469565428677`*^9, 3.854647240390221*^9, 
   3.854788021278927*^9, {3.854788059034867*^9, 3.85478811839126*^9}, 
   3.854788286480503*^9, 3.854792192520375*^9, 3.8547924073480835`*^9, 
   3.854792686240949*^9, 3.854792856550925*^9, 3.854793624010579*^9, 
   3.854812742898403*^9, 3.854812776805219*^9, 3.8548129088053083`*^9, 
   3.8550540211064987`*^9, 3.8551424968204174`*^9, 3.8551548957279234`*^9, 
   3.8551550503874607`*^9, 3.8551556616257124`*^9, 3.8551557545786543`*^9, 
   3.8551566123458004`*^9, 3.8552263730526843`*^9, 3.8568773181758347`*^9, 
   3.8568808833353605`*^9, 3.856884063456932*^9, 3.8568841105475664`*^9, {
   3.856884540699909*^9, 3.8568845457971144`*^9}, 3.8568847550048156`*^9, 
   3.856885010410212*^9, 3.8568852217465944`*^9, 3.8568869957887154`*^9, 
   3.85688734993616*^9, 3.8568883575229073`*^9, 3.856947531742728*^9, 
   3.85696592816865*^9, 3.857035308914567*^9, 3.8570355120946307`*^9, 
   3.857125094416895*^9, 3.857125923114834*^9, 3.857126603891509*^9, 
   3.8571278495848694`*^9, 3.857128151227888*^9, 3.8593692292531595`*^9, 
   3.8593692843014317`*^9, 3.859369609399246*^9, 3.8593696566140547`*^9, 
   3.859452920765358*^9, 3.859476426598732*^9, 3.8594764694189997`*^9, 
   3.8595416496803193`*^9, 3.8595460806935797`*^9, 3.8595544931556373`*^9, 
   3.8595550282574377`*^9, 3.8596280164775515`*^9, 3.859628794129099*^9, 
   3.859628831604393*^9, 3.8596299873500137`*^9, 3.8596405427797055`*^9, 
   3.8596410856775017`*^9, 3.8596448209888506`*^9, 3.859644961946456*^9, 
   3.859648882227417*^9, 3.8596491448470993`*^9, 3.8596492155143356`*^9, 
   3.859649874191318*^9, 3.859650002455744*^9, 3.859650562582182*^9, 
   3.8597126951737223`*^9, 3.85980781406264*^9, 3.859808227014558*^9, 
   3.859808994970289*^9, 3.8598882469572124`*^9, 3.8598894849932523`*^9, 
   3.8605919154174786`*^9, 3.865517609721222*^9, 3.8655913318472333`*^9, {
   3.8655914068158493`*^9, 3.8655914384743667`*^9}, 3.8655921509439063`*^9, 
   3.8655922239525433`*^9, 3.8661270548642435`*^9, {3.866628364647567*^9, 
   3.8666283942890587`*^9}, 3.866628558520254*^9, 3.8668214957435317`*^9, {
   3.8668215491399393`*^9, 3.866821551934439*^9}, 3.866821592673676*^9, {
   3.8668216790597477`*^9, 3.866821720527157*^9}, {3.866821758484475*^9, 
   3.8668217610838165`*^9}, 3.8668218697340016`*^9, {3.866821907912915*^9, 
   3.8668219102992544`*^9}, {3.8668220494551444`*^9, 3.866822053404046*^9}, 
   3.8668222279337673`*^9, {3.86682225887099*^9, 3.8668222808363266`*^9}, 
   3.8668847753881893`*^9, 3.866889884391937*^9, 3.8696503725948734`*^9, {
   3.869650455247298*^9, 3.869650457561846*^9}, {3.869650498627178*^9, 
   3.8696505093799596`*^9}, {3.869650570891658*^9, 3.8696505817927794`*^9}, 
   3.8696507966893396`*^9, 3.869654983916604*^9, 3.870259042138601*^9, 
   3.8702602310433407`*^9, 3.8702607835381565`*^9, 3.8702687609409933`*^9, 
   3.8702690826776886`*^9, 3.8702694105609255`*^9, 3.8702702761451483`*^9, 
   3.8702725233031993`*^9, 3.8713983994886446`*^9, 3.871398547756667*^9, 
   3.8714017927920856`*^9, 3.8714029899188285`*^9, 3.8717386429494543`*^9, 
   3.871982040419821*^9, 3.8719820885210257`*^9, 3.8719883884052515`*^9, 
   3.871988872391781*^9, 3.872064866655158*^9, 3.8720663536114845`*^9, 
   3.872069704332014*^9, 3.872070588035511*^9, 3.872154645244772*^9, 
   3.872349644167493*^9, 3.8729579350599194`*^9, 3.8729579957713537`*^9, 
   3.877014715842603*^9, {3.8770147665930567`*^9, 3.877014782906872*^9}, 
   3.8770150435742464`*^9},
 CellLabel->"Out[19]=",ExpressionUUID->"f84c7525-302b-4f4c-84e2-cd36ff4c8f9f"],

Cell[BoxData["\<\"Sources ppb/yr (CH4,H2 all,CO all, OH)\"\>"], "Output",
 CellGroupingRules->{"GroupTogetherGrouping", 10001.},
 CellChangeTimes->{
  3.854211886108298*^9, 3.8542119282021947`*^9, 3.8542120857895384`*^9, 
   3.854212465024082*^9, 3.8544444341864543`*^9, 3.8544444860501137`*^9, {
   3.854444624663046*^9, 3.8544446979709253`*^9}, 3.8544449684445972`*^9, {
   3.8544450025197067`*^9, 3.854445023949924*^9}, 3.854445193515316*^9, 
   3.854445573967064*^9, 3.854445750386833*^9, 3.854445794048234*^9, 
   3.854447625493393*^9, {3.854447680751144*^9, 3.854447707885657*^9}, 
   3.854447747472577*^9, 3.8544477905746346`*^9, 3.8544494257572184`*^9, 
   3.854449463408157*^9, 3.8544527409815936`*^9, 3.854465348115857*^9, 
   3.85446603396117*^9, 3.854466400901792*^9, 3.8544665140472546`*^9, 
   3.8544729306349754`*^9, 3.8544735663489943`*^9, 3.8544736764291487`*^9, {
   3.85447378664462*^9, 3.854473836377378*^9}, {3.854474093917813*^9, 
   3.854474113175361*^9}, {3.854474148804304*^9, 3.854474156969719*^9}, 
   3.8544742560754766`*^9, {3.8544742910198083`*^9, 3.8544743143476596`*^9}, 
   3.854474528642006*^9, {3.8544746523143554`*^9, 3.8544747117446632`*^9}, {
   3.854474808956788*^9, 3.854474823618379*^9}, {3.8545508427140017`*^9, 
   3.854550868995279*^9}, 3.8545538188647237`*^9, 3.854555571490117*^9, 
   3.8545573993461747`*^9, 3.854622469562333*^9, 3.85462253251978*^9, 
   3.854637648292283*^9, 3.8546430274706774`*^9, 3.854645681687109*^9, 
   3.854645841847814*^9, 3.8546469565428677`*^9, 3.854647240390221*^9, 
   3.854788021278927*^9, {3.854788059034867*^9, 3.85478811839126*^9}, 
   3.854788286480503*^9, 3.854792192520375*^9, 3.8547924073480835`*^9, 
   3.854792686240949*^9, 3.854792856550925*^9, 3.854793624010579*^9, 
   3.854812742898403*^9, 3.854812776805219*^9, 3.8548129088053083`*^9, 
   3.8550540211064987`*^9, 3.8551424968204174`*^9, 3.8551548957279234`*^9, 
   3.8551550503874607`*^9, 3.8551556616257124`*^9, 3.8551557545786543`*^9, 
   3.8551566123458004`*^9, 3.8552263730526843`*^9, 3.8568773181758347`*^9, 
   3.8568808833353605`*^9, 3.856884063456932*^9, 3.8568841105475664`*^9, {
   3.856884540699909*^9, 3.8568845457971144`*^9}, 3.8568847550048156`*^9, 
   3.856885010410212*^9, 3.8568852217465944`*^9, 3.8568869957887154`*^9, 
   3.85688734993616*^9, 3.8568883575229073`*^9, 3.856947531742728*^9, 
   3.85696592816865*^9, 3.857035308914567*^9, 3.8570355120946307`*^9, 
   3.857125094416895*^9, 3.857125923114834*^9, 3.857126603891509*^9, 
   3.8571278495848694`*^9, 3.857128151227888*^9, 3.8593692292531595`*^9, 
   3.8593692843014317`*^9, 3.859369609399246*^9, 3.8593696566140547`*^9, 
   3.859452920765358*^9, 3.859476426598732*^9, 3.8594764694189997`*^9, 
   3.8595416496803193`*^9, 3.8595460806935797`*^9, 3.8595544931556373`*^9, 
   3.8595550282574377`*^9, 3.8596280164775515`*^9, 3.859628794129099*^9, 
   3.859628831604393*^9, 3.8596299873500137`*^9, 3.8596405427797055`*^9, 
   3.8596410856775017`*^9, 3.8596448209888506`*^9, 3.859644961946456*^9, 
   3.859648882227417*^9, 3.8596491448470993`*^9, 3.8596492155143356`*^9, 
   3.859649874191318*^9, 3.859650002455744*^9, 3.859650562582182*^9, 
   3.8597126951737223`*^9, 3.85980781406264*^9, 3.859808227014558*^9, 
   3.859808994970289*^9, 3.8598882469572124`*^9, 3.8598894849932523`*^9, 
   3.8605919154174786`*^9, 3.865517609721222*^9, 3.8655913318472333`*^9, {
   3.8655914068158493`*^9, 3.8655914384743667`*^9}, 3.8655921509439063`*^9, 
   3.8655922239525433`*^9, 3.8661270548642435`*^9, {3.866628364647567*^9, 
   3.8666283942890587`*^9}, 3.866628558520254*^9, 3.8668214957435317`*^9, {
   3.8668215491399393`*^9, 3.866821551934439*^9}, 3.866821592673676*^9, {
   3.8668216790597477`*^9, 3.866821720527157*^9}, {3.866821758484475*^9, 
   3.8668217610838165`*^9}, 3.8668218697340016`*^9, {3.866821907912915*^9, 
   3.8668219102992544`*^9}, {3.8668220494551444`*^9, 3.866822053404046*^9}, 
   3.8668222279337673`*^9, {3.86682225887099*^9, 3.8668222808363266`*^9}, 
   3.8668847753881893`*^9, 3.866889884391937*^9, 3.8696503725948734`*^9, {
   3.869650455247298*^9, 3.869650457561846*^9}, {3.869650498627178*^9, 
   3.8696505093799596`*^9}, {3.869650570891658*^9, 3.8696505817927794`*^9}, 
   3.8696507966893396`*^9, 3.869654983916604*^9, 3.870259042138601*^9, 
   3.8702602310433407`*^9, 3.8702607835381565`*^9, 3.8702687609409933`*^9, 
   3.8702690826776886`*^9, 3.8702694105609255`*^9, 3.8702702761451483`*^9, 
   3.8702725233031993`*^9, 3.8713983994886446`*^9, 3.871398547756667*^9, 
   3.8714017927920856`*^9, 3.8714029899188285`*^9, 3.8717386429494543`*^9, 
   3.871982040419821*^9, 3.8719820885210257`*^9, 3.8719883884052515`*^9, 
   3.871988872391781*^9, 3.872064866655158*^9, 3.8720663536114845`*^9, 
   3.872069704332014*^9, 3.872070588035511*^9, 3.872154645244772*^9, 
   3.872349644167493*^9, 3.8729579350599194`*^9, 3.8729579957713537`*^9, 
   3.877014715842603*^9, {3.8770147665930567`*^9, 3.877014782906872*^9}, 
   3.8770150435762405`*^9},
 CellLabel->"Out[20]=",ExpressionUUID->"3cd1a71b-7d22-41e2-aa09-a3d632074e16"],

Cell[BoxData[
 RowBox[{"{", 
  RowBox[{
  "226.79999999999998`", ",", "264.65455301645125`", ",", "480.`", ",", 
   "1332.8828963935475`"}], "}"}]], "Output",
 CellGroupingRules->{"GroupTogetherGrouping", 10001.},
 CellChangeTimes->{
  3.854211886108298*^9, 3.8542119282021947`*^9, 3.8542120857895384`*^9, 
   3.854212465024082*^9, 3.8544444341864543`*^9, 3.8544444860501137`*^9, {
   3.854444624663046*^9, 3.8544446979709253`*^9}, 3.8544449684445972`*^9, {
   3.8544450025197067`*^9, 3.854445023949924*^9}, 3.854445193515316*^9, 
   3.854445573967064*^9, 3.854445750386833*^9, 3.854445794048234*^9, 
   3.854447625493393*^9, {3.854447680751144*^9, 3.854447707885657*^9}, 
   3.854447747472577*^9, 3.8544477905746346`*^9, 3.8544494257572184`*^9, 
   3.854449463408157*^9, 3.8544527409815936`*^9, 3.854465348115857*^9, 
   3.85446603396117*^9, 3.854466400901792*^9, 3.8544665140472546`*^9, 
   3.8544729306349754`*^9, 3.8544735663489943`*^9, 3.8544736764291487`*^9, {
   3.85447378664462*^9, 3.854473836377378*^9}, {3.854474093917813*^9, 
   3.854474113175361*^9}, {3.854474148804304*^9, 3.854474156969719*^9}, 
   3.8544742560754766`*^9, {3.8544742910198083`*^9, 3.8544743143476596`*^9}, 
   3.854474528642006*^9, {3.8544746523143554`*^9, 3.8544747117446632`*^9}, {
   3.854474808956788*^9, 3.854474823618379*^9}, {3.8545508427140017`*^9, 
   3.854550868995279*^9}, 3.8545538188647237`*^9, 3.854555571490117*^9, 
   3.8545573993461747`*^9, 3.854622469562333*^9, 3.85462253251978*^9, 
   3.854637648292283*^9, 3.8546430274706774`*^9, 3.854645681687109*^9, 
   3.854645841847814*^9, 3.8546469565428677`*^9, 3.854647240390221*^9, 
   3.854788021278927*^9, {3.854788059034867*^9, 3.85478811839126*^9}, 
   3.854788286480503*^9, 3.854792192520375*^9, 3.8547924073480835`*^9, 
   3.854792686240949*^9, 3.854792856550925*^9, 3.854793624010579*^9, 
   3.854812742898403*^9, 3.854812776805219*^9, 3.8548129088053083`*^9, 
   3.8550540211064987`*^9, 3.8551424968204174`*^9, 3.8551548957279234`*^9, 
   3.8551550503874607`*^9, 3.8551556616257124`*^9, 3.8551557545786543`*^9, 
   3.8551566123458004`*^9, 3.8552263730526843`*^9, 3.8568773181758347`*^9, 
   3.8568808833353605`*^9, 3.856884063456932*^9, 3.8568841105475664`*^9, {
   3.856884540699909*^9, 3.8568845457971144`*^9}, 3.8568847550048156`*^9, 
   3.856885010410212*^9, 3.8568852217465944`*^9, 3.8568869957887154`*^9, 
   3.85688734993616*^9, 3.8568883575229073`*^9, 3.856947531742728*^9, 
   3.85696592816865*^9, 3.857035308914567*^9, 3.8570355120946307`*^9, 
   3.857125094416895*^9, 3.857125923114834*^9, 3.857126603891509*^9, 
   3.8571278495848694`*^9, 3.857128151227888*^9, 3.8593692292531595`*^9, 
   3.8593692843014317`*^9, 3.859369609399246*^9, 3.8593696566140547`*^9, 
   3.859452920765358*^9, 3.859476426598732*^9, 3.8594764694189997`*^9, 
   3.8595416496803193`*^9, 3.8595460806935797`*^9, 3.8595544931556373`*^9, 
   3.8595550282574377`*^9, 3.8596280164775515`*^9, 3.859628794129099*^9, 
   3.859628831604393*^9, 3.8596299873500137`*^9, 3.8596405427797055`*^9, 
   3.8596410856775017`*^9, 3.8596448209888506`*^9, 3.859644961946456*^9, 
   3.859648882227417*^9, 3.8596491448470993`*^9, 3.8596492155143356`*^9, 
   3.859649874191318*^9, 3.859650002455744*^9, 3.859650562582182*^9, 
   3.8597126951737223`*^9, 3.85980781406264*^9, 3.859808227014558*^9, 
   3.859808994970289*^9, 3.8598882469572124`*^9, 3.8598894849932523`*^9, 
   3.8605919154174786`*^9, 3.865517609721222*^9, 3.8655913318472333`*^9, {
   3.8655914068158493`*^9, 3.8655914384743667`*^9}, 3.8655921509439063`*^9, 
   3.8655922239525433`*^9, 3.8661270548642435`*^9, {3.866628364647567*^9, 
   3.8666283942890587`*^9}, 3.866628558520254*^9, 3.8668214957435317`*^9, {
   3.8668215491399393`*^9, 3.866821551934439*^9}, 3.866821592673676*^9, {
   3.8668216790597477`*^9, 3.866821720527157*^9}, {3.866821758484475*^9, 
   3.8668217610838165`*^9}, 3.8668218697340016`*^9, {3.866821907912915*^9, 
   3.8668219102992544`*^9}, {3.8668220494551444`*^9, 3.866822053404046*^9}, 
   3.8668222279337673`*^9, {3.86682225887099*^9, 3.8668222808363266`*^9}, 
   3.8668847753881893`*^9, 3.866889884391937*^9, 3.8696503725948734`*^9, {
   3.869650455247298*^9, 3.869650457561846*^9}, {3.869650498627178*^9, 
   3.8696505093799596`*^9}, {3.869650570891658*^9, 3.8696505817927794`*^9}, 
   3.8696507966893396`*^9, 3.869654983916604*^9, 3.870259042138601*^9, 
   3.8702602310433407`*^9, 3.8702607835381565`*^9, 3.8702687609409933`*^9, 
   3.8702690826776886`*^9, 3.8702694105609255`*^9, 3.8702702761451483`*^9, 
   3.8702725233031993`*^9, 3.8713983994886446`*^9, 3.871398547756667*^9, 
   3.8714017927920856`*^9, 3.8714029899188285`*^9, 3.8717386429494543`*^9, 
   3.871982040419821*^9, 3.8719820885210257`*^9, 3.8719883884052515`*^9, 
   3.871988872391781*^9, 3.872064866655158*^9, 3.8720663536114845`*^9, 
   3.872069704332014*^9, 3.872070588035511*^9, 3.872154645244772*^9, 
   3.872349644167493*^9, 3.8729579350599194`*^9, 3.8729579957713537`*^9, 
   3.877014715842603*^9, {3.8770147665930567`*^9, 3.877014782906872*^9}, 
   3.877015043578279*^9},
 CellLabel->"Out[21]=",ExpressionUUID->"2772c327-c47f-4a06-9d9e-2c8c8758c695"],

Cell[BoxData["\<\"Sources Tg/yr (CH4,H2 all,CO all, OH (Tmol/yr))\"\>"], \
"Output",
 CellGroupingRules->{"GroupTogetherGrouping", 10001.},
 CellChangeTimes->{
  3.854211886108298*^9, 3.8542119282021947`*^9, 3.8542120857895384`*^9, 
   3.854212465024082*^9, 3.8544444341864543`*^9, 3.8544444860501137`*^9, {
   3.854444624663046*^9, 3.8544446979709253`*^9}, 3.8544449684445972`*^9, {
   3.8544450025197067`*^9, 3.854445023949924*^9}, 3.854445193515316*^9, 
   3.854445573967064*^9, 3.854445750386833*^9, 3.854445794048234*^9, 
   3.854447625493393*^9, {3.854447680751144*^9, 3.854447707885657*^9}, 
   3.854447747472577*^9, 3.8544477905746346`*^9, 3.8544494257572184`*^9, 
   3.854449463408157*^9, 3.8544527409815936`*^9, 3.854465348115857*^9, 
   3.85446603396117*^9, 3.854466400901792*^9, 3.8544665140472546`*^9, 
   3.8544729306349754`*^9, 3.8544735663489943`*^9, 3.8544736764291487`*^9, {
   3.85447378664462*^9, 3.854473836377378*^9}, {3.854474093917813*^9, 
   3.854474113175361*^9}, {3.854474148804304*^9, 3.854474156969719*^9}, 
   3.8544742560754766`*^9, {3.8544742910198083`*^9, 3.8544743143476596`*^9}, 
   3.854474528642006*^9, {3.8544746523143554`*^9, 3.8544747117446632`*^9}, {
   3.854474808956788*^9, 3.854474823618379*^9}, {3.8545508427140017`*^9, 
   3.854550868995279*^9}, 3.8545538188647237`*^9, 3.854555571490117*^9, 
   3.8545573993461747`*^9, 3.854622469562333*^9, 3.85462253251978*^9, 
   3.854637648292283*^9, 3.8546430274706774`*^9, 3.854645681687109*^9, 
   3.854645841847814*^9, 3.8546469565428677`*^9, 3.854647240390221*^9, 
   3.854788021278927*^9, {3.854788059034867*^9, 3.85478811839126*^9}, 
   3.854788286480503*^9, 3.854792192520375*^9, 3.8547924073480835`*^9, 
   3.854792686240949*^9, 3.854792856550925*^9, 3.854793624010579*^9, 
   3.854812742898403*^9, 3.854812776805219*^9, 3.8548129088053083`*^9, 
   3.8550540211064987`*^9, 3.8551424968204174`*^9, 3.8551548957279234`*^9, 
   3.8551550503874607`*^9, 3.8551556616257124`*^9, 3.8551557545786543`*^9, 
   3.8551566123458004`*^9, 3.8552263730526843`*^9, 3.8568773181758347`*^9, 
   3.8568808833353605`*^9, 3.856884063456932*^9, 3.8568841105475664`*^9, {
   3.856884540699909*^9, 3.8568845457971144`*^9}, 3.8568847550048156`*^9, 
   3.856885010410212*^9, 3.8568852217465944`*^9, 3.8568869957887154`*^9, 
   3.85688734993616*^9, 3.8568883575229073`*^9, 3.856947531742728*^9, 
   3.85696592816865*^9, 3.857035308914567*^9, 3.8570355120946307`*^9, 
   3.857125094416895*^9, 3.857125923114834*^9, 3.857126603891509*^9, 
   3.8571278495848694`*^9, 3.857128151227888*^9, 3.8593692292531595`*^9, 
   3.8593692843014317`*^9, 3.859369609399246*^9, 3.8593696566140547`*^9, 
   3.859452920765358*^9, 3.859476426598732*^9, 3.8594764694189997`*^9, 
   3.8595416496803193`*^9, 3.8595460806935797`*^9, 3.8595544931556373`*^9, 
   3.8595550282574377`*^9, 3.8596280164775515`*^9, 3.859628794129099*^9, 
   3.859628831604393*^9, 3.8596299873500137`*^9, 3.8596405427797055`*^9, 
   3.8596410856775017`*^9, 3.8596448209888506`*^9, 3.859644961946456*^9, 
   3.859648882227417*^9, 3.8596491448470993`*^9, 3.8596492155143356`*^9, 
   3.859649874191318*^9, 3.859650002455744*^9, 3.859650562582182*^9, 
   3.8597126951737223`*^9, 3.85980781406264*^9, 3.859808227014558*^9, 
   3.859808994970289*^9, 3.8598882469572124`*^9, 3.8598894849932523`*^9, 
   3.8605919154174786`*^9, 3.865517609721222*^9, 3.8655913318472333`*^9, {
   3.8655914068158493`*^9, 3.8655914384743667`*^9}, 3.8655921509439063`*^9, 
   3.8655922239525433`*^9, 3.8661270548642435`*^9, {3.866628364647567*^9, 
   3.8666283942890587`*^9}, 3.866628558520254*^9, 3.8668214957435317`*^9, {
   3.8668215491399393`*^9, 3.866821551934439*^9}, 3.866821592673676*^9, {
   3.8668216790597477`*^9, 3.866821720527157*^9}, {3.866821758484475*^9, 
   3.8668217610838165`*^9}, 3.8668218697340016`*^9, {3.866821907912915*^9, 
   3.8668219102992544`*^9}, {3.8668220494551444`*^9, 3.866822053404046*^9}, 
   3.8668222279337673`*^9, {3.86682225887099*^9, 3.8668222808363266`*^9}, 
   3.8668847753881893`*^9, 3.866889884391937*^9, 3.8696503725948734`*^9, {
   3.869650455247298*^9, 3.869650457561846*^9}, {3.869650498627178*^9, 
   3.8696505093799596`*^9}, {3.869650570891658*^9, 3.8696505817927794`*^9}, 
   3.8696507966893396`*^9, 3.869654983916604*^9, 3.870259042138601*^9, 
   3.8702602310433407`*^9, 3.8702607835381565`*^9, 3.8702687609409933`*^9, 
   3.8702690826776886`*^9, 3.8702694105609255`*^9, 3.8702702761451483`*^9, 
   3.8702725233031993`*^9, 3.8713983994886446`*^9, 3.871398547756667*^9, 
   3.8714017927920856`*^9, 3.8714029899188285`*^9, 3.8717386429494543`*^9, 
   3.871982040419821*^9, 3.8719820885210257`*^9, 3.8719883884052515`*^9, 
   3.871988872391781*^9, 3.872064866655158*^9, 3.8720663536114845`*^9, 
   3.872069704332014*^9, 3.872070588035511*^9, 3.872154645244772*^9, 
   3.872349644167493*^9, 3.8729579350599194`*^9, 3.8729579957713537`*^9, 
   3.877014715842603*^9, {3.8770147665930567`*^9, 3.877014782906872*^9}, 
   3.8770150435802608`*^9},
 CellLabel->"Out[22]=",ExpressionUUID->"ed75e0fe-a7bd-4bd2-afae-7c4de6dcdf2d"],

Cell[BoxData[
 RowBox[{"{", 
  RowBox[{
  "528.2231437241379`", ",", "77.04842371872597`", ",", "1956.3820137931036`",
    ",", "194.0199497765471`"}], "}"}]], "Output",
 CellGroupingRules->{"GroupTogetherGrouping", 10001.},
 CellChangeTimes->{
  3.854211886108298*^9, 3.8542119282021947`*^9, 3.8542120857895384`*^9, 
   3.854212465024082*^9, 3.8544444341864543`*^9, 3.8544444860501137`*^9, {
   3.854444624663046*^9, 3.8544446979709253`*^9}, 3.8544449684445972`*^9, {
   3.8544450025197067`*^9, 3.854445023949924*^9}, 3.854445193515316*^9, 
   3.854445573967064*^9, 3.854445750386833*^9, 3.854445794048234*^9, 
   3.854447625493393*^9, {3.854447680751144*^9, 3.854447707885657*^9}, 
   3.854447747472577*^9, 3.8544477905746346`*^9, 3.8544494257572184`*^9, 
   3.854449463408157*^9, 3.8544527409815936`*^9, 3.854465348115857*^9, 
   3.85446603396117*^9, 3.854466400901792*^9, 3.8544665140472546`*^9, 
   3.8544729306349754`*^9, 3.8544735663489943`*^9, 3.8544736764291487`*^9, {
   3.85447378664462*^9, 3.854473836377378*^9}, {3.854474093917813*^9, 
   3.854474113175361*^9}, {3.854474148804304*^9, 3.854474156969719*^9}, 
   3.8544742560754766`*^9, {3.8544742910198083`*^9, 3.8544743143476596`*^9}, 
   3.854474528642006*^9, {3.8544746523143554`*^9, 3.8544747117446632`*^9}, {
   3.854474808956788*^9, 3.854474823618379*^9}, {3.8545508427140017`*^9, 
   3.854550868995279*^9}, 3.8545538188647237`*^9, 3.854555571490117*^9, 
   3.8545573993461747`*^9, 3.854622469562333*^9, 3.85462253251978*^9, 
   3.854637648292283*^9, 3.8546430274706774`*^9, 3.854645681687109*^9, 
   3.854645841847814*^9, 3.8546469565428677`*^9, 3.854647240390221*^9, 
   3.854788021278927*^9, {3.854788059034867*^9, 3.85478811839126*^9}, 
   3.854788286480503*^9, 3.854792192520375*^9, 3.8547924073480835`*^9, 
   3.854792686240949*^9, 3.854792856550925*^9, 3.854793624010579*^9, 
   3.854812742898403*^9, 3.854812776805219*^9, 3.8548129088053083`*^9, 
   3.8550540211064987`*^9, 3.8551424968204174`*^9, 3.8551548957279234`*^9, 
   3.8551550503874607`*^9, 3.8551556616257124`*^9, 3.8551557545786543`*^9, 
   3.8551566123458004`*^9, 3.8552263730526843`*^9, 3.8568773181758347`*^9, 
   3.8568808833353605`*^9, 3.856884063456932*^9, 3.8568841105475664`*^9, {
   3.856884540699909*^9, 3.8568845457971144`*^9}, 3.8568847550048156`*^9, 
   3.856885010410212*^9, 3.8568852217465944`*^9, 3.8568869957887154`*^9, 
   3.85688734993616*^9, 3.8568883575229073`*^9, 3.856947531742728*^9, 
   3.85696592816865*^9, 3.857035308914567*^9, 3.8570355120946307`*^9, 
   3.857125094416895*^9, 3.857125923114834*^9, 3.857126603891509*^9, 
   3.8571278495848694`*^9, 3.857128151227888*^9, 3.8593692292531595`*^9, 
   3.8593692843014317`*^9, 3.859369609399246*^9, 3.8593696566140547`*^9, 
   3.859452920765358*^9, 3.859476426598732*^9, 3.8594764694189997`*^9, 
   3.8595416496803193`*^9, 3.8595460806935797`*^9, 3.8595544931556373`*^9, 
   3.8595550282574377`*^9, 3.8596280164775515`*^9, 3.859628794129099*^9, 
   3.859628831604393*^9, 3.8596299873500137`*^9, 3.8596405427797055`*^9, 
   3.8596410856775017`*^9, 3.8596448209888506`*^9, 3.859644961946456*^9, 
   3.859648882227417*^9, 3.8596491448470993`*^9, 3.8596492155143356`*^9, 
   3.859649874191318*^9, 3.859650002455744*^9, 3.859650562582182*^9, 
   3.8597126951737223`*^9, 3.85980781406264*^9, 3.859808227014558*^9, 
   3.859808994970289*^9, 3.8598882469572124`*^9, 3.8598894849932523`*^9, 
   3.8605919154174786`*^9, 3.865517609721222*^9, 3.8655913318472333`*^9, {
   3.8655914068158493`*^9, 3.8655914384743667`*^9}, 3.8655921509439063`*^9, 
   3.8655922239525433`*^9, 3.8661270548642435`*^9, {3.866628364647567*^9, 
   3.8666283942890587`*^9}, 3.866628558520254*^9, 3.8668214957435317`*^9, {
   3.8668215491399393`*^9, 3.866821551934439*^9}, 3.866821592673676*^9, {
   3.8668216790597477`*^9, 3.866821720527157*^9}, {3.866821758484475*^9, 
   3.8668217610838165`*^9}, 3.8668218697340016`*^9, {3.866821907912915*^9, 
   3.8668219102992544`*^9}, {3.8668220494551444`*^9, 3.866822053404046*^9}, 
   3.8668222279337673`*^9, {3.86682225887099*^9, 3.8668222808363266`*^9}, 
   3.8668847753881893`*^9, 3.866889884391937*^9, 3.8696503725948734`*^9, {
   3.869650455247298*^9, 3.869650457561846*^9}, {3.869650498627178*^9, 
   3.8696505093799596`*^9}, {3.869650570891658*^9, 3.8696505817927794`*^9}, 
   3.8696507966893396`*^9, 3.869654983916604*^9, 3.870259042138601*^9, 
   3.8702602310433407`*^9, 3.8702607835381565`*^9, 3.8702687609409933`*^9, 
   3.8702690826776886`*^9, 3.8702694105609255`*^9, 3.8702702761451483`*^9, 
   3.8702725233031993`*^9, 3.8713983994886446`*^9, 3.871398547756667*^9, 
   3.8714017927920856`*^9, 3.8714029899188285`*^9, 3.8717386429494543`*^9, 
   3.871982040419821*^9, 3.8719820885210257`*^9, 3.8719883884052515`*^9, 
   3.871988872391781*^9, 3.872064866655158*^9, 3.8720663536114845`*^9, 
   3.872069704332014*^9, 3.872070588035511*^9, 3.872154645244772*^9, 
   3.872349644167493*^9, 3.8729579350599194`*^9, 3.8729579957713537`*^9, 
   3.877014715842603*^9, {3.8770147665930567`*^9, 3.877014782906872*^9}, 
   3.877015043582225*^9},
 CellLabel->"Out[23]=",ExpressionUUID->"27222222-b73e-4e0c-b706-7c6dd3db482f"],

Cell[BoxData["\<\"ratio of H2 and CO production from methane\"\>"], "Output",
 CellGroupingRules->{"GroupTogetherGrouping", 10001.},
 CellChangeTimes->{
  3.854211886108298*^9, 3.8542119282021947`*^9, 3.8542120857895384`*^9, 
   3.854212465024082*^9, 3.8544444341864543`*^9, 3.8544444860501137`*^9, {
   3.854444624663046*^9, 3.8544446979709253`*^9}, 3.8544449684445972`*^9, {
   3.8544450025197067`*^9, 3.854445023949924*^9}, 3.854445193515316*^9, 
   3.854445573967064*^9, 3.854445750386833*^9, 3.854445794048234*^9, 
   3.854447625493393*^9, {3.854447680751144*^9, 3.854447707885657*^9}, 
   3.854447747472577*^9, 3.8544477905746346`*^9, 3.8544494257572184`*^9, 
   3.854449463408157*^9, 3.8544527409815936`*^9, 3.854465348115857*^9, 
   3.85446603396117*^9, 3.854466400901792*^9, 3.8544665140472546`*^9, 
   3.8544729306349754`*^9, 3.8544735663489943`*^9, 3.8544736764291487`*^9, {
   3.85447378664462*^9, 3.854473836377378*^9}, {3.854474093917813*^9, 
   3.854474113175361*^9}, {3.854474148804304*^9, 3.854474156969719*^9}, 
   3.8544742560754766`*^9, {3.8544742910198083`*^9, 3.8544743143476596`*^9}, 
   3.854474528642006*^9, {3.8544746523143554`*^9, 3.8544747117446632`*^9}, {
   3.854474808956788*^9, 3.854474823618379*^9}, {3.8545508427140017`*^9, 
   3.854550868995279*^9}, 3.8545538188647237`*^9, 3.854555571490117*^9, 
   3.8545573993461747`*^9, 3.854622469562333*^9, 3.85462253251978*^9, 
   3.854637648292283*^9, 3.8546430274706774`*^9, 3.854645681687109*^9, 
   3.854645841847814*^9, 3.8546469565428677`*^9, 3.854647240390221*^9, 
   3.854788021278927*^9, {3.854788059034867*^9, 3.85478811839126*^9}, 
   3.854788286480503*^9, 3.854792192520375*^9, 3.8547924073480835`*^9, 
   3.854792686240949*^9, 3.854792856550925*^9, 3.854793624010579*^9, 
   3.854812742898403*^9, 3.854812776805219*^9, 3.8548129088053083`*^9, 
   3.8550540211064987`*^9, 3.8551424968204174`*^9, 3.8551548957279234`*^9, 
   3.8551550503874607`*^9, 3.8551556616257124`*^9, 3.8551557545786543`*^9, 
   3.8551566123458004`*^9, 3.8552263730526843`*^9, 3.8568773181758347`*^9, 
   3.8568808833353605`*^9, 3.856884063456932*^9, 3.8568841105475664`*^9, {
   3.856884540699909*^9, 3.8568845457971144`*^9}, 3.8568847550048156`*^9, 
   3.856885010410212*^9, 3.8568852217465944`*^9, 3.8568869957887154`*^9, 
   3.85688734993616*^9, 3.8568883575229073`*^9, 3.856947531742728*^9, 
   3.85696592816865*^9, 3.857035308914567*^9, 3.8570355120946307`*^9, 
   3.857125094416895*^9, 3.857125923114834*^9, 3.857126603891509*^9, 
   3.8571278495848694`*^9, 3.857128151227888*^9, 3.8593692292531595`*^9, 
   3.8593692843014317`*^9, 3.859369609399246*^9, 3.8593696566140547`*^9, 
   3.859452920765358*^9, 3.859476426598732*^9, 3.8594764694189997`*^9, 
   3.8595416496803193`*^9, 3.8595460806935797`*^9, 3.8595544931556373`*^9, 
   3.8595550282574377`*^9, 3.8596280164775515`*^9, 3.859628794129099*^9, 
   3.859628831604393*^9, 3.8596299873500137`*^9, 3.8596405427797055`*^9, 
   3.8596410856775017`*^9, 3.8596448209888506`*^9, 3.859644961946456*^9, 
   3.859648882227417*^9, 3.8596491448470993`*^9, 3.8596492155143356`*^9, 
   3.859649874191318*^9, 3.859650002455744*^9, 3.859650562582182*^9, 
   3.8597126951737223`*^9, 3.85980781406264*^9, 3.859808227014558*^9, 
   3.859808994970289*^9, 3.8598882469572124`*^9, 3.8598894849932523`*^9, 
   3.8605919154174786`*^9, 3.865517609721222*^9, 3.8655913318472333`*^9, {
   3.8655914068158493`*^9, 3.8655914384743667`*^9}, 3.8655921509439063`*^9, 
   3.8655922239525433`*^9, 3.8661270548642435`*^9, {3.866628364647567*^9, 
   3.8666283942890587`*^9}, 3.866628558520254*^9, 3.8668214957435317`*^9, {
   3.8668215491399393`*^9, 3.866821551934439*^9}, 3.866821592673676*^9, {
   3.8668216790597477`*^9, 3.866821720527157*^9}, {3.866821758484475*^9, 
   3.8668217610838165`*^9}, 3.8668218697340016`*^9, {3.866821907912915*^9, 
   3.8668219102992544`*^9}, {3.8668220494551444`*^9, 3.866822053404046*^9}, 
   3.8668222279337673`*^9, {3.86682225887099*^9, 3.8668222808363266`*^9}, 
   3.8668847753881893`*^9, 3.866889884391937*^9, 3.8696503725948734`*^9, {
   3.869650455247298*^9, 3.869650457561846*^9}, {3.869650498627178*^9, 
   3.8696505093799596`*^9}, {3.869650570891658*^9, 3.8696505817927794`*^9}, 
   3.8696507966893396`*^9, 3.869654983916604*^9, 3.870259042138601*^9, 
   3.8702602310433407`*^9, 3.8702607835381565`*^9, 3.8702687609409933`*^9, 
   3.8702690826776886`*^9, 3.8702694105609255`*^9, 3.8702702761451483`*^9, 
   3.8702725233031993`*^9, 3.8713983994886446`*^9, 3.871398547756667*^9, 
   3.8714017927920856`*^9, 3.8714029899188285`*^9, 3.8717386429494543`*^9, 
   3.871982040419821*^9, 3.8719820885210257`*^9, 3.8719883884052515`*^9, 
   3.871988872391781*^9, 3.872064866655158*^9, 3.8720663536114845`*^9, 
   3.872069704332014*^9, 3.872070588035511*^9, 3.872154645244772*^9, 
   3.872349644167493*^9, 3.8729579350599194`*^9, 3.8729579957713537`*^9, 
   3.877014715842603*^9, {3.8770147665930567`*^9, 3.877014782906872*^9}, 
   3.8770150435842195`*^9},
 CellLabel->"Out[24]=",ExpressionUUID->"22e6c889-88ee-4fce-b537-8cbd96302041"],

Cell[BoxData[
 RowBox[{"{", 
  RowBox[{"0.26423123729767484`", ",", "0.39374999999999993`"}], 
  "}"}]], "Output",
 CellGroupingRules->{"GroupTogetherGrouping", 10001.},
 CellChangeTimes->{
  3.854211886108298*^9, 3.8542119282021947`*^9, 3.8542120857895384`*^9, 
   3.854212465024082*^9, 3.8544444341864543`*^9, 3.8544444860501137`*^9, {
   3.854444624663046*^9, 3.8544446979709253`*^9}, 3.8544449684445972`*^9, {
   3.8544450025197067`*^9, 3.854445023949924*^9}, 3.854445193515316*^9, 
   3.854445573967064*^9, 3.854445750386833*^9, 3.854445794048234*^9, 
   3.854447625493393*^9, {3.854447680751144*^9, 3.854447707885657*^9}, 
   3.854447747472577*^9, 3.8544477905746346`*^9, 3.8544494257572184`*^9, 
   3.854449463408157*^9, 3.8544527409815936`*^9, 3.854465348115857*^9, 
   3.85446603396117*^9, 3.854466400901792*^9, 3.8544665140472546`*^9, 
   3.8544729306349754`*^9, 3.8544735663489943`*^9, 3.8544736764291487`*^9, {
   3.85447378664462*^9, 3.854473836377378*^9}, {3.854474093917813*^9, 
   3.854474113175361*^9}, {3.854474148804304*^9, 3.854474156969719*^9}, 
   3.8544742560754766`*^9, {3.8544742910198083`*^9, 3.8544743143476596`*^9}, 
   3.854474528642006*^9, {3.8544746523143554`*^9, 3.8544747117446632`*^9}, {
   3.854474808956788*^9, 3.854474823618379*^9}, {3.8545508427140017`*^9, 
   3.854550868995279*^9}, 3.8545538188647237`*^9, 3.854555571490117*^9, 
   3.8545573993461747`*^9, 3.854622469562333*^9, 3.85462253251978*^9, 
   3.854637648292283*^9, 3.8546430274706774`*^9, 3.854645681687109*^9, 
   3.854645841847814*^9, 3.8546469565428677`*^9, 3.854647240390221*^9, 
   3.854788021278927*^9, {3.854788059034867*^9, 3.85478811839126*^9}, 
   3.854788286480503*^9, 3.854792192520375*^9, 3.8547924073480835`*^9, 
   3.854792686240949*^9, 3.854792856550925*^9, 3.854793624010579*^9, 
   3.854812742898403*^9, 3.854812776805219*^9, 3.8548129088053083`*^9, 
   3.8550540211064987`*^9, 3.8551424968204174`*^9, 3.8551548957279234`*^9, 
   3.8551550503874607`*^9, 3.8551556616257124`*^9, 3.8551557545786543`*^9, 
   3.8551566123458004`*^9, 3.8552263730526843`*^9, 3.8568773181758347`*^9, 
   3.8568808833353605`*^9, 3.856884063456932*^9, 3.8568841105475664`*^9, {
   3.856884540699909*^9, 3.8568845457971144`*^9}, 3.8568847550048156`*^9, 
   3.856885010410212*^9, 3.8568852217465944`*^9, 3.8568869957887154`*^9, 
   3.85688734993616*^9, 3.8568883575229073`*^9, 3.856947531742728*^9, 
   3.85696592816865*^9, 3.857035308914567*^9, 3.8570355120946307`*^9, 
   3.857125094416895*^9, 3.857125923114834*^9, 3.857126603891509*^9, 
   3.8571278495848694`*^9, 3.857128151227888*^9, 3.8593692292531595`*^9, 
   3.8593692843014317`*^9, 3.859369609399246*^9, 3.8593696566140547`*^9, 
   3.859452920765358*^9, 3.859476426598732*^9, 3.8594764694189997`*^9, 
   3.8595416496803193`*^9, 3.8595460806935797`*^9, 3.8595544931556373`*^9, 
   3.8595550282574377`*^9, 3.8596280164775515`*^9, 3.859628794129099*^9, 
   3.859628831604393*^9, 3.8596299873500137`*^9, 3.8596405427797055`*^9, 
   3.8596410856775017`*^9, 3.8596448209888506`*^9, 3.859644961946456*^9, 
   3.859648882227417*^9, 3.8596491448470993`*^9, 3.8596492155143356`*^9, 
   3.859649874191318*^9, 3.859650002455744*^9, 3.859650562582182*^9, 
   3.8597126951737223`*^9, 3.85980781406264*^9, 3.859808227014558*^9, 
   3.859808994970289*^9, 3.8598882469572124`*^9, 3.8598894849932523`*^9, 
   3.8605919154174786`*^9, 3.865517609721222*^9, 3.8655913318472333`*^9, {
   3.8655914068158493`*^9, 3.8655914384743667`*^9}, 3.8655921509439063`*^9, 
   3.8655922239525433`*^9, 3.8661270548642435`*^9, {3.866628364647567*^9, 
   3.8666283942890587`*^9}, 3.866628558520254*^9, 3.8668214957435317`*^9, {
   3.8668215491399393`*^9, 3.866821551934439*^9}, 3.866821592673676*^9, {
   3.8668216790597477`*^9, 3.866821720527157*^9}, {3.866821758484475*^9, 
   3.8668217610838165`*^9}, 3.8668218697340016`*^9, {3.866821907912915*^9, 
   3.8668219102992544`*^9}, {3.8668220494551444`*^9, 3.866822053404046*^9}, 
   3.8668222279337673`*^9, {3.86682225887099*^9, 3.8668222808363266`*^9}, 
   3.8668847753881893`*^9, 3.866889884391937*^9, 3.8696503725948734`*^9, {
   3.869650455247298*^9, 3.869650457561846*^9}, {3.869650498627178*^9, 
   3.8696505093799596`*^9}, {3.869650570891658*^9, 3.8696505817927794`*^9}, 
   3.8696507966893396`*^9, 3.869654983916604*^9, 3.870259042138601*^9, 
   3.8702602310433407`*^9, 3.8702607835381565`*^9, 3.8702687609409933`*^9, 
   3.8702690826776886`*^9, 3.8702694105609255`*^9, 3.8702702761451483`*^9, 
   3.8702725233031993`*^9, 3.8713983994886446`*^9, 3.871398547756667*^9, 
   3.8714017927920856`*^9, 3.8714029899188285`*^9, 3.8717386429494543`*^9, 
   3.871982040419821*^9, 3.8719820885210257`*^9, 3.8719883884052515`*^9, 
   3.871988872391781*^9, 3.872064866655158*^9, 3.8720663536114845`*^9, 
   3.872069704332014*^9, 3.872070588035511*^9, 3.872154645244772*^9, 
   3.872349644167493*^9, 3.8729579350599194`*^9, 3.8729579957713537`*^9, 
   3.877014715842603*^9, {3.8770147665930567`*^9, 3.877014782906872*^9}, 
   3.877015043586069*^9},
 CellLabel->"Out[25]=",ExpressionUUID->"86b53f78-5c83-41fd-ae47-129abc54de46"],

Cell[BoxData["\<\"CH4 Sinks {minors, OH} and percentage\"\>"], "Output",
 CellGroupingRules->{"GroupTogetherGrouping", 10001.},
 CellChangeTimes->{
  3.854211886108298*^9, 3.8542119282021947`*^9, 3.8542120857895384`*^9, 
   3.854212465024082*^9, 3.8544444341864543`*^9, 3.8544444860501137`*^9, {
   3.854444624663046*^9, 3.8544446979709253`*^9}, 3.8544449684445972`*^9, {
   3.8544450025197067`*^9, 3.854445023949924*^9}, 3.854445193515316*^9, 
   3.854445573967064*^9, 3.854445750386833*^9, 3.854445794048234*^9, 
   3.854447625493393*^9, {3.854447680751144*^9, 3.854447707885657*^9}, 
   3.854447747472577*^9, 3.8544477905746346`*^9, 3.8544494257572184`*^9, 
   3.854449463408157*^9, 3.8544527409815936`*^9, 3.854465348115857*^9, 
   3.85446603396117*^9, 3.854466400901792*^9, 3.8544665140472546`*^9, 
   3.8544729306349754`*^9, 3.8544735663489943`*^9, 3.8544736764291487`*^9, {
   3.85447378664462*^9, 3.854473836377378*^9}, {3.854474093917813*^9, 
   3.854474113175361*^9}, {3.854474148804304*^9, 3.854474156969719*^9}, 
   3.8544742560754766`*^9, {3.8544742910198083`*^9, 3.8544743143476596`*^9}, 
   3.854474528642006*^9, {3.8544746523143554`*^9, 3.8544747117446632`*^9}, {
   3.854474808956788*^9, 3.854474823618379*^9}, {3.8545508427140017`*^9, 
   3.854550868995279*^9}, 3.8545538188647237`*^9, 3.854555571490117*^9, 
   3.8545573993461747`*^9, 3.854622469562333*^9, 3.85462253251978*^9, 
   3.854637648292283*^9, 3.8546430274706774`*^9, 3.854645681687109*^9, 
   3.854645841847814*^9, 3.8546469565428677`*^9, 3.854647240390221*^9, 
   3.854788021278927*^9, {3.854788059034867*^9, 3.85478811839126*^9}, 
   3.854788286480503*^9, 3.854792192520375*^9, 3.8547924073480835`*^9, 
   3.854792686240949*^9, 3.854792856550925*^9, 3.854793624010579*^9, 
   3.854812742898403*^9, 3.854812776805219*^9, 3.8548129088053083`*^9, 
   3.8550540211064987`*^9, 3.8551424968204174`*^9, 3.8551548957279234`*^9, 
   3.8551550503874607`*^9, 3.8551556616257124`*^9, 3.8551557545786543`*^9, 
   3.8551566123458004`*^9, 3.8552263730526843`*^9, 3.8568773181758347`*^9, 
   3.8568808833353605`*^9, 3.856884063456932*^9, 3.8568841105475664`*^9, {
   3.856884540699909*^9, 3.8568845457971144`*^9}, 3.8568847550048156`*^9, 
   3.856885010410212*^9, 3.8568852217465944`*^9, 3.8568869957887154`*^9, 
   3.85688734993616*^9, 3.8568883575229073`*^9, 3.856947531742728*^9, 
   3.85696592816865*^9, 3.857035308914567*^9, 3.8570355120946307`*^9, 
   3.857125094416895*^9, 3.857125923114834*^9, 3.857126603891509*^9, 
   3.8571278495848694`*^9, 3.857128151227888*^9, 3.8593692292531595`*^9, 
   3.8593692843014317`*^9, 3.859369609399246*^9, 3.8593696566140547`*^9, 
   3.859452920765358*^9, 3.859476426598732*^9, 3.8594764694189997`*^9, 
   3.8595416496803193`*^9, 3.8595460806935797`*^9, 3.8595544931556373`*^9, 
   3.8595550282574377`*^9, 3.8596280164775515`*^9, 3.859628794129099*^9, 
   3.859628831604393*^9, 3.8596299873500137`*^9, 3.8596405427797055`*^9, 
   3.8596410856775017`*^9, 3.8596448209888506`*^9, 3.859644961946456*^9, 
   3.859648882227417*^9, 3.8596491448470993`*^9, 3.8596492155143356`*^9, 
   3.859649874191318*^9, 3.859650002455744*^9, 3.859650562582182*^9, 
   3.8597126951737223`*^9, 3.85980781406264*^9, 3.859808227014558*^9, 
   3.859808994970289*^9, 3.8598882469572124`*^9, 3.8598894849932523`*^9, 
   3.8605919154174786`*^9, 3.865517609721222*^9, 3.8655913318472333`*^9, {
   3.8655914068158493`*^9, 3.8655914384743667`*^9}, 3.8655921509439063`*^9, 
   3.8655922239525433`*^9, 3.8661270548642435`*^9, {3.866628364647567*^9, 
   3.8666283942890587`*^9}, 3.866628558520254*^9, 3.8668214957435317`*^9, {
   3.8668215491399393`*^9, 3.866821551934439*^9}, 3.866821592673676*^9, {
   3.8668216790597477`*^9, 3.866821720527157*^9}, {3.866821758484475*^9, 
   3.8668217610838165`*^9}, 3.8668218697340016`*^9, {3.866821907912915*^9, 
   3.8668219102992544`*^9}, {3.8668220494551444`*^9, 3.866822053404046*^9}, 
   3.8668222279337673`*^9, {3.86682225887099*^9, 3.8668222808363266`*^9}, 
   3.8668847753881893`*^9, 3.866889884391937*^9, 3.8696503725948734`*^9, {
   3.869650455247298*^9, 3.869650457561846*^9}, {3.869650498627178*^9, 
   3.8696505093799596`*^9}, {3.869650570891658*^9, 3.8696505817927794`*^9}, 
   3.8696507966893396`*^9, 3.869654983916604*^9, 3.870259042138601*^9, 
   3.8702602310433407`*^9, 3.8702607835381565`*^9, 3.8702687609409933`*^9, 
   3.8702690826776886`*^9, 3.8702694105609255`*^9, 3.8702702761451483`*^9, 
   3.8702725233031993`*^9, 3.8713983994886446`*^9, 3.871398547756667*^9, 
   3.8714017927920856`*^9, 3.8714029899188285`*^9, 3.8717386429494543`*^9, 
   3.871982040419821*^9, 3.8719820885210257`*^9, 3.8719883884052515`*^9, 
   3.871988872391781*^9, 3.872064866655158*^9, 3.8720663536114845`*^9, 
   3.872069704332014*^9, 3.872070588035511*^9, 3.872154645244772*^9, 
   3.872349644167493*^9, 3.8729579350599194`*^9, 3.8729579957713537`*^9, 
   3.877014715842603*^9, {3.8770147665930567`*^9, 3.877014782906872*^9}, 
   3.8770150435881004`*^9},
 CellLabel->"Out[26]=",ExpressionUUID->"a0bed154-d6dd-4872-9159-45a5660294f6"],

Cell[BoxData[
 RowBox[{"{", 
  RowBox[{"88.03719062068967`", ",", "440.1859531034482`"}], "}"}]], "Output",
 CellGroupingRules->{"GroupTogetherGrouping", 10001.},
 CellChangeTimes->{
  3.854211886108298*^9, 3.8542119282021947`*^9, 3.8542120857895384`*^9, 
   3.854212465024082*^9, 3.8544444341864543`*^9, 3.8544444860501137`*^9, {
   3.854444624663046*^9, 3.8544446979709253`*^9}, 3.8544449684445972`*^9, {
   3.8544450025197067`*^9, 3.854445023949924*^9}, 3.854445193515316*^9, 
   3.854445573967064*^9, 3.854445750386833*^9, 3.854445794048234*^9, 
   3.854447625493393*^9, {3.854447680751144*^9, 3.854447707885657*^9}, 
   3.854447747472577*^9, 3.8544477905746346`*^9, 3.8544494257572184`*^9, 
   3.854449463408157*^9, 3.8544527409815936`*^9, 3.854465348115857*^9, 
   3.85446603396117*^9, 3.854466400901792*^9, 3.8544665140472546`*^9, 
   3.8544729306349754`*^9, 3.8544735663489943`*^9, 3.8544736764291487`*^9, {
   3.85447378664462*^9, 3.854473836377378*^9}, {3.854474093917813*^9, 
   3.854474113175361*^9}, {3.854474148804304*^9, 3.854474156969719*^9}, 
   3.8544742560754766`*^9, {3.8544742910198083`*^9, 3.8544743143476596`*^9}, 
   3.854474528642006*^9, {3.8544746523143554`*^9, 3.8544747117446632`*^9}, {
   3.854474808956788*^9, 3.854474823618379*^9}, {3.8545508427140017`*^9, 
   3.854550868995279*^9}, 3.8545538188647237`*^9, 3.854555571490117*^9, 
   3.8545573993461747`*^9, 3.854622469562333*^9, 3.85462253251978*^9, 
   3.854637648292283*^9, 3.8546430274706774`*^9, 3.854645681687109*^9, 
   3.854645841847814*^9, 3.8546469565428677`*^9, 3.854647240390221*^9, 
   3.854788021278927*^9, {3.854788059034867*^9, 3.85478811839126*^9}, 
   3.854788286480503*^9, 3.854792192520375*^9, 3.8547924073480835`*^9, 
   3.854792686240949*^9, 3.854792856550925*^9, 3.854793624010579*^9, 
   3.854812742898403*^9, 3.854812776805219*^9, 3.8548129088053083`*^9, 
   3.8550540211064987`*^9, 3.8551424968204174`*^9, 3.8551548957279234`*^9, 
   3.8551550503874607`*^9, 3.8551556616257124`*^9, 3.8551557545786543`*^9, 
   3.8551566123458004`*^9, 3.8552263730526843`*^9, 3.8568773181758347`*^9, 
   3.8568808833353605`*^9, 3.856884063456932*^9, 3.8568841105475664`*^9, {
   3.856884540699909*^9, 3.8568845457971144`*^9}, 3.8568847550048156`*^9, 
   3.856885010410212*^9, 3.8568852217465944`*^9, 3.8568869957887154`*^9, 
   3.85688734993616*^9, 3.8568883575229073`*^9, 3.856947531742728*^9, 
   3.85696592816865*^9, 3.857035308914567*^9, 3.8570355120946307`*^9, 
   3.857125094416895*^9, 3.857125923114834*^9, 3.857126603891509*^9, 
   3.8571278495848694`*^9, 3.857128151227888*^9, 3.8593692292531595`*^9, 
   3.8593692843014317`*^9, 3.859369609399246*^9, 3.8593696566140547`*^9, 
   3.859452920765358*^9, 3.859476426598732*^9, 3.8594764694189997`*^9, 
   3.8595416496803193`*^9, 3.8595460806935797`*^9, 3.8595544931556373`*^9, 
   3.8595550282574377`*^9, 3.8596280164775515`*^9, 3.859628794129099*^9, 
   3.859628831604393*^9, 3.8596299873500137`*^9, 3.8596405427797055`*^9, 
   3.8596410856775017`*^9, 3.8596448209888506`*^9, 3.859644961946456*^9, 
   3.859648882227417*^9, 3.8596491448470993`*^9, 3.8596492155143356`*^9, 
   3.859649874191318*^9, 3.859650002455744*^9, 3.859650562582182*^9, 
   3.8597126951737223`*^9, 3.85980781406264*^9, 3.859808227014558*^9, 
   3.859808994970289*^9, 3.8598882469572124`*^9, 3.8598894849932523`*^9, 
   3.8605919154174786`*^9, 3.865517609721222*^9, 3.8655913318472333`*^9, {
   3.8655914068158493`*^9, 3.8655914384743667`*^9}, 3.8655921509439063`*^9, 
   3.8655922239525433`*^9, 3.8661270548642435`*^9, {3.866628364647567*^9, 
   3.8666283942890587`*^9}, 3.866628558520254*^9, 3.8668214957435317`*^9, {
   3.8668215491399393`*^9, 3.866821551934439*^9}, 3.866821592673676*^9, {
   3.8668216790597477`*^9, 3.866821720527157*^9}, {3.866821758484475*^9, 
   3.8668217610838165`*^9}, 3.8668218697340016`*^9, {3.866821907912915*^9, 
   3.8668219102992544`*^9}, {3.8668220494551444`*^9, 3.866822053404046*^9}, 
   3.8668222279337673`*^9, {3.86682225887099*^9, 3.8668222808363266`*^9}, 
   3.8668847753881893`*^9, 3.866889884391937*^9, 3.8696503725948734`*^9, {
   3.869650455247298*^9, 3.869650457561846*^9}, {3.869650498627178*^9, 
   3.8696505093799596`*^9}, {3.869650570891658*^9, 3.8696505817927794`*^9}, 
   3.8696507966893396`*^9, 3.869654983916604*^9, 3.870259042138601*^9, 
   3.8702602310433407`*^9, 3.8702607835381565`*^9, 3.8702687609409933`*^9, 
   3.8702690826776886`*^9, 3.8702694105609255`*^9, 3.8702702761451483`*^9, 
   3.8702725233031993`*^9, 3.8713983994886446`*^9, 3.871398547756667*^9, 
   3.8714017927920856`*^9, 3.8714029899188285`*^9, 3.8717386429494543`*^9, 
   3.871982040419821*^9, 3.8719820885210257`*^9, 3.8719883884052515`*^9, 
   3.871988872391781*^9, 3.872064866655158*^9, 3.8720663536114845`*^9, 
   3.872069704332014*^9, 3.872070588035511*^9, 3.872154645244772*^9, 
   3.872349644167493*^9, 3.8729579350599194`*^9, 3.8729579957713537`*^9, 
   3.877014715842603*^9, {3.8770147665930567`*^9, 3.877014782906872*^9}, 
   3.8770150435900607`*^9},
 CellLabel->"Out[27]=",ExpressionUUID->"33fbde86-fa77-41f4-96d0-04b913c4088a"],

Cell[BoxData[
 RowBox[{"{", 
  RowBox[{"0.16666666666666669`", ",", "0.8333333333333333`"}], 
  "}"}]], "Output",
 CellGroupingRules->{"GroupTogetherGrouping", 10001.},
 CellChangeTimes->{
  3.854211886108298*^9, 3.8542119282021947`*^9, 3.8542120857895384`*^9, 
   3.854212465024082*^9, 3.8544444341864543`*^9, 3.8544444860501137`*^9, {
   3.854444624663046*^9, 3.8544446979709253`*^9}, 3.8544449684445972`*^9, {
   3.8544450025197067`*^9, 3.854445023949924*^9}, 3.854445193515316*^9, 
   3.854445573967064*^9, 3.854445750386833*^9, 3.854445794048234*^9, 
   3.854447625493393*^9, {3.854447680751144*^9, 3.854447707885657*^9}, 
   3.854447747472577*^9, 3.8544477905746346`*^9, 3.8544494257572184`*^9, 
   3.854449463408157*^9, 3.8544527409815936`*^9, 3.854465348115857*^9, 
   3.85446603396117*^9, 3.854466400901792*^9, 3.8544665140472546`*^9, 
   3.8544729306349754`*^9, 3.8544735663489943`*^9, 3.8544736764291487`*^9, {
   3.85447378664462*^9, 3.854473836377378*^9}, {3.854474093917813*^9, 
   3.854474113175361*^9}, {3.854474148804304*^9, 3.854474156969719*^9}, 
   3.8544742560754766`*^9, {3.8544742910198083`*^9, 3.8544743143476596`*^9}, 
   3.854474528642006*^9, {3.8544746523143554`*^9, 3.8544747117446632`*^9}, {
   3.854474808956788*^9, 3.854474823618379*^9}, {3.8545508427140017`*^9, 
   3.854550868995279*^9}, 3.8545538188647237`*^9, 3.854555571490117*^9, 
   3.8545573993461747`*^9, 3.854622469562333*^9, 3.85462253251978*^9, 
   3.854637648292283*^9, 3.8546430274706774`*^9, 3.854645681687109*^9, 
   3.854645841847814*^9, 3.8546469565428677`*^9, 3.854647240390221*^9, 
   3.854788021278927*^9, {3.854788059034867*^9, 3.85478811839126*^9}, 
   3.854788286480503*^9, 3.854792192520375*^9, 3.8547924073480835`*^9, 
   3.854792686240949*^9, 3.854792856550925*^9, 3.854793624010579*^9, 
   3.854812742898403*^9, 3.854812776805219*^9, 3.8548129088053083`*^9, 
   3.8550540211064987`*^9, 3.8551424968204174`*^9, 3.8551548957279234`*^9, 
   3.8551550503874607`*^9, 3.8551556616257124`*^9, 3.8551557545786543`*^9, 
   3.8551566123458004`*^9, 3.8552263730526843`*^9, 3.8568773181758347`*^9, 
   3.8568808833353605`*^9, 3.856884063456932*^9, 3.8568841105475664`*^9, {
   3.856884540699909*^9, 3.8568845457971144`*^9}, 3.8568847550048156`*^9, 
   3.856885010410212*^9, 3.8568852217465944`*^9, 3.8568869957887154`*^9, 
   3.85688734993616*^9, 3.8568883575229073`*^9, 3.856947531742728*^9, 
   3.85696592816865*^9, 3.857035308914567*^9, 3.8570355120946307`*^9, 
   3.857125094416895*^9, 3.857125923114834*^9, 3.857126603891509*^9, 
   3.8571278495848694`*^9, 3.857128151227888*^9, 3.8593692292531595`*^9, 
   3.8593692843014317`*^9, 3.859369609399246*^9, 3.8593696566140547`*^9, 
   3.859452920765358*^9, 3.859476426598732*^9, 3.8594764694189997`*^9, 
   3.8595416496803193`*^9, 3.8595460806935797`*^9, 3.8595544931556373`*^9, 
   3.8595550282574377`*^9, 3.8596280164775515`*^9, 3.859628794129099*^9, 
   3.859628831604393*^9, 3.8596299873500137`*^9, 3.8596405427797055`*^9, 
   3.8596410856775017`*^9, 3.8596448209888506`*^9, 3.859644961946456*^9, 
   3.859648882227417*^9, 3.8596491448470993`*^9, 3.8596492155143356`*^9, 
   3.859649874191318*^9, 3.859650002455744*^9, 3.859650562582182*^9, 
   3.8597126951737223`*^9, 3.85980781406264*^9, 3.859808227014558*^9, 
   3.859808994970289*^9, 3.8598882469572124`*^9, 3.8598894849932523`*^9, 
   3.8605919154174786`*^9, 3.865517609721222*^9, 3.8655913318472333`*^9, {
   3.8655914068158493`*^9, 3.8655914384743667`*^9}, 3.8655921509439063`*^9, 
   3.8655922239525433`*^9, 3.8661270548642435`*^9, {3.866628364647567*^9, 
   3.8666283942890587`*^9}, 3.866628558520254*^9, 3.8668214957435317`*^9, {
   3.8668215491399393`*^9, 3.866821551934439*^9}, 3.866821592673676*^9, {
   3.8668216790597477`*^9, 3.866821720527157*^9}, {3.866821758484475*^9, 
   3.8668217610838165`*^9}, 3.8668218697340016`*^9, {3.866821907912915*^9, 
   3.8668219102992544`*^9}, {3.8668220494551444`*^9, 3.866822053404046*^9}, 
   3.8668222279337673`*^9, {3.86682225887099*^9, 3.8668222808363266`*^9}, 
   3.8668847753881893`*^9, 3.866889884391937*^9, 3.8696503725948734`*^9, {
   3.869650455247298*^9, 3.869650457561846*^9}, {3.869650498627178*^9, 
   3.8696505093799596`*^9}, {3.869650570891658*^9, 3.8696505817927794`*^9}, 
   3.8696507966893396`*^9, 3.869654983916604*^9, 3.870259042138601*^9, 
   3.8702602310433407`*^9, 3.8702607835381565`*^9, 3.8702687609409933`*^9, 
   3.8702690826776886`*^9, 3.8702694105609255`*^9, 3.8702702761451483`*^9, 
   3.8702725233031993`*^9, 3.8713983994886446`*^9, 3.871398547756667*^9, 
   3.8714017927920856`*^9, 3.8714029899188285`*^9, 3.8717386429494543`*^9, 
   3.871982040419821*^9, 3.8719820885210257`*^9, 3.8719883884052515`*^9, 
   3.871988872391781*^9, 3.872064866655158*^9, 3.8720663536114845`*^9, 
   3.872069704332014*^9, 3.872070588035511*^9, 3.872154645244772*^9, 
   3.872349644167493*^9, 3.8729579350599194`*^9, 3.8729579957713537`*^9, 
   3.877014715842603*^9, {3.8770147665930567`*^9, 3.877014782906872*^9}, 
   3.8770150435920544`*^9},
 CellLabel->"Out[28]=",ExpressionUUID->"8db1613c-9a50-44c5-b785-87b86e2f3976"],

Cell[BoxData["\<\"H2 Sinks {soil, atmosphere,soil over total}\"\>"], "Output",
 CellGroupingRules->{"GroupTogetherGrouping", 10001.},
 CellChangeTimes->{
  3.854211886108298*^9, 3.8542119282021947`*^9, 3.8542120857895384`*^9, 
   3.854212465024082*^9, 3.8544444341864543`*^9, 3.8544444860501137`*^9, {
   3.854444624663046*^9, 3.8544446979709253`*^9}, 3.8544449684445972`*^9, {
   3.8544450025197067`*^9, 3.854445023949924*^9}, 3.854445193515316*^9, 
   3.854445573967064*^9, 3.854445750386833*^9, 3.854445794048234*^9, 
   3.854447625493393*^9, {3.854447680751144*^9, 3.854447707885657*^9}, 
   3.854447747472577*^9, 3.8544477905746346`*^9, 3.8544494257572184`*^9, 
   3.854449463408157*^9, 3.8544527409815936`*^9, 3.854465348115857*^9, 
   3.85446603396117*^9, 3.854466400901792*^9, 3.8544665140472546`*^9, 
   3.8544729306349754`*^9, 3.8544735663489943`*^9, 3.8544736764291487`*^9, {
   3.85447378664462*^9, 3.854473836377378*^9}, {3.854474093917813*^9, 
   3.854474113175361*^9}, {3.854474148804304*^9, 3.854474156969719*^9}, 
   3.8544742560754766`*^9, {3.8544742910198083`*^9, 3.8544743143476596`*^9}, 
   3.854474528642006*^9, {3.8544746523143554`*^9, 3.8544747117446632`*^9}, {
   3.854474808956788*^9, 3.854474823618379*^9}, {3.8545508427140017`*^9, 
   3.854550868995279*^9}, 3.8545538188647237`*^9, 3.854555571490117*^9, 
   3.8545573993461747`*^9, 3.854622469562333*^9, 3.85462253251978*^9, 
   3.854637648292283*^9, 3.8546430274706774`*^9, 3.854645681687109*^9, 
   3.854645841847814*^9, 3.8546469565428677`*^9, 3.854647240390221*^9, 
   3.854788021278927*^9, {3.854788059034867*^9, 3.85478811839126*^9}, 
   3.854788286480503*^9, 3.854792192520375*^9, 3.8547924073480835`*^9, 
   3.854792686240949*^9, 3.854792856550925*^9, 3.854793624010579*^9, 
   3.854812742898403*^9, 3.854812776805219*^9, 3.8548129088053083`*^9, 
   3.8550540211064987`*^9, 3.8551424968204174`*^9, 3.8551548957279234`*^9, 
   3.8551550503874607`*^9, 3.8551556616257124`*^9, 3.8551557545786543`*^9, 
   3.8551566123458004`*^9, 3.8552263730526843`*^9, 3.8568773181758347`*^9, 
   3.8568808833353605`*^9, 3.856884063456932*^9, 3.8568841105475664`*^9, {
   3.856884540699909*^9, 3.8568845457971144`*^9}, 3.8568847550048156`*^9, 
   3.856885010410212*^9, 3.8568852217465944`*^9, 3.8568869957887154`*^9, 
   3.85688734993616*^9, 3.8568883575229073`*^9, 3.856947531742728*^9, 
   3.85696592816865*^9, 3.857035308914567*^9, 3.8570355120946307`*^9, 
   3.857125094416895*^9, 3.857125923114834*^9, 3.857126603891509*^9, 
   3.8571278495848694`*^9, 3.857128151227888*^9, 3.8593692292531595`*^9, 
   3.8593692843014317`*^9, 3.859369609399246*^9, 3.8593696566140547`*^9, 
   3.859452920765358*^9, 3.859476426598732*^9, 3.8594764694189997`*^9, 
   3.8595416496803193`*^9, 3.8595460806935797`*^9, 3.8595544931556373`*^9, 
   3.8595550282574377`*^9, 3.8596280164775515`*^9, 3.859628794129099*^9, 
   3.859628831604393*^9, 3.8596299873500137`*^9, 3.8596405427797055`*^9, 
   3.8596410856775017`*^9, 3.8596448209888506`*^9, 3.859644961946456*^9, 
   3.859648882227417*^9, 3.8596491448470993`*^9, 3.8596492155143356`*^9, 
   3.859649874191318*^9, 3.859650002455744*^9, 3.859650562582182*^9, 
   3.8597126951737223`*^9, 3.85980781406264*^9, 3.859808227014558*^9, 
   3.859808994970289*^9, 3.8598882469572124`*^9, 3.8598894849932523`*^9, 
   3.8605919154174786`*^9, 3.865517609721222*^9, 3.8655913318472333`*^9, {
   3.8655914068158493`*^9, 3.8655914384743667`*^9}, 3.8655921509439063`*^9, 
   3.8655922239525433`*^9, 3.8661270548642435`*^9, {3.866628364647567*^9, 
   3.8666283942890587`*^9}, 3.866628558520254*^9, 3.8668214957435317`*^9, {
   3.8668215491399393`*^9, 3.866821551934439*^9}, 3.866821592673676*^9, {
   3.8668216790597477`*^9, 3.866821720527157*^9}, {3.866821758484475*^9, 
   3.8668217610838165`*^9}, 3.8668218697340016`*^9, {3.866821907912915*^9, 
   3.8668219102992544`*^9}, {3.8668220494551444`*^9, 3.866822053404046*^9}, 
   3.8668222279337673`*^9, {3.86682225887099*^9, 3.8668222808363266`*^9}, 
   3.8668847753881893`*^9, 3.866889884391937*^9, 3.8696503725948734`*^9, {
   3.869650455247298*^9, 3.869650457561846*^9}, {3.869650498627178*^9, 
   3.8696505093799596`*^9}, {3.869650570891658*^9, 3.8696505817927794`*^9}, 
   3.8696507966893396`*^9, 3.869654983916604*^9, 3.870259042138601*^9, 
   3.8702602310433407`*^9, 3.8702607835381565`*^9, 3.8702687609409933`*^9, 
   3.8702690826776886`*^9, 3.8702694105609255`*^9, 3.8702702761451483`*^9, 
   3.8702725233031993`*^9, 3.8713983994886446`*^9, 3.871398547756667*^9, 
   3.8714017927920856`*^9, 3.8714029899188285`*^9, 3.8717386429494543`*^9, 
   3.871982040419821*^9, 3.8719820885210257`*^9, 3.8719883884052515`*^9, 
   3.871988872391781*^9, 3.872064866655158*^9, 3.8720663536114845`*^9, 
   3.872069704332014*^9, 3.872070588035511*^9, 3.872154645244772*^9, 
   3.872349644167493*^9, 3.8729579350599194`*^9, 3.8729579957713537`*^9, 
   3.877014715842603*^9, {3.8770147665930567`*^9, 3.877014782906872*^9}, 
   3.87701504359405*^9},
 CellLabel->"Out[29]=",ExpressionUUID->"76c03695-4186-47d7-8851-ac68abb06367"],

Cell[BoxData[
 RowBox[{"{", 
  RowBox[{
  "58.39129551624828`", ",", "18.6571282024777`", ",", "0.757851915691518`"}],
   "}"}]], "Output",
 CellGroupingRules->{"GroupTogetherGrouping", 10001.},
 CellChangeTimes->{
  3.854211886108298*^9, 3.8542119282021947`*^9, 3.8542120857895384`*^9, 
   3.854212465024082*^9, 3.8544444341864543`*^9, 3.8544444860501137`*^9, {
   3.854444624663046*^9, 3.8544446979709253`*^9}, 3.8544449684445972`*^9, {
   3.8544450025197067`*^9, 3.854445023949924*^9}, 3.854445193515316*^9, 
   3.854445573967064*^9, 3.854445750386833*^9, 3.854445794048234*^9, 
   3.854447625493393*^9, {3.854447680751144*^9, 3.854447707885657*^9}, 
   3.854447747472577*^9, 3.8544477905746346`*^9, 3.8544494257572184`*^9, 
   3.854449463408157*^9, 3.8544527409815936`*^9, 3.854465348115857*^9, 
   3.85446603396117*^9, 3.854466400901792*^9, 3.8544665140472546`*^9, 
   3.8544729306349754`*^9, 3.8544735663489943`*^9, 3.8544736764291487`*^9, {
   3.85447378664462*^9, 3.854473836377378*^9}, {3.854474093917813*^9, 
   3.854474113175361*^9}, {3.854474148804304*^9, 3.854474156969719*^9}, 
   3.8544742560754766`*^9, {3.8544742910198083`*^9, 3.8544743143476596`*^9}, 
   3.854474528642006*^9, {3.8544746523143554`*^9, 3.8544747117446632`*^9}, {
   3.854474808956788*^9, 3.854474823618379*^9}, {3.8545508427140017`*^9, 
   3.854550868995279*^9}, 3.8545538188647237`*^9, 3.854555571490117*^9, 
   3.8545573993461747`*^9, 3.854622469562333*^9, 3.85462253251978*^9, 
   3.854637648292283*^9, 3.8546430274706774`*^9, 3.854645681687109*^9, 
   3.854645841847814*^9, 3.8546469565428677`*^9, 3.854647240390221*^9, 
   3.854788021278927*^9, {3.854788059034867*^9, 3.85478811839126*^9}, 
   3.854788286480503*^9, 3.854792192520375*^9, 3.8547924073480835`*^9, 
   3.854792686240949*^9, 3.854792856550925*^9, 3.854793624010579*^9, 
   3.854812742898403*^9, 3.854812776805219*^9, 3.8548129088053083`*^9, 
   3.8550540211064987`*^9, 3.8551424968204174`*^9, 3.8551548957279234`*^9, 
   3.8551550503874607`*^9, 3.8551556616257124`*^9, 3.8551557545786543`*^9, 
   3.8551566123458004`*^9, 3.8552263730526843`*^9, 3.8568773181758347`*^9, 
   3.8568808833353605`*^9, 3.856884063456932*^9, 3.8568841105475664`*^9, {
   3.856884540699909*^9, 3.8568845457971144`*^9}, 3.8568847550048156`*^9, 
   3.856885010410212*^9, 3.8568852217465944`*^9, 3.8568869957887154`*^9, 
   3.85688734993616*^9, 3.8568883575229073`*^9, 3.856947531742728*^9, 
   3.85696592816865*^9, 3.857035308914567*^9, 3.8570355120946307`*^9, 
   3.857125094416895*^9, 3.857125923114834*^9, 3.857126603891509*^9, 
   3.8571278495848694`*^9, 3.857128151227888*^9, 3.8593692292531595`*^9, 
   3.8593692843014317`*^9, 3.859369609399246*^9, 3.8593696566140547`*^9, 
   3.859452920765358*^9, 3.859476426598732*^9, 3.8594764694189997`*^9, 
   3.8595416496803193`*^9, 3.8595460806935797`*^9, 3.8595544931556373`*^9, 
   3.8595550282574377`*^9, 3.8596280164775515`*^9, 3.859628794129099*^9, 
   3.859628831604393*^9, 3.8596299873500137`*^9, 3.8596405427797055`*^9, 
   3.8596410856775017`*^9, 3.8596448209888506`*^9, 3.859644961946456*^9, 
   3.859648882227417*^9, 3.8596491448470993`*^9, 3.8596492155143356`*^9, 
   3.859649874191318*^9, 3.859650002455744*^9, 3.859650562582182*^9, 
   3.8597126951737223`*^9, 3.85980781406264*^9, 3.859808227014558*^9, 
   3.859808994970289*^9, 3.8598882469572124`*^9, 3.8598894849932523`*^9, 
   3.8605919154174786`*^9, 3.865517609721222*^9, 3.8655913318472333`*^9, {
   3.8655914068158493`*^9, 3.8655914384743667`*^9}, 3.8655921509439063`*^9, 
   3.8655922239525433`*^9, 3.8661270548642435`*^9, {3.866628364647567*^9, 
   3.8666283942890587`*^9}, 3.866628558520254*^9, 3.8668214957435317`*^9, {
   3.8668215491399393`*^9, 3.866821551934439*^9}, 3.866821592673676*^9, {
   3.8668216790597477`*^9, 3.866821720527157*^9}, {3.866821758484475*^9, 
   3.8668217610838165`*^9}, 3.8668218697340016`*^9, {3.866821907912915*^9, 
   3.8668219102992544`*^9}, {3.8668220494551444`*^9, 3.866822053404046*^9}, 
   3.8668222279337673`*^9, {3.86682225887099*^9, 3.8668222808363266`*^9}, 
   3.8668847753881893`*^9, 3.866889884391937*^9, 3.8696503725948734`*^9, {
   3.869650455247298*^9, 3.869650457561846*^9}, {3.869650498627178*^9, 
   3.8696505093799596`*^9}, {3.869650570891658*^9, 3.8696505817927794`*^9}, 
   3.8696507966893396`*^9, 3.869654983916604*^9, 3.870259042138601*^9, 
   3.8702602310433407`*^9, 3.8702607835381565`*^9, 3.8702687609409933`*^9, 
   3.8702690826776886`*^9, 3.8702694105609255`*^9, 3.8702702761451483`*^9, 
   3.8702725233031993`*^9, 3.8713983994886446`*^9, 3.871398547756667*^9, 
   3.8714017927920856`*^9, 3.8714029899188285`*^9, 3.8717386429494543`*^9, 
   3.871982040419821*^9, 3.8719820885210257`*^9, 3.8719883884052515`*^9, 
   3.871988872391781*^9, 3.872064866655158*^9, 3.8720663536114845`*^9, 
   3.872069704332014*^9, 3.872070588035511*^9, 3.872154645244772*^9, 
   3.872349644167493*^9, 3.8729579350599194`*^9, 3.8729579957713537`*^9, 
   3.877014715842603*^9, {3.8770147665930567`*^9, 3.877014782906872*^9}, 
   3.8770150435960813`*^9},
 CellLabel->"Out[30]=",ExpressionUUID->"f9606c70-6383-44d7-8e0a-fa6b1d18f3f8"],

Cell[BoxData["\<\"Excess of OH and %OH used for CH4,H2,CO,X\"\>"], "Output",
 CellGroupingRules->{"GroupTogetherGrouping", 10001.},
 CellChangeTimes->{
  3.854211886108298*^9, 3.8542119282021947`*^9, 3.8542120857895384`*^9, 
   3.854212465024082*^9, 3.8544444341864543`*^9, 3.8544444860501137`*^9, {
   3.854444624663046*^9, 3.8544446979709253`*^9}, 3.8544449684445972`*^9, {
   3.8544450025197067`*^9, 3.854445023949924*^9}, 3.854445193515316*^9, 
   3.854445573967064*^9, 3.854445750386833*^9, 3.854445794048234*^9, 
   3.854447625493393*^9, {3.854447680751144*^9, 3.854447707885657*^9}, 
   3.854447747472577*^9, 3.8544477905746346`*^9, 3.8544494257572184`*^9, 
   3.854449463408157*^9, 3.8544527409815936`*^9, 3.854465348115857*^9, 
   3.85446603396117*^9, 3.854466400901792*^9, 3.8544665140472546`*^9, 
   3.8544729306349754`*^9, 3.8544735663489943`*^9, 3.8544736764291487`*^9, {
   3.85447378664462*^9, 3.854473836377378*^9}, {3.854474093917813*^9, 
   3.854474113175361*^9}, {3.854474148804304*^9, 3.854474156969719*^9}, 
   3.8544742560754766`*^9, {3.8544742910198083`*^9, 3.8544743143476596`*^9}, 
   3.854474528642006*^9, {3.8544746523143554`*^9, 3.8544747117446632`*^9}, {
   3.854474808956788*^9, 3.854474823618379*^9}, {3.8545508427140017`*^9, 
   3.854550868995279*^9}, 3.8545538188647237`*^9, 3.854555571490117*^9, 
   3.8545573993461747`*^9, 3.854622469562333*^9, 3.85462253251978*^9, 
   3.854637648292283*^9, 3.8546430274706774`*^9, 3.854645681687109*^9, 
   3.854645841847814*^9, 3.8546469565428677`*^9, 3.854647240390221*^9, 
   3.854788021278927*^9, {3.854788059034867*^9, 3.85478811839126*^9}, 
   3.854788286480503*^9, 3.854792192520375*^9, 3.8547924073480835`*^9, 
   3.854792686240949*^9, 3.854792856550925*^9, 3.854793624010579*^9, 
   3.854812742898403*^9, 3.854812776805219*^9, 3.8548129088053083`*^9, 
   3.8550540211064987`*^9, 3.8551424968204174`*^9, 3.8551548957279234`*^9, 
   3.8551550503874607`*^9, 3.8551556616257124`*^9, 3.8551557545786543`*^9, 
   3.8551566123458004`*^9, 3.8552263730526843`*^9, 3.8568773181758347`*^9, 
   3.8568808833353605`*^9, 3.856884063456932*^9, 3.8568841105475664`*^9, {
   3.856884540699909*^9, 3.8568845457971144`*^9}, 3.8568847550048156`*^9, 
   3.856885010410212*^9, 3.8568852217465944`*^9, 3.8568869957887154`*^9, 
   3.85688734993616*^9, 3.8568883575229073`*^9, 3.856947531742728*^9, 
   3.85696592816865*^9, 3.857035308914567*^9, 3.8570355120946307`*^9, 
   3.857125094416895*^9, 3.857125923114834*^9, 3.857126603891509*^9, 
   3.8571278495848694`*^9, 3.857128151227888*^9, 3.8593692292531595`*^9, 
   3.8593692843014317`*^9, 3.859369609399246*^9, 3.8593696566140547`*^9, 
   3.859452920765358*^9, 3.859476426598732*^9, 3.8594764694189997`*^9, 
   3.8595416496803193`*^9, 3.8595460806935797`*^9, 3.8595544931556373`*^9, 
   3.8595550282574377`*^9, 3.8596280164775515`*^9, 3.859628794129099*^9, 
   3.859628831604393*^9, 3.8596299873500137`*^9, 3.8596405427797055`*^9, 
   3.8596410856775017`*^9, 3.8596448209888506`*^9, 3.859644961946456*^9, 
   3.859648882227417*^9, 3.8596491448470993`*^9, 3.8596492155143356`*^9, 
   3.859649874191318*^9, 3.859650002455744*^9, 3.859650562582182*^9, 
   3.8597126951737223`*^9, 3.85980781406264*^9, 3.859808227014558*^9, 
   3.859808994970289*^9, 3.8598882469572124`*^9, 3.8598894849932523`*^9, 
   3.8605919154174786`*^9, 3.865517609721222*^9, 3.8655913318472333`*^9, {
   3.8655914068158493`*^9, 3.8655914384743667`*^9}, 3.8655921509439063`*^9, 
   3.8655922239525433`*^9, 3.8661270548642435`*^9, {3.866628364647567*^9, 
   3.8666283942890587`*^9}, 3.866628558520254*^9, 3.8668214957435317`*^9, {
   3.8668215491399393`*^9, 3.866821551934439*^9}, 3.866821592673676*^9, {
   3.8668216790597477`*^9, 3.866821720527157*^9}, {3.866821758484475*^9, 
   3.8668217610838165`*^9}, 3.8668218697340016`*^9, {3.866821907912915*^9, 
   3.8668219102992544`*^9}, {3.8668220494551444`*^9, 3.866822053404046*^9}, 
   3.8668222279337673`*^9, {3.86682225887099*^9, 3.8668222808363266`*^9}, 
   3.8668847753881893`*^9, 3.866889884391937*^9, 3.8696503725948734`*^9, {
   3.869650455247298*^9, 3.869650457561846*^9}, {3.869650498627178*^9, 
   3.8696505093799596`*^9}, {3.869650570891658*^9, 3.8696505817927794`*^9}, 
   3.8696507966893396`*^9, 3.869654983916604*^9, 3.870259042138601*^9, 
   3.8702602310433407`*^9, 3.8702607835381565`*^9, 3.8702687609409933`*^9, 
   3.8702690826776886`*^9, 3.8702694105609255`*^9, 3.8702702761451483`*^9, 
   3.8702725233031993`*^9, 3.8713983994886446`*^9, 3.871398547756667*^9, 
   3.8714017927920856`*^9, 3.8714029899188285`*^9, 3.8717386429494543`*^9, 
   3.871982040419821*^9, 3.8719820885210257`*^9, 3.8719883884052515`*^9, 
   3.871988872391781*^9, 3.872064866655158*^9, 3.8720663536114845`*^9, 
   3.872069704332014*^9, 3.872070588035511*^9, 3.872154645244772*^9, 
   3.872349644167493*^9, 3.8729579350599194`*^9, 3.8729579957713537`*^9, 
   3.877014715842603*^9, {3.8770147665930567`*^9, 3.877014782906872*^9}, 
   3.877015043598071*^9},
 CellLabel->"Out[31]=",ExpressionUUID->"79e6d8ff-070c-4788-9562-7eb6b0e64391"],

Cell[BoxData[
 RowBox[{"{", 
  RowBox[{
  "0.8181818181818181`", ",", "0.14179790326020938`", ",", 
   "0.04808043766624289`", ",", "0.36012165907354776`", ",", "0.45`"}], 
  "}"}]], "Output",
 CellGroupingRules->{"GroupTogetherGrouping", 10001.},
 CellChangeTimes->{
  3.854211886108298*^9, 3.8542119282021947`*^9, 3.8542120857895384`*^9, 
   3.854212465024082*^9, 3.8544444341864543`*^9, 3.8544444860501137`*^9, {
   3.854444624663046*^9, 3.8544446979709253`*^9}, 3.8544449684445972`*^9, {
   3.8544450025197067`*^9, 3.854445023949924*^9}, 3.854445193515316*^9, 
   3.854445573967064*^9, 3.854445750386833*^9, 3.854445794048234*^9, 
   3.854447625493393*^9, {3.854447680751144*^9, 3.854447707885657*^9}, 
   3.854447747472577*^9, 3.8544477905746346`*^9, 3.8544494257572184`*^9, 
   3.854449463408157*^9, 3.8544527409815936`*^9, 3.854465348115857*^9, 
   3.85446603396117*^9, 3.854466400901792*^9, 3.8544665140472546`*^9, 
   3.8544729306349754`*^9, 3.8544735663489943`*^9, 3.8544736764291487`*^9, {
   3.85447378664462*^9, 3.854473836377378*^9}, {3.854474093917813*^9, 
   3.854474113175361*^9}, {3.854474148804304*^9, 3.854474156969719*^9}, 
   3.8544742560754766`*^9, {3.8544742910198083`*^9, 3.8544743143476596`*^9}, 
   3.854474528642006*^9, {3.8544746523143554`*^9, 3.8544747117446632`*^9}, {
   3.854474808956788*^9, 3.854474823618379*^9}, {3.8545508427140017`*^9, 
   3.854550868995279*^9}, 3.8545538188647237`*^9, 3.854555571490117*^9, 
   3.8545573993461747`*^9, 3.854622469562333*^9, 3.85462253251978*^9, 
   3.854637648292283*^9, 3.8546430274706774`*^9, 3.854645681687109*^9, 
   3.854645841847814*^9, 3.8546469565428677`*^9, 3.854647240390221*^9, 
   3.854788021278927*^9, {3.854788059034867*^9, 3.85478811839126*^9}, 
   3.854788286480503*^9, 3.854792192520375*^9, 3.8547924073480835`*^9, 
   3.854792686240949*^9, 3.854792856550925*^9, 3.854793624010579*^9, 
   3.854812742898403*^9, 3.854812776805219*^9, 3.8548129088053083`*^9, 
   3.8550540211064987`*^9, 3.8551424968204174`*^9, 3.8551548957279234`*^9, 
   3.8551550503874607`*^9, 3.8551556616257124`*^9, 3.8551557545786543`*^9, 
   3.8551566123458004`*^9, 3.8552263730526843`*^9, 3.8568773181758347`*^9, 
   3.8568808833353605`*^9, 3.856884063456932*^9, 3.8568841105475664`*^9, {
   3.856884540699909*^9, 3.8568845457971144`*^9}, 3.8568847550048156`*^9, 
   3.856885010410212*^9, 3.8568852217465944`*^9, 3.8568869957887154`*^9, 
   3.85688734993616*^9, 3.8568883575229073`*^9, 3.856947531742728*^9, 
   3.85696592816865*^9, 3.857035308914567*^9, 3.8570355120946307`*^9, 
   3.857125094416895*^9, 3.857125923114834*^9, 3.857126603891509*^9, 
   3.8571278495848694`*^9, 3.857128151227888*^9, 3.8593692292531595`*^9, 
   3.8593692843014317`*^9, 3.859369609399246*^9, 3.8593696566140547`*^9, 
   3.859452920765358*^9, 3.859476426598732*^9, 3.8594764694189997`*^9, 
   3.8595416496803193`*^9, 3.8595460806935797`*^9, 3.8595544931556373`*^9, 
   3.8595550282574377`*^9, 3.8596280164775515`*^9, 3.859628794129099*^9, 
   3.859628831604393*^9, 3.8596299873500137`*^9, 3.8596405427797055`*^9, 
   3.8596410856775017`*^9, 3.8596448209888506`*^9, 3.859644961946456*^9, 
   3.859648882227417*^9, 3.8596491448470993`*^9, 3.8596492155143356`*^9, 
   3.859649874191318*^9, 3.859650002455744*^9, 3.859650562582182*^9, 
   3.8597126951737223`*^9, 3.85980781406264*^9, 3.859808227014558*^9, 
   3.859808994970289*^9, 3.8598882469572124`*^9, 3.8598894849932523`*^9, 
   3.8605919154174786`*^9, 3.865517609721222*^9, 3.8655913318472333`*^9, {
   3.8655914068158493`*^9, 3.8655914384743667`*^9}, 3.8655921509439063`*^9, 
   3.8655922239525433`*^9, 3.8661270548642435`*^9, {3.866628364647567*^9, 
   3.8666283942890587`*^9}, 3.866628558520254*^9, 3.8668214957435317`*^9, {
   3.8668215491399393`*^9, 3.866821551934439*^9}, 3.866821592673676*^9, {
   3.8668216790597477`*^9, 3.866821720527157*^9}, {3.866821758484475*^9, 
   3.8668217610838165`*^9}, 3.8668218697340016`*^9, {3.866821907912915*^9, 
   3.8668219102992544`*^9}, {3.8668220494551444`*^9, 3.866822053404046*^9}, 
   3.8668222279337673`*^9, {3.86682225887099*^9, 3.8668222808363266`*^9}, 
   3.8668847753881893`*^9, 3.866889884391937*^9, 3.8696503725948734`*^9, {
   3.869650455247298*^9, 3.869650457561846*^9}, {3.869650498627178*^9, 
   3.8696505093799596`*^9}, {3.869650570891658*^9, 3.8696505817927794`*^9}, 
   3.8696507966893396`*^9, 3.869654983916604*^9, 3.870259042138601*^9, 
   3.8702602310433407`*^9, 3.8702607835381565`*^9, 3.8702687609409933`*^9, 
   3.8702690826776886`*^9, 3.8702694105609255`*^9, 3.8702702761451483`*^9, 
   3.8702725233031993`*^9, 3.8713983994886446`*^9, 3.871398547756667*^9, 
   3.8714017927920856`*^9, 3.8714029899188285`*^9, 3.8717386429494543`*^9, 
   3.871982040419821*^9, 3.8719820885210257`*^9, 3.8719883884052515`*^9, 
   3.871988872391781*^9, 3.872064866655158*^9, 3.8720663536114845`*^9, 
   3.872069704332014*^9, 3.872070588035511*^9, 3.872154645244772*^9, 
   3.872349644167493*^9, 3.8729579350599194`*^9, 3.8729579957713537`*^9, 
   3.877014715842603*^9, {3.8770147665930567`*^9, 3.877014782906872*^9}, 
   3.877015043600044*^9},
 CellLabel->"Out[32]=",ExpressionUUID->"ce4aae00-5d7e-47ab-8dfb-6d69d817aa00"],

Cell[BoxData["\<\"constants (k1,k2,k3X,ksoil,k4,kss)\"\>"], "Output",
 CellGroupingRules->{"GroupTogetherGrouping", 10001.},
 CellChangeTimes->{
  3.854211886108298*^9, 3.8542119282021947`*^9, 3.8542120857895384`*^9, 
   3.854212465024082*^9, 3.8544444341864543`*^9, 3.8544444860501137`*^9, {
   3.854444624663046*^9, 3.8544446979709253`*^9}, 3.8544449684445972`*^9, {
   3.8544450025197067`*^9, 3.854445023949924*^9}, 3.854445193515316*^9, 
   3.854445573967064*^9, 3.854445750386833*^9, 3.854445794048234*^9, 
   3.854447625493393*^9, {3.854447680751144*^9, 3.854447707885657*^9}, 
   3.854447747472577*^9, 3.8544477905746346`*^9, 3.8544494257572184`*^9, 
   3.854449463408157*^9, 3.8544527409815936`*^9, 3.854465348115857*^9, 
   3.85446603396117*^9, 3.854466400901792*^9, 3.8544665140472546`*^9, 
   3.8544729306349754`*^9, 3.8544735663489943`*^9, 3.8544736764291487`*^9, {
   3.85447378664462*^9, 3.854473836377378*^9}, {3.854474093917813*^9, 
   3.854474113175361*^9}, {3.854474148804304*^9, 3.854474156969719*^9}, 
   3.8544742560754766`*^9, {3.8544742910198083`*^9, 3.8544743143476596`*^9}, 
   3.854474528642006*^9, {3.8544746523143554`*^9, 3.8544747117446632`*^9}, {
   3.854474808956788*^9, 3.854474823618379*^9}, {3.8545508427140017`*^9, 
   3.854550868995279*^9}, 3.8545538188647237`*^9, 3.854555571490117*^9, 
   3.8545573993461747`*^9, 3.854622469562333*^9, 3.85462253251978*^9, 
   3.854637648292283*^9, 3.8546430274706774`*^9, 3.854645681687109*^9, 
   3.854645841847814*^9, 3.8546469565428677`*^9, 3.854647240390221*^9, 
   3.854788021278927*^9, {3.854788059034867*^9, 3.85478811839126*^9}, 
   3.854788286480503*^9, 3.854792192520375*^9, 3.8547924073480835`*^9, 
   3.854792686240949*^9, 3.854792856550925*^9, 3.854793624010579*^9, 
   3.854812742898403*^9, 3.854812776805219*^9, 3.8548129088053083`*^9, 
   3.8550540211064987`*^9, 3.8551424968204174`*^9, 3.8551548957279234`*^9, 
   3.8551550503874607`*^9, 3.8551556616257124`*^9, 3.8551557545786543`*^9, 
   3.8551566123458004`*^9, 3.8552263730526843`*^9, 3.8568773181758347`*^9, 
   3.8568808833353605`*^9, 3.856884063456932*^9, 3.8568841105475664`*^9, {
   3.856884540699909*^9, 3.8568845457971144`*^9}, 3.8568847550048156`*^9, 
   3.856885010410212*^9, 3.8568852217465944`*^9, 3.8568869957887154`*^9, 
   3.85688734993616*^9, 3.8568883575229073`*^9, 3.856947531742728*^9, 
   3.85696592816865*^9, 3.857035308914567*^9, 3.8570355120946307`*^9, 
   3.857125094416895*^9, 3.857125923114834*^9, 3.857126603891509*^9, 
   3.8571278495848694`*^9, 3.857128151227888*^9, 3.8593692292531595`*^9, 
   3.8593692843014317`*^9, 3.859369609399246*^9, 3.8593696566140547`*^9, 
   3.859452920765358*^9, 3.859476426598732*^9, 3.8594764694189997`*^9, 
   3.8595416496803193`*^9, 3.8595460806935797`*^9, 3.8595544931556373`*^9, 
   3.8595550282574377`*^9, 3.8596280164775515`*^9, 3.859628794129099*^9, 
   3.859628831604393*^9, 3.8596299873500137`*^9, 3.8596405427797055`*^9, 
   3.8596410856775017`*^9, 3.8596448209888506`*^9, 3.859644961946456*^9, 
   3.859648882227417*^9, 3.8596491448470993`*^9, 3.8596492155143356`*^9, 
   3.859649874191318*^9, 3.859650002455744*^9, 3.859650562582182*^9, 
   3.8597126951737223`*^9, 3.85980781406264*^9, 3.859808227014558*^9, 
   3.859808994970289*^9, 3.8598882469572124`*^9, 3.8598894849932523`*^9, 
   3.8605919154174786`*^9, 3.865517609721222*^9, 3.8655913318472333`*^9, {
   3.8655914068158493`*^9, 3.8655914384743667`*^9}, 3.8655921509439063`*^9, 
   3.8655922239525433`*^9, 3.8661270548642435`*^9, {3.866628364647567*^9, 
   3.8666283942890587`*^9}, 3.866628558520254*^9, 3.8668214957435317`*^9, {
   3.8668215491399393`*^9, 3.866821551934439*^9}, 3.866821592673676*^9, {
   3.8668216790597477`*^9, 3.866821720527157*^9}, {3.866821758484475*^9, 
   3.8668217610838165`*^9}, 3.8668218697340016`*^9, {3.866821907912915*^9, 
   3.8668219102992544`*^9}, {3.8668220494551444`*^9, 3.866822053404046*^9}, 
   3.8668222279337673`*^9, {3.86682225887099*^9, 3.8668222808363266`*^9}, 
   3.8668847753881893`*^9, 3.866889884391937*^9, 3.8696503725948734`*^9, {
   3.869650455247298*^9, 3.869650457561846*^9}, {3.869650498627178*^9, 
   3.8696505093799596`*^9}, {3.869650570891658*^9, 3.8696505817927794`*^9}, 
   3.8696507966893396`*^9, 3.869654983916604*^9, 3.870259042138601*^9, 
   3.8702602310433407`*^9, 3.8702607835381565`*^9, 3.8702687609409933`*^9, 
   3.8702690826776886`*^9, 3.8702694105609255`*^9, 3.8702702761451483`*^9, 
   3.8702725233031993`*^9, 3.8713983994886446`*^9, 3.871398547756667*^9, 
   3.8714017927920856`*^9, 3.8714029899188285`*^9, 3.8717386429494543`*^9, 
   3.871982040419821*^9, 3.8719820885210257`*^9, 3.8719883884052515`*^9, 
   3.871988872391781*^9, 3.872064866655158*^9, 3.8720663536114845`*^9, 
   3.872069704332014*^9, 3.872070588035511*^9, 3.872154645244772*^9, 
   3.872349644167493*^9, 3.8729579350599194`*^9, 3.8729579957713537`*^9, 
   3.877014715842603*^9, {3.8770147665930567`*^9, 3.877014782906872*^9}, 
   3.877015043602028*^9},
 CellLabel->"Out[33]=",ExpressionUUID->"ceeca97a-484d-47e3-9b23-bca449b548d9"],

Cell[BoxData[
 RowBox[{"{", 
  RowBox[{
  "1568.0249967452153`", ",", "1895.996448698796`", ",", 
   "9.404971646756608`*^6", ",", "0.378432`", ",", "94081.49980471293`", ",", 
   "0.02`"}], "}"}]], "Output",
 CellGroupingRules->{"GroupTogetherGrouping", 10001.},
 CellChangeTimes->{
  3.854211886108298*^9, 3.8542119282021947`*^9, 3.8542120857895384`*^9, 
   3.854212465024082*^9, 3.8544444341864543`*^9, 3.8544444860501137`*^9, {
   3.854444624663046*^9, 3.8544446979709253`*^9}, 3.8544449684445972`*^9, {
   3.8544450025197067`*^9, 3.854445023949924*^9}, 3.854445193515316*^9, 
   3.854445573967064*^9, 3.854445750386833*^9, 3.854445794048234*^9, 
   3.854447625493393*^9, {3.854447680751144*^9, 3.854447707885657*^9}, 
   3.854447747472577*^9, 3.8544477905746346`*^9, 3.8544494257572184`*^9, 
   3.854449463408157*^9, 3.8544527409815936`*^9, 3.854465348115857*^9, 
   3.85446603396117*^9, 3.854466400901792*^9, 3.8544665140472546`*^9, 
   3.8544729306349754`*^9, 3.8544735663489943`*^9, 3.8544736764291487`*^9, {
   3.85447378664462*^9, 3.854473836377378*^9}, {3.854474093917813*^9, 
   3.854474113175361*^9}, {3.854474148804304*^9, 3.854474156969719*^9}, 
   3.8544742560754766`*^9, {3.8544742910198083`*^9, 3.8544743143476596`*^9}, 
   3.854474528642006*^9, {3.8544746523143554`*^9, 3.8544747117446632`*^9}, {
   3.854474808956788*^9, 3.854474823618379*^9}, {3.8545508427140017`*^9, 
   3.854550868995279*^9}, 3.8545538188647237`*^9, 3.854555571490117*^9, 
   3.8545573993461747`*^9, 3.854622469562333*^9, 3.85462253251978*^9, 
   3.854637648292283*^9, 3.8546430274706774`*^9, 3.854645681687109*^9, 
   3.854645841847814*^9, 3.8546469565428677`*^9, 3.854647240390221*^9, 
   3.854788021278927*^9, {3.854788059034867*^9, 3.85478811839126*^9}, 
   3.854788286480503*^9, 3.854792192520375*^9, 3.8547924073480835`*^9, 
   3.854792686240949*^9, 3.854792856550925*^9, 3.854793624010579*^9, 
   3.854812742898403*^9, 3.854812776805219*^9, 3.8548129088053083`*^9, 
   3.8550540211064987`*^9, 3.8551424968204174`*^9, 3.8551548957279234`*^9, 
   3.8551550503874607`*^9, 3.8551556616257124`*^9, 3.8551557545786543`*^9, 
   3.8551566123458004`*^9, 3.8552263730526843`*^9, 3.8568773181758347`*^9, 
   3.8568808833353605`*^9, 3.856884063456932*^9, 3.8568841105475664`*^9, {
   3.856884540699909*^9, 3.8568845457971144`*^9}, 3.8568847550048156`*^9, 
   3.856885010410212*^9, 3.8568852217465944`*^9, 3.8568869957887154`*^9, 
   3.85688734993616*^9, 3.8568883575229073`*^9, 3.856947531742728*^9, 
   3.85696592816865*^9, 3.857035308914567*^9, 3.8570355120946307`*^9, 
   3.857125094416895*^9, 3.857125923114834*^9, 3.857126603891509*^9, 
   3.8571278495848694`*^9, 3.857128151227888*^9, 3.8593692292531595`*^9, 
   3.8593692843014317`*^9, 3.859369609399246*^9, 3.8593696566140547`*^9, 
   3.859452920765358*^9, 3.859476426598732*^9, 3.8594764694189997`*^9, 
   3.8595416496803193`*^9, 3.8595460806935797`*^9, 3.8595544931556373`*^9, 
   3.8595550282574377`*^9, 3.8596280164775515`*^9, 3.859628794129099*^9, 
   3.859628831604393*^9, 3.8596299873500137`*^9, 3.8596405427797055`*^9, 
   3.8596410856775017`*^9, 3.8596448209888506`*^9, 3.859644961946456*^9, 
   3.859648882227417*^9, 3.8596491448470993`*^9, 3.8596492155143356`*^9, 
   3.859649874191318*^9, 3.859650002455744*^9, 3.859650562582182*^9, 
   3.8597126951737223`*^9, 3.85980781406264*^9, 3.859808227014558*^9, 
   3.859808994970289*^9, 3.8598882469572124`*^9, 3.8598894849932523`*^9, 
   3.8605919154174786`*^9, 3.865517609721222*^9, 3.8655913318472333`*^9, {
   3.8655914068158493`*^9, 3.8655914384743667`*^9}, 3.8655921509439063`*^9, 
   3.8655922239525433`*^9, 3.8661270548642435`*^9, {3.866628364647567*^9, 
   3.8666283942890587`*^9}, 3.866628558520254*^9, 3.8668214957435317`*^9, {
   3.8668215491399393`*^9, 3.866821551934439*^9}, 3.866821592673676*^9, {
   3.8668216790597477`*^9, 3.866821720527157*^9}, {3.866821758484475*^9, 
   3.8668217610838165`*^9}, 3.8668218697340016`*^9, {3.866821907912915*^9, 
   3.8668219102992544`*^9}, {3.8668220494551444`*^9, 3.866822053404046*^9}, 
   3.8668222279337673`*^9, {3.86682225887099*^9, 3.8668222808363266`*^9}, 
   3.8668847753881893`*^9, 3.866889884391937*^9, 3.8696503725948734`*^9, {
   3.869650455247298*^9, 3.869650457561846*^9}, {3.869650498627178*^9, 
   3.8696505093799596`*^9}, {3.869650570891658*^9, 3.8696505817927794`*^9}, 
   3.8696507966893396`*^9, 3.869654983916604*^9, 3.870259042138601*^9, 
   3.8702602310433407`*^9, 3.8702607835381565`*^9, 3.8702687609409933`*^9, 
   3.8702690826776886`*^9, 3.8702694105609255`*^9, 3.8702702761451483`*^9, 
   3.8702725233031993`*^9, 3.8713983994886446`*^9, 3.871398547756667*^9, 
   3.8714017927920856`*^9, 3.8714029899188285`*^9, 3.8717386429494543`*^9, 
   3.871982040419821*^9, 3.8719820885210257`*^9, 3.8719883884052515`*^9, 
   3.871988872391781*^9, 3.872064866655158*^9, 3.8720663536114845`*^9, 
   3.872069704332014*^9, 3.872070588035511*^9, 3.872154645244772*^9, 
   3.872349644167493*^9, 3.8729579350599194`*^9, 3.8729579957713537`*^9, 
   3.877014715842603*^9, {3.8770147665930567`*^9, 3.877014782906872*^9}, 
   3.877015043604084*^9},
 CellLabel->"Out[34]=",ExpressionUUID->"6ba87d57-5432-4657-b8d1-ead5ded91673"],

Cell[BoxData[
 RowBox[{"{", 
  RowBox[{
  "3.1709791983764582`*^-15", ",", "3.8342279692601246`*^-15", ",", 
   "0.2982296945318559`", ",", "1.2`*^-8", ",", "1.9025875190258753`*^-13", 
   ",", "6.341958396752916`*^-10"}], "}"}]], "Output",
 CellGroupingRules->{"GroupTogetherGrouping", 10001.},
 CellChangeTimes->{
  3.854211886108298*^9, 3.8542119282021947`*^9, 3.8542120857895384`*^9, 
   3.854212465024082*^9, 3.8544444341864543`*^9, 3.8544444860501137`*^9, {
   3.854444624663046*^9, 3.8544446979709253`*^9}, 3.8544449684445972`*^9, {
   3.8544450025197067`*^9, 3.854445023949924*^9}, 3.854445193515316*^9, 
   3.854445573967064*^9, 3.854445750386833*^9, 3.854445794048234*^9, 
   3.854447625493393*^9, {3.854447680751144*^9, 3.854447707885657*^9}, 
   3.854447747472577*^9, 3.8544477905746346`*^9, 3.8544494257572184`*^9, 
   3.854449463408157*^9, 3.8544527409815936`*^9, 3.854465348115857*^9, 
   3.85446603396117*^9, 3.854466400901792*^9, 3.8544665140472546`*^9, 
   3.8544729306349754`*^9, 3.8544735663489943`*^9, 3.8544736764291487`*^9, {
   3.85447378664462*^9, 3.854473836377378*^9}, {3.854474093917813*^9, 
   3.854474113175361*^9}, {3.854474148804304*^9, 3.854474156969719*^9}, 
   3.8544742560754766`*^9, {3.8544742910198083`*^9, 3.8544743143476596`*^9}, 
   3.854474528642006*^9, {3.8544746523143554`*^9, 3.8544747117446632`*^9}, {
   3.854474808956788*^9, 3.854474823618379*^9}, {3.8545508427140017`*^9, 
   3.854550868995279*^9}, 3.8545538188647237`*^9, 3.854555571490117*^9, 
   3.8545573993461747`*^9, 3.854622469562333*^9, 3.85462253251978*^9, 
   3.854637648292283*^9, 3.8546430274706774`*^9, 3.854645681687109*^9, 
   3.854645841847814*^9, 3.8546469565428677`*^9, 3.854647240390221*^9, 
   3.854788021278927*^9, {3.854788059034867*^9, 3.85478811839126*^9}, 
   3.854788286480503*^9, 3.854792192520375*^9, 3.8547924073480835`*^9, 
   3.854792686240949*^9, 3.854792856550925*^9, 3.854793624010579*^9, 
   3.854812742898403*^9, 3.854812776805219*^9, 3.8548129088053083`*^9, 
   3.8550540211064987`*^9, 3.8551424968204174`*^9, 3.8551548957279234`*^9, 
   3.8551550503874607`*^9, 3.8551556616257124`*^9, 3.8551557545786543`*^9, 
   3.8551566123458004`*^9, 3.8552263730526843`*^9, 3.8568773181758347`*^9, 
   3.8568808833353605`*^9, 3.856884063456932*^9, 3.8568841105475664`*^9, {
   3.856884540699909*^9, 3.8568845457971144`*^9}, 3.8568847550048156`*^9, 
   3.856885010410212*^9, 3.8568852217465944`*^9, 3.8568869957887154`*^9, 
   3.85688734993616*^9, 3.8568883575229073`*^9, 3.856947531742728*^9, 
   3.85696592816865*^9, 3.857035308914567*^9, 3.8570355120946307`*^9, 
   3.857125094416895*^9, 3.857125923114834*^9, 3.857126603891509*^9, 
   3.8571278495848694`*^9, 3.857128151227888*^9, 3.8593692292531595`*^9, 
   3.8593692843014317`*^9, 3.859369609399246*^9, 3.8593696566140547`*^9, 
   3.859452920765358*^9, 3.859476426598732*^9, 3.8594764694189997`*^9, 
   3.8595416496803193`*^9, 3.8595460806935797`*^9, 3.8595544931556373`*^9, 
   3.8595550282574377`*^9, 3.8596280164775515`*^9, 3.859628794129099*^9, 
   3.859628831604393*^9, 3.8596299873500137`*^9, 3.8596405427797055`*^9, 
   3.8596410856775017`*^9, 3.8596448209888506`*^9, 3.859644961946456*^9, 
   3.859648882227417*^9, 3.8596491448470993`*^9, 3.8596492155143356`*^9, 
   3.859649874191318*^9, 3.859650002455744*^9, 3.859650562582182*^9, 
   3.8597126951737223`*^9, 3.85980781406264*^9, 3.859808227014558*^9, 
   3.859808994970289*^9, 3.8598882469572124`*^9, 3.8598894849932523`*^9, 
   3.8605919154174786`*^9, 3.865517609721222*^9, 3.8655913318472333`*^9, {
   3.8655914068158493`*^9, 3.8655914384743667`*^9}, 3.8655921509439063`*^9, 
   3.8655922239525433`*^9, 3.8661270548642435`*^9, {3.866628364647567*^9, 
   3.8666283942890587`*^9}, 3.866628558520254*^9, 3.8668214957435317`*^9, {
   3.8668215491399393`*^9, 3.866821551934439*^9}, 3.866821592673676*^9, {
   3.8668216790597477`*^9, 3.866821720527157*^9}, {3.866821758484475*^9, 
   3.8668217610838165`*^9}, 3.8668218697340016`*^9, {3.866821907912915*^9, 
   3.8668219102992544`*^9}, {3.8668220494551444`*^9, 3.866822053404046*^9}, 
   3.8668222279337673`*^9, {3.86682225887099*^9, 3.8668222808363266`*^9}, 
   3.8668847753881893`*^9, 3.866889884391937*^9, 3.8696503725948734`*^9, {
   3.869650455247298*^9, 3.869650457561846*^9}, {3.869650498627178*^9, 
   3.8696505093799596`*^9}, {3.869650570891658*^9, 3.8696505817927794`*^9}, 
   3.8696507966893396`*^9, 3.869654983916604*^9, 3.870259042138601*^9, 
   3.8702602310433407`*^9, 3.8702607835381565`*^9, 3.8702687609409933`*^9, 
   3.8702690826776886`*^9, 3.8702694105609255`*^9, 3.8702702761451483`*^9, 
   3.8702725233031993`*^9, 3.8713983994886446`*^9, 3.871398547756667*^9, 
   3.8714017927920856`*^9, 3.8714029899188285`*^9, 3.8717386429494543`*^9, 
   3.871982040419821*^9, 3.8719820885210257`*^9, 3.8719883884052515`*^9, 
   3.871988872391781*^9, 3.872064866655158*^9, 3.8720663536114845`*^9, 
   3.872069704332014*^9, 3.872070588035511*^9, 3.872154645244772*^9, 
   3.872349644167493*^9, 3.8729579350599194`*^9, 3.8729579957713537`*^9, 
   3.877014715842603*^9, {3.8770147665930567`*^9, 3.877014782906872*^9}, 
   3.877015043606063*^9},
 CellLabel->"Out[35]=",ExpressionUUID->"d8f77e8b-bebb-4f49-9978-f9694649ad56"]
}, Closed]],

Cell[CellGroupData[{

Cell["Pulse of hydrogen - transient growth of methane (Fig 5)", "Text",
 CellGroupingRules->{"GroupTogetherGrouping", 10002.},
 CellChangeTimes->{{3.842450871771636*^9, 3.8424508885130415`*^9}, 
   3.8425448087598777`*^9, 3.84597953688548*^9, 3.851163289942301*^9, 
   3.8544750586020546`*^9, 3.8548052576984644`*^9, {3.8729577216963525`*^9, 
   3.8729577259439564`*^9}},
 Background->RGBColor[
  0.9, 1, 1],ExpressionUUID->"58eb857e-c1c2-4b68-b629-a64bf75d19f9"],

Cell[BoxData[{"\"\<Steady state solutions (ppb)\>\"", "\[IndentingNewLine]", 
 RowBox[{"vb", "=", 
  RowBox[{"{", 
   RowBox[{"Mb", ",", "Hb", ",", "COb", ",", "OHb"}], 
   "}"}]}], "\[IndentingNewLine]", 
 RowBox[{
  RowBox[{"J", "=", 
   RowBox[{
    RowBox[{"(", "\[NoBreak]", GridBox[{
       {
        RowBox[{"D", "[", 
         RowBox[{"feq1", ",", "M"}], "]"}], 
        RowBox[{"D", "[", 
         RowBox[{"feq1", ",", "H"}], "]"}], 
        RowBox[{"D", "[", 
         RowBox[{"feq1", ",", "CO"}], "]"}], 
        RowBox[{"D", "[", 
         RowBox[{"feq1", ",", "OH"}], "]"}]},
       {
        RowBox[{"D", "[", 
         RowBox[{"feq2", ",", "M"}], "]"}], 
        RowBox[{"D", "[", 
         RowBox[{"feq2", ",", "H"}], "]"}], 
        RowBox[{"D", "[", 
         RowBox[{"feq2", ",", "CO"}], "]"}], 
        RowBox[{"D", "[", 
         RowBox[{"feq2", ",", "OH"}], "]"}]},
       {
        RowBox[{"D", "[", 
         RowBox[{"feq3", ",", "M"}], "]"}], 
        RowBox[{"D", "[", 
         RowBox[{"feq3", ",", "H"}], "]"}], 
        RowBox[{"D", "[", 
         RowBox[{"feq3", ",", "CO"}], "]"}], 
        RowBox[{"D", "[", 
         RowBox[{"feq3", ",", "OH"}], "]"}]},
       {
        RowBox[{"D", "[", 
         RowBox[{"feq4", ",", "M"}], "]"}], 
        RowBox[{"D", "[", 
         RowBox[{"feq4", ",", "H"}], "]"}], 
        RowBox[{"D", "[", 
         RowBox[{"feq4", ",", "CO"}], "]"}], 
        RowBox[{"D", "[", 
         RowBox[{"feq4", ",", "OH"}], "]"}]}
      }], "\[NoBreak]", ")"}], "/.", 
    RowBox[{"{", 
     RowBox[{
      RowBox[{"M", "->", "Mb"}], ",", 
      RowBox[{"H", "->", "Hb"}], ",", 
      RowBox[{"OH", "->", "OHb"}], ",", 
      RowBox[{"CO", "->", "COb"}]}], "}"}]}]}], 
  ";"}], "\[IndentingNewLine]", "\"\<Jacobian for steady state solutions \
(\!\(\*SuperscriptBox[\(yr\), \(-1\)]\))\>\"", "\[IndentingNewLine]", 
 RowBox[{"MatrixForm", "[", "J", 
  "]"}], "\[IndentingNewLine]", "\"\<Lifetimes (yr)\>\"", \
"\[IndentingNewLine]", 
 RowBox[{"-", 
  RowBox[{"{", 
   RowBox[{
    RowBox[{"1", "/", 
     RowBox[{"J", "[", 
      RowBox[{"[", 
       RowBox[{"1", ",", "1"}], "]"}], "]"}]}], ",", 
    RowBox[{"1", "/", 
     RowBox[{"J", "[", 
      RowBox[{"[", 
       RowBox[{"2", ",", "2"}], "]"}], "]"}]}], ",", 
    RowBox[{"1", "/", 
     RowBox[{"J", "[", 
      RowBox[{"[", 
       RowBox[{"3", ",", "3"}], "]"}], "]"}]}], ",", 
    RowBox[{"1", "/", 
     RowBox[{"J", "[", 
      RowBox[{"[", 
       RowBox[{"4", ",", "4"}], "]"}], "]"}]}]}], 
   "}"}]}], "\[IndentingNewLine]", "\"\<Eigenvalues \
(\!\(\*SuperscriptBox[\(yr\), \(-1\)]\)) and decay-time of perturbation\>\"", \
"\[IndentingNewLine]", 
 RowBox[{"\[Lambda]s", "=", 
  RowBox[{"Eigenvalues", "[", "J", "]"}]}], "\[IndentingNewLine]", 
 RowBox[{
  RowBox[{"\[Lambda]M", "=", 
   RowBox[{"\[Lambda]s", "[", 
    RowBox[{"[", "4", "]"}], "]"}]}], ";", 
  RowBox[{"\[Lambda]H", "=", 
   RowBox[{"\[Lambda]s", "[", 
    RowBox[{"[", "3", "]"}], "]"}]}], ";", " ", 
  RowBox[{"\[Lambda]OH", "=", 
   RowBox[{"\[Lambda]s", "[", 
    RowBox[{"[", "1", "]"}], "]"}]}], ";", 
  RowBox[{"\[Lambda]CO", "=", 
   RowBox[{"\[Lambda]s", "[", 
    RowBox[{"[", "2", "]"}], "]"}]}], ";"}], "\[IndentingNewLine]", 
 RowBox[{"-", 
  RowBox[{"{", 
   RowBox[{
    RowBox[{"1", "/", "\[Lambda]M"}], ",", 
    RowBox[{"1", "/", "\[Lambda]H"}], ",", 
    RowBox[{"1", "/", "\[Lambda]CO"}], ",", 
    RowBox[{"ctime", "/", 
     RowBox[{"(", "\[Lambda]OH", ")"}]}]}], 
   "}"}]}], "\[IndentingNewLine]", "\"\<Eigenvectors (ppb)\>\"", "\
\[IndentingNewLine]", 
 RowBox[{
  RowBox[{"vs", "=", 
   RowBox[{"Eigenvectors", "[", "J", "]"}]}], ";"}], "\[IndentingNewLine]", 
 RowBox[{
  RowBox[{"vOH", "=", 
   RowBox[{
    RowBox[{"vs", "[", 
     RowBox[{"[", "1", "]"}], "]"}], "/", 
    RowBox[{"Max", "[", 
     RowBox[{"vs", "[", 
      RowBox[{"[", "1", "]"}], "]"}], "]"}]}]}], ";", 
  RowBox[{"vH", "=", 
   RowBox[{
    RowBox[{"vs", "[", 
     RowBox[{"[", "3", "]"}], "]"}], "/", 
    RowBox[{"Max", "[", 
     RowBox[{"Abs", "[", 
      RowBox[{"vs", "[", 
       RowBox[{"[", "3", "]"}], "]"}], "]"}], "]"}]}]}], ";", 
  RowBox[{"vM", "=", 
   RowBox[{
    RowBox[{"vs", "[", 
     RowBox[{"[", "4", "]"}], "]"}], "/", 
    RowBox[{"Max", "[", 
     RowBox[{"Abs", "[", 
      RowBox[{"vs", "[", 
       RowBox[{"[", "4", "]"}], "]"}], "]"}], "]"}]}]}], ";", 
  RowBox[{"vCO", "=", 
   RowBox[{
    RowBox[{"-", 
     RowBox[{"vs", "[", 
      RowBox[{"[", "2", "]"}], "]"}]}], "/", 
    RowBox[{"Max", "[", 
     RowBox[{"Abs", "[", 
      RowBox[{"vs", "[", 
       RowBox[{"[", "2", "]"}], "]"}], "]"}], "]"}]}]}], 
  ";"}], "\[IndentingNewLine]", 
 RowBox[{"Grid", "[", 
  RowBox[{"{", 
   RowBox[{"vM", ",", "vH", ",", "vCO", ",", "vOH"}], "}"}], 
  "]"}], "\[IndentingNewLine]", "\"\<Eigenvectors (normalized to 1% of \
steady-state solution)\>\"", "\[IndentingNewLine]", 
 RowBox[{"Grid", "[", 
  RowBox[{"1", 
   RowBox[{"{", 
    RowBox[{
     RowBox[{
      RowBox[{"vb", "[", 
       RowBox[{"[", "1", "]"}], "]"}], 
      FractionBox[
       RowBox[{"vM", " "}], "vb"]}], ",", 
     RowBox[{
      RowBox[{"vb", "[", 
       RowBox[{"[", "2", "]"}], "]"}], 
      FractionBox[
       RowBox[{"vH", " "}], "vb"]}], ",", 
     RowBox[{
      RowBox[{"vb", "[", 
       RowBox[{"[", "3", "]"}], "]"}], 
      FractionBox[
       RowBox[{"vCO", " "}], "vb"]}], ",", 
     RowBox[{
      RowBox[{"vb", "[", 
       RowBox[{"[", "4", "]"}], "]"}], 
      FractionBox[
       RowBox[{"vOH", " "}], "vb"]}]}], "}"}]}], "]"}]}], "Input",
 CellGroupingRules->{"GroupTogetherGrouping", 10002.},
 CellChangeTimes->{{3.8425377020373073`*^9, 3.842537987388177*^9}, {
   3.8425381032980185`*^9, 3.8425382188481083`*^9}, {3.842538250168545*^9, 
   3.842538257578246*^9}, {3.842538305468732*^9, 3.8425384701908474`*^9}, {
   3.842538564095001*^9, 3.8425385697556415`*^9}, {3.8425386366785045`*^9, 
   3.8425386396083794`*^9}, {3.8425387680537558`*^9, 3.84253896357981*^9}, {
   3.842538999141564*^9, 3.842539008901611*^9}, {3.842539056292678*^9, 
   3.8425391664747653`*^9}, {3.8425392631471386`*^9, 3.8425392642970505`*^9}, 
   3.8425392944577055`*^9, {3.842539333168708*^9, 3.842539355489209*^9}, {
   3.8425394172914867`*^9, 3.8425396355954356`*^9}, {3.842540118538602*^9, 
   3.8425402678397064`*^9}, {3.8425405719818296`*^9, 3.842540573341589*^9}, {
   3.8425406359470577`*^9, 3.8425406738395853`*^9}, {3.842540979543466*^9, 
   3.842540979793415*^9}, {3.8425410287833834`*^9, 3.84254106705372*^9}, {
   3.8425417042964287`*^9, 3.8425417310456305`*^9}, {3.842542253555907*^9, 
   3.842542310038415*^9}, {3.842543641843891*^9, 3.842543704814379*^9}, {
   3.842543890495514*^9, 3.842543906275729*^9}, {3.842543937105953*^9, 
   3.842543937429037*^9}, 3.8425441122568097`*^9, 3.8425448087696505`*^9, {
   3.844853817757721*^9, 3.8448538315288134`*^9}, {3.8448605337537174`*^9, 
   3.8448605358180094`*^9}, 3.844945616905204*^9, {3.8449464455983644`*^9, 
   3.8449464552197046`*^9}, {3.8449464914851975`*^9, 
   3.8449464931564803`*^9}, {3.844946562666495*^9, 3.8449465670941553`*^9}, 
   3.844962063676615*^9, {3.845024243720075*^9, 3.8450242600708575`*^9}, {
   3.845025442194811*^9, 3.8450254670386333`*^9}, 3.845979536900826*^9, 
   3.851163289944056*^9, {3.8544463341511693`*^9, 3.854446429504265*^9}, {
   3.854446480678418*^9, 3.8544466016579084`*^9}, {3.8544467037557487`*^9, 
   3.854446727948351*^9}, {3.854446814291436*^9, 3.854446830548495*^9}, {
   3.854446870536701*^9, 3.8544468770089293`*^9}, {3.854447021206839*^9, 
   3.8544470305237265`*^9}, {3.8544472998561954`*^9, 3.854447314412057*^9}, {
   3.8544473982943287`*^9, 3.8544474304744377`*^9}, {3.8544476981722336`*^9, 
   3.854447700669051*^9}, {3.8544487068016605`*^9, 3.8544487469343996`*^9}, {
   3.854448813478179*^9, 3.8544488582852*^9}, {3.8544489332345843`*^9, 
   3.854448934974575*^9}, {3.854448973866468*^9, 3.8544490025937624`*^9}, {
   3.854449044862585*^9, 3.85444906969785*^9}, {3.8544491088299155`*^9, 
   3.8544491230107164`*^9}, {3.854449193739031*^9, 3.8544492113619957`*^9}, {
   3.854449278034226*^9, 3.854449286470304*^9}, {3.8544493216820774`*^9, 
   3.854449330050227*^9}, {3.8544493625504746`*^9, 3.8544494131129208`*^9}, {
   3.8544495163054237`*^9, 3.8544495331138268`*^9}, 3.8544495982395067`*^9, {
   3.8544655434719257`*^9, 3.85446559266459*^9}, {3.85446582371249*^9, 
   3.8544659202312856`*^9}, {3.8544660658361435`*^9, 3.854466098135923*^9}, 
   3.8544663825019817`*^9, 3.8544665289934998`*^9, 3.8544665617660685`*^9, {
   3.854470340038282*^9, 3.854470346243083*^9}, {3.8544703983703375`*^9, 
   3.8544703994505267`*^9}, 3.8544738753135138`*^9, 3.85447505860408*^9, 
   3.8547881640123873`*^9, {3.8547924350947013`*^9, 3.854792449381646*^9}, {
   3.8547925029353676`*^9, 3.854792518781603*^9}, {3.8547927114773417`*^9, 
   3.8547927220355453`*^9}, {3.8547927574482775`*^9, 3.854792761165437*^9}, {
   3.8547928473992205`*^9, 3.8547928489583626`*^9}, {3.8547928941916337`*^9, 
   3.854792898220327*^9}, {3.8547929346113024`*^9, 3.854792936619484*^9}, {
   3.8548047355688295`*^9, 3.8548047808860865`*^9}, 3.8548052576994925`*^9, 
   3.854812766967163*^9, {3.87295791316229*^9, 3.8729579140781593`*^9}},
 Background->RGBColor[0.9, 1, 1],
 CellLabel->
  "In[124]:=",ExpressionUUID->"b27d1bb5-9724-46dd-9513-3a497864b58d"],

Cell[BoxData["\<\"Steady state solutions (ppb)\"\>"], "Output",
 CellGroupingRules->{"GroupTogetherGrouping", 10002.},
 CellChangeTimes->{
  3.8544489536911454`*^9, 3.8544490028781476`*^9, 3.8544490780032396`*^9, 
   3.8544491243894854`*^9, {3.854449212531105*^9, 3.8544492296598988`*^9}, {
   3.8544492876729283`*^9, 3.8544492911908646`*^9}, {3.854449333365835*^9, 
   3.8544493359872985`*^9}, {3.8544493683378506`*^9, 3.85444939494084*^9}, {
   3.854449517582338*^9, 3.8544495439751043`*^9}, 3.8544495998621416`*^9, 
   3.854452746457368*^9, 3.8544654203016896`*^9, {3.8544655929658103`*^9, 
   3.8544656016207705`*^9}, 3.8544659213532753`*^9, 3.854466099264366*^9, {
   3.8544663859029436`*^9, 3.854466407994596*^9}, 3.8544665306264052`*^9, 
   3.8544665621616707`*^9, {3.8544703470845737`*^9, 3.8544703567400675`*^9}, 
   3.854470400664035*^9, 3.854474864798942*^9, 3.85447505860408*^9, 
   3.8546224777077694`*^9, 3.8546376528570323`*^9, 3.854645740539028*^9, 
   3.854645881986512*^9, {3.8547881443897896`*^9, 3.8547881648281107`*^9}, {
   3.8547924110998707`*^9, 3.8547924502185287`*^9}, 3.854792519043248*^9, 
   3.854792729820715*^9, {3.854792764064711*^9, 3.8547927745579505`*^9}, {
   3.8547928718295293`*^9, 3.854792939900571*^9}, {3.8548047833364487`*^9, 
   3.854804786246481*^9}, 3.8548052576994925`*^9, 3.8548127466552567`*^9, 
   3.854812782278223*^9, 3.8548129236341343`*^9, 3.8551549103498583`*^9, 
   3.856878692875849*^9, {3.856880866056055*^9, 3.856880886676382*^9}, 
   3.856884760764435*^9, 3.856885013216985*^9, 3.856885224963748*^9, 
   3.8569475428479023`*^9, {3.857035516884899*^9, 3.8570355293599467`*^9}, 
   3.8593696002583075`*^9, 3.859369656917054*^9, 3.859452928496805*^9, 
   3.859476460188656*^9, 3.859541658485568*^9, 3.8598883843612337`*^9, 
   3.8668220027177916`*^9, {3.866822066147253*^9, 3.8668220695873766`*^9}, 
   3.869650769398266*^9, 3.8696546578850613`*^9, 3.8696554308137016`*^9, 
   3.870260792212637*^9, 3.871988391346715*^9, 3.8719888749089217`*^9, 
   3.8720648687491693`*^9, 3.872070591808037*^9, 3.872957938776986*^9, 
   3.8770149581867485`*^9},
 CellLabel->
  "Out[124]=",ExpressionUUID->"25c1cc94-dc60-4944-8577-5110bcede4db"],

Cell[BoxData[
 RowBox[{"{", 
  RowBox[{"1890", ",", "530", ",", "80", ",", "0.00006377449352374626`"}], 
  "}"}]], "Output",
 CellGroupingRules->{"GroupTogetherGrouping", 10002.},
 CellChangeTimes->{
  3.8544489536911454`*^9, 3.8544490028781476`*^9, 3.8544490780032396`*^9, 
   3.8544491243894854`*^9, {3.854449212531105*^9, 3.8544492296598988`*^9}, {
   3.8544492876729283`*^9, 3.8544492911908646`*^9}, {3.854449333365835*^9, 
   3.8544493359872985`*^9}, {3.8544493683378506`*^9, 3.85444939494084*^9}, {
   3.854449517582338*^9, 3.8544495439751043`*^9}, 3.8544495998621416`*^9, 
   3.854452746457368*^9, 3.8544654203016896`*^9, {3.8544655929658103`*^9, 
   3.8544656016207705`*^9}, 3.8544659213532753`*^9, 3.854466099264366*^9, {
   3.8544663859029436`*^9, 3.854466407994596*^9}, 3.8544665306264052`*^9, 
   3.8544665621616707`*^9, {3.8544703470845737`*^9, 3.8544703567400675`*^9}, 
   3.854470400664035*^9, 3.854474864798942*^9, 3.85447505860408*^9, 
   3.8546224777077694`*^9, 3.8546376528570323`*^9, 3.854645740539028*^9, 
   3.854645881986512*^9, {3.8547881443897896`*^9, 3.8547881648281107`*^9}, {
   3.8547924110998707`*^9, 3.8547924502185287`*^9}, 3.854792519043248*^9, 
   3.854792729820715*^9, {3.854792764064711*^9, 3.8547927745579505`*^9}, {
   3.8547928718295293`*^9, 3.854792939900571*^9}, {3.8548047833364487`*^9, 
   3.854804786246481*^9}, 3.8548052576994925`*^9, 3.8548127466552567`*^9, 
   3.854812782278223*^9, 3.8548129236341343`*^9, 3.8551549103498583`*^9, 
   3.856878692875849*^9, {3.856880866056055*^9, 3.856880886676382*^9}, 
   3.856884760764435*^9, 3.856885013216985*^9, 3.856885224963748*^9, 
   3.8569475428479023`*^9, {3.857035516884899*^9, 3.8570355293599467`*^9}, 
   3.8593696002583075`*^9, 3.859369656917054*^9, 3.859452928496805*^9, 
   3.859476460188656*^9, 3.859541658485568*^9, 3.8598883843612337`*^9, 
   3.8668220027177916`*^9, {3.866822066147253*^9, 3.8668220695873766`*^9}, 
   3.869650769398266*^9, 3.8696546578850613`*^9, 3.8696554308137016`*^9, 
   3.870260792212637*^9, 3.871988391346715*^9, 3.8719888749089217`*^9, 
   3.8720648687491693`*^9, 3.872070591808037*^9, 3.872957938776986*^9, 
   3.8770149581899695`*^9},
 CellLabel->
  "Out[125]=",ExpressionUUID->"738f754e-0a4a-4505-b94c-06b1df3619d6"],

Cell[BoxData["\<\"Jacobian for steady state solutions \
(\\!\\(\\*SuperscriptBox[\\(yr\\), \\(-1\\)]\\))\"\>"], "Output",
 CellGroupingRules->{"GroupTogetherGrouping", 10002.},
 CellChangeTimes->{
  3.8544489536911454`*^9, 3.8544490028781476`*^9, 3.8544490780032396`*^9, 
   3.8544491243894854`*^9, {3.854449212531105*^9, 3.8544492296598988`*^9}, {
   3.8544492876729283`*^9, 3.8544492911908646`*^9}, {3.854449333365835*^9, 
   3.8544493359872985`*^9}, {3.8544493683378506`*^9, 3.85444939494084*^9}, {
   3.854449517582338*^9, 3.8544495439751043`*^9}, 3.8544495998621416`*^9, 
   3.854452746457368*^9, 3.8544654203016896`*^9, {3.8544655929658103`*^9, 
   3.8544656016207705`*^9}, 3.8544659213532753`*^9, 3.854466099264366*^9, {
   3.8544663859029436`*^9, 3.854466407994596*^9}, 3.8544665306264052`*^9, 
   3.8544665621616707`*^9, {3.8544703470845737`*^9, 3.8544703567400675`*^9}, 
   3.854470400664035*^9, 3.854474864798942*^9, 3.85447505860408*^9, 
   3.8546224777077694`*^9, 3.8546376528570323`*^9, 3.854645740539028*^9, 
   3.854645881986512*^9, {3.8547881443897896`*^9, 3.8547881648281107`*^9}, {
   3.8547924110998707`*^9, 3.8547924502185287`*^9}, 3.854792519043248*^9, 
   3.854792729820715*^9, {3.854792764064711*^9, 3.8547927745579505`*^9}, {
   3.8547928718295293`*^9, 3.854792939900571*^9}, {3.8548047833364487`*^9, 
   3.854804786246481*^9}, 3.8548052576994925`*^9, 3.8548127466552567`*^9, 
   3.854812782278223*^9, 3.8548129236341343`*^9, 3.8551549103498583`*^9, 
   3.856878692875849*^9, {3.856880866056055*^9, 3.856880886676382*^9}, 
   3.856884760764435*^9, 3.856885013216985*^9, 3.856885224963748*^9, 
   3.8569475428479023`*^9, {3.857035516884899*^9, 3.8570355293599467`*^9}, 
   3.8593696002583075`*^9, 3.859369656917054*^9, 3.859452928496805*^9, 
   3.859476460188656*^9, 3.859541658485568*^9, 3.8598883843612337`*^9, 
   3.8668220027177916`*^9, {3.866822066147253*^9, 3.8668220695873766`*^9}, 
   3.869650769398266*^9, 3.8696546578850613`*^9, 3.8696554308137016`*^9, 
   3.870260792212637*^9, 3.871988391346715*^9, 3.8719888749089217`*^9, 
   3.8720648687491693`*^9, 3.872070591808037*^9, 3.872957938776986*^9, 
   3.8770149582145786`*^9},
 CellLabel->
  "Out[127]=",ExpressionUUID->"f98492f3-158d-43f9-b1bb-3a25ecb17b16"],

Cell[BoxData[
 TagBox[
  RowBox[{"(", "\[NoBreak]", GridBox[{
     {
      RowBox[{"-", "0.12000000000000001`"}], "0", "0", 
      RowBox[{"-", "2.963567243848458`*^6"}]},
     {"0.037000000000000005`", 
      RowBox[{"-", "0.49934821323858725`"}], "0", "91641.76241356751`"},
     {"0.1`", "0", 
      RowBox[{"-", "6.`"}], 
      RowBox[{"-", "4.562952740528577`*^6"}]},
     {
      RowBox[{"-", "0.1`"}], 
      RowBox[{"-", "0.12091621323858727`"}], 
      RowBox[{"-", "6.`"}], 
      RowBox[{"-", "2.089993699279246`*^7"}]}
    },
    GridBoxAlignment->{"Columns" -> {{Center}}, "Rows" -> {{Baseline}}},
    GridBoxSpacings->{"Columns" -> {
        Offset[0.27999999999999997`], {
         Offset[0.7]}, 
        Offset[0.27999999999999997`]}, "Rows" -> {
        Offset[0.2], {
         Offset[0.4]}, 
        Offset[0.2]}}], "\[NoBreak]", ")"}],
  Function[BoxForm`e$, 
   MatrixForm[BoxForm`e$]]]], "Output",
 CellGroupingRules->{"GroupTogetherGrouping", 10002.},
 CellChangeTimes->{
  3.8544489536911454`*^9, 3.8544490028781476`*^9, 3.8544490780032396`*^9, 
   3.8544491243894854`*^9, {3.854449212531105*^9, 3.8544492296598988`*^9}, {
   3.8544492876729283`*^9, 3.8544492911908646`*^9}, {3.854449333365835*^9, 
   3.8544493359872985`*^9}, {3.8544493683378506`*^9, 3.85444939494084*^9}, {
   3.854449517582338*^9, 3.8544495439751043`*^9}, 3.8544495998621416`*^9, 
   3.854452746457368*^9, 3.8544654203016896`*^9, {3.8544655929658103`*^9, 
   3.8544656016207705`*^9}, 3.8544659213532753`*^9, 3.854466099264366*^9, {
   3.8544663859029436`*^9, 3.854466407994596*^9}, 3.8544665306264052`*^9, 
   3.8544665621616707`*^9, {3.8544703470845737`*^9, 3.8544703567400675`*^9}, 
   3.854470400664035*^9, 3.854474864798942*^9, 3.85447505860408*^9, 
   3.8546224777077694`*^9, 3.8546376528570323`*^9, 3.854645740539028*^9, 
   3.854645881986512*^9, {3.8547881443897896`*^9, 3.8547881648281107`*^9}, {
   3.8547924110998707`*^9, 3.8547924502185287`*^9}, 3.854792519043248*^9, 
   3.854792729820715*^9, {3.854792764064711*^9, 3.8547927745579505`*^9}, {
   3.8547928718295293`*^9, 3.854792939900571*^9}, {3.8548047833364487`*^9, 
   3.854804786246481*^9}, 3.8548052576994925`*^9, 3.8548127466552567`*^9, 
   3.854812782278223*^9, 3.8548129236341343`*^9, 3.8551549103498583`*^9, 
   3.856878692875849*^9, {3.856880866056055*^9, 3.856880886676382*^9}, 
   3.856884760764435*^9, 3.856885013216985*^9, 3.856885224963748*^9, 
   3.8569475428479023`*^9, {3.857035516884899*^9, 3.8570355293599467`*^9}, 
   3.8593696002583075`*^9, 3.859369656917054*^9, 3.859452928496805*^9, 
   3.859476460188656*^9, 3.859541658485568*^9, 3.8598883843612337`*^9, 
   3.8668220027177916`*^9, {3.866822066147253*^9, 3.8668220695873766`*^9}, 
   3.869650769398266*^9, 3.8696546578850613`*^9, 3.8696554308137016`*^9, 
   3.870260792212637*^9, 3.871988391346715*^9, 3.8719888749089217`*^9, 
   3.8720648687491693`*^9, 3.872070591808037*^9, 3.872957938776986*^9, 
   3.877014958241575*^9},
 CellLabel->
  "Out[128]//MatrixForm=",ExpressionUUID->"8d231842-6523-44bc-afaf-\
a96cce4a364d"],

Cell[BoxData["\<\"Lifetimes (yr)\"\>"], "Output",
 CellGroupingRules->{"GroupTogetherGrouping", 10002.},
 CellChangeTimes->{
  3.8544489536911454`*^9, 3.8544490028781476`*^9, 3.8544490780032396`*^9, 
   3.8544491243894854`*^9, {3.854449212531105*^9, 3.8544492296598988`*^9}, {
   3.8544492876729283`*^9, 3.8544492911908646`*^9}, {3.854449333365835*^9, 
   3.8544493359872985`*^9}, {3.8544493683378506`*^9, 3.85444939494084*^9}, {
   3.854449517582338*^9, 3.8544495439751043`*^9}, 3.8544495998621416`*^9, 
   3.854452746457368*^9, 3.8544654203016896`*^9, {3.8544655929658103`*^9, 
   3.8544656016207705`*^9}, 3.8544659213532753`*^9, 3.854466099264366*^9, {
   3.8544663859029436`*^9, 3.854466407994596*^9}, 3.8544665306264052`*^9, 
   3.8544665621616707`*^9, {3.8544703470845737`*^9, 3.8544703567400675`*^9}, 
   3.854470400664035*^9, 3.854474864798942*^9, 3.85447505860408*^9, 
   3.8546224777077694`*^9, 3.8546376528570323`*^9, 3.854645740539028*^9, 
   3.854645881986512*^9, {3.8547881443897896`*^9, 3.8547881648281107`*^9}, {
   3.8547924110998707`*^9, 3.8547924502185287`*^9}, 3.854792519043248*^9, 
   3.854792729820715*^9, {3.854792764064711*^9, 3.8547927745579505`*^9}, {
   3.8547928718295293`*^9, 3.854792939900571*^9}, {3.8548047833364487`*^9, 
   3.854804786246481*^9}, 3.8548052576994925`*^9, 3.8548127466552567`*^9, 
   3.854812782278223*^9, 3.8548129236341343`*^9, 3.8551549103498583`*^9, 
   3.856878692875849*^9, {3.856880866056055*^9, 3.856880886676382*^9}, 
   3.856884760764435*^9, 3.856885013216985*^9, 3.856885224963748*^9, 
   3.8569475428479023`*^9, {3.857035516884899*^9, 3.8570355293599467`*^9}, 
   3.8593696002583075`*^9, 3.859369656917054*^9, 3.859452928496805*^9, 
   3.859476460188656*^9, 3.859541658485568*^9, 3.8598883843612337`*^9, 
   3.8668220027177916`*^9, {3.866822066147253*^9, 3.8668220695873766`*^9}, 
   3.869650769398266*^9, 3.8696546578850613`*^9, 3.8696554308137016`*^9, 
   3.870260792212637*^9, 3.871988391346715*^9, 3.8719888749089217`*^9, 
   3.8720648687491693`*^9, 3.872070591808037*^9, 3.872957938776986*^9, 
   3.8770149582435694`*^9},
 CellLabel->
  "Out[129]=",ExpressionUUID->"0abd558e-2f1c-4517-a791-b46fec139330"],

Cell[BoxData[
 RowBox[{"{", 
  RowBox[{
  "8.333333333333332`", ",", "2.002610550089628`", ",", 
   "0.16666666666666666`", ",", "4.784703419655568`*^-8"}], "}"}]], "Output",
 CellGroupingRules->{"GroupTogetherGrouping", 10002.},
 CellChangeTimes->{
  3.8544489536911454`*^9, 3.8544490028781476`*^9, 3.8544490780032396`*^9, 
   3.8544491243894854`*^9, {3.854449212531105*^9, 3.8544492296598988`*^9}, {
   3.8544492876729283`*^9, 3.8544492911908646`*^9}, {3.854449333365835*^9, 
   3.8544493359872985`*^9}, {3.8544493683378506`*^9, 3.85444939494084*^9}, {
   3.854449517582338*^9, 3.8544495439751043`*^9}, 3.8544495998621416`*^9, 
   3.854452746457368*^9, 3.8544654203016896`*^9, {3.8544655929658103`*^9, 
   3.8544656016207705`*^9}, 3.8544659213532753`*^9, 3.854466099264366*^9, {
   3.8544663859029436`*^9, 3.854466407994596*^9}, 3.8544665306264052`*^9, 
   3.8544665621616707`*^9, {3.8544703470845737`*^9, 3.8544703567400675`*^9}, 
   3.854470400664035*^9, 3.854474864798942*^9, 3.85447505860408*^9, 
   3.8546224777077694`*^9, 3.8546376528570323`*^9, 3.854645740539028*^9, 
   3.854645881986512*^9, {3.8547881443897896`*^9, 3.8547881648281107`*^9}, {
   3.8547924110998707`*^9, 3.8547924502185287`*^9}, 3.854792519043248*^9, 
   3.854792729820715*^9, {3.854792764064711*^9, 3.8547927745579505`*^9}, {
   3.8547928718295293`*^9, 3.854792939900571*^9}, {3.8548047833364487`*^9, 
   3.854804786246481*^9}, 3.8548052576994925`*^9, 3.8548127466552567`*^9, 
   3.854812782278223*^9, 3.8548129236341343`*^9, 3.8551549103498583`*^9, 
   3.856878692875849*^9, {3.856880866056055*^9, 3.856880886676382*^9}, 
   3.856884760764435*^9, 3.856885013216985*^9, 3.856885224963748*^9, 
   3.8569475428479023`*^9, {3.857035516884899*^9, 3.8570355293599467`*^9}, 
   3.8593696002583075`*^9, 3.859369656917054*^9, 3.859452928496805*^9, 
   3.859476460188656*^9, 3.859541658485568*^9, 3.8598883843612337`*^9, 
   3.8668220027177916`*^9, {3.866822066147253*^9, 3.8668220695873766`*^9}, 
   3.869650769398266*^9, 3.8696546578850613`*^9, 3.8696554308137016`*^9, 
   3.870260792212637*^9, 3.871988391346715*^9, 3.8719888749089217`*^9, 
   3.8720648687491693`*^9, 3.872070591808037*^9, 3.872957938776986*^9, 
   3.8770149582475586`*^9},
 CellLabel->
  "Out[130]=",ExpressionUUID->"337cef53-29ba-4628-a152-d2273edda2e9"],

Cell[BoxData["\<\"Eigenvalues (\\!\\(\\*SuperscriptBox[\\(yr\\), \
\\(-1\\)]\\)) and decay-time of perturbation\"\>"], "Output",
 CellGroupingRules->{"GroupTogetherGrouping", 10002.},
 CellChangeTimes->{
  3.8544489536911454`*^9, 3.8544490028781476`*^9, 3.8544490780032396`*^9, 
   3.8544491243894854`*^9, {3.854449212531105*^9, 3.8544492296598988`*^9}, {
   3.8544492876729283`*^9, 3.8544492911908646`*^9}, {3.854449333365835*^9, 
   3.8544493359872985`*^9}, {3.8544493683378506`*^9, 3.85444939494084*^9}, {
   3.854449517582338*^9, 3.8544495439751043`*^9}, 3.8544495998621416`*^9, 
   3.854452746457368*^9, 3.8544654203016896`*^9, {3.8544655929658103`*^9, 
   3.8544656016207705`*^9}, 3.8544659213532753`*^9, 3.854466099264366*^9, {
   3.8544663859029436`*^9, 3.854466407994596*^9}, 3.8544665306264052`*^9, 
   3.8544665621616707`*^9, {3.8544703470845737`*^9, 3.8544703567400675`*^9}, 
   3.854470400664035*^9, 3.854474864798942*^9, 3.85447505860408*^9, 
   3.8546224777077694`*^9, 3.8546376528570323`*^9, 3.854645740539028*^9, 
   3.854645881986512*^9, {3.8547881443897896`*^9, 3.8547881648281107`*^9}, {
   3.8547924110998707`*^9, 3.8547924502185287`*^9}, 3.854792519043248*^9, 
   3.854792729820715*^9, {3.854792764064711*^9, 3.8547927745579505`*^9}, {
   3.8547928718295293`*^9, 3.854792939900571*^9}, {3.8548047833364487`*^9, 
   3.854804786246481*^9}, 3.8548052576994925`*^9, 3.8548127466552567`*^9, 
   3.854812782278223*^9, 3.8548129236341343`*^9, 3.8551549103498583`*^9, 
   3.856878692875849*^9, {3.856880866056055*^9, 3.856880886676382*^9}, 
   3.856884760764435*^9, 3.856885013216985*^9, 3.856885224963748*^9, 
   3.8569475428479023`*^9, {3.857035516884899*^9, 3.8570355293599467`*^9}, 
   3.8593696002583075`*^9, 3.859369656917054*^9, 3.859452928496805*^9, 
   3.859476460188656*^9, 3.859541658485568*^9, 3.8598883843612337`*^9, 
   3.8668220027177916`*^9, {3.866822066147253*^9, 3.8668220695873766`*^9}, 
   3.869650769398266*^9, 3.8696546578850613`*^9, 3.8696554308137016`*^9, 
   3.870260792212637*^9, 3.871988391346715*^9, 3.8719888749089217`*^9, 
   3.8720648687491693`*^9, 3.872070591808037*^9, 3.872957938776986*^9, 
   3.877014958248556*^9},
 CellLabel->
  "Out[131]=",ExpressionUUID->"d3c7744b-e751-4adf-b3c8-889e35d4c7eb"],

Cell[BoxData[
 RowBox[{"{", 
  RowBox[{
   RowBox[{"-", "2.0899938316384893`*^7"}], ",", 
   RowBox[{"-", "4.712354932247615`"}], ",", 
   RowBox[{"-", "0.5019585630955101`"}], ",", 
   RowBox[{"-", "0.08144229626737444`"}]}], "}"}]], "Output",
 CellGroupingRules->{"GroupTogetherGrouping", 10002.},
 CellChangeTimes->{
  3.8544489536911454`*^9, 3.8544490028781476`*^9, 3.8544490780032396`*^9, 
   3.8544491243894854`*^9, {3.854449212531105*^9, 3.8544492296598988`*^9}, {
   3.8544492876729283`*^9, 3.8544492911908646`*^9}, {3.854449333365835*^9, 
   3.8544493359872985`*^9}, {3.8544493683378506`*^9, 3.85444939494084*^9}, {
   3.854449517582338*^9, 3.8544495439751043`*^9}, 3.8544495998621416`*^9, 
   3.854452746457368*^9, 3.8544654203016896`*^9, {3.8544655929658103`*^9, 
   3.8544656016207705`*^9}, 3.8544659213532753`*^9, 3.854466099264366*^9, {
   3.8544663859029436`*^9, 3.854466407994596*^9}, 3.8544665306264052`*^9, 
   3.8544665621616707`*^9, {3.8544703470845737`*^9, 3.8544703567400675`*^9}, 
   3.854470400664035*^9, 3.854474864798942*^9, 3.85447505860408*^9, 
   3.8546224777077694`*^9, 3.8546376528570323`*^9, 3.854645740539028*^9, 
   3.854645881986512*^9, {3.8547881443897896`*^9, 3.8547881648281107`*^9}, {
   3.8547924110998707`*^9, 3.8547924502185287`*^9}, 3.854792519043248*^9, 
   3.854792729820715*^9, {3.854792764064711*^9, 3.8547927745579505`*^9}, {
   3.8547928718295293`*^9, 3.854792939900571*^9}, {3.8548047833364487`*^9, 
   3.854804786246481*^9}, 3.8548052576994925`*^9, 3.8548127466552567`*^9, 
   3.854812782278223*^9, 3.8548129236341343`*^9, 3.8551549103498583`*^9, 
   3.856878692875849*^9, {3.856880866056055*^9, 3.856880886676382*^9}, 
   3.856884760764435*^9, 3.856885013216985*^9, 3.856885224963748*^9, 
   3.8569475428479023`*^9, {3.857035516884899*^9, 3.8570355293599467`*^9}, 
   3.8593696002583075`*^9, 3.859369656917054*^9, 3.859452928496805*^9, 
   3.859476460188656*^9, 3.859541658485568*^9, 3.8598883843612337`*^9, 
   3.8668220027177916`*^9, {3.866822066147253*^9, 3.8668220695873766`*^9}, 
   3.869650769398266*^9, 3.8696546578850613`*^9, 3.8696554308137016`*^9, 
   3.870260792212637*^9, 3.871988391346715*^9, 3.8719888749089217`*^9, 
   3.8720648687491693`*^9, 3.872070591808037*^9, 3.872957938776986*^9, 
   3.877014958251548*^9},
 CellLabel->
  "Out[132]=",ExpressionUUID->"3a88ad57-0426-43bd-a019-1119fce0e66a"],

Cell[BoxData[
 RowBox[{"{", 
  RowBox[{
  "12.278632182926271`", ",", "1.9921963156343745`", ",", 
   "0.21220812404362716`", ",", "1.508903974863733`"}], "}"}]], "Output",
 CellGroupingRules->{"GroupTogetherGrouping", 10002.},
 CellChangeTimes->{
  3.8544489536911454`*^9, 3.8544490028781476`*^9, 3.8544490780032396`*^9, 
   3.8544491243894854`*^9, {3.854449212531105*^9, 3.8544492296598988`*^9}, {
   3.8544492876729283`*^9, 3.8544492911908646`*^9}, {3.854449333365835*^9, 
   3.8544493359872985`*^9}, {3.8544493683378506`*^9, 3.85444939494084*^9}, {
   3.854449517582338*^9, 3.8544495439751043`*^9}, 3.8544495998621416`*^9, 
   3.854452746457368*^9, 3.8544654203016896`*^9, {3.8544655929658103`*^9, 
   3.8544656016207705`*^9}, 3.8544659213532753`*^9, 3.854466099264366*^9, {
   3.8544663859029436`*^9, 3.854466407994596*^9}, 3.8544665306264052`*^9, 
   3.8544665621616707`*^9, {3.8544703470845737`*^9, 3.8544703567400675`*^9}, 
   3.854470400664035*^9, 3.854474864798942*^9, 3.85447505860408*^9, 
   3.8546224777077694`*^9, 3.8546376528570323`*^9, 3.854645740539028*^9, 
   3.854645881986512*^9, {3.8547881443897896`*^9, 3.8547881648281107`*^9}, {
   3.8547924110998707`*^9, 3.8547924502185287`*^9}, 3.854792519043248*^9, 
   3.854792729820715*^9, {3.854792764064711*^9, 3.8547927745579505`*^9}, {
   3.8547928718295293`*^9, 3.854792939900571*^9}, {3.8548047833364487`*^9, 
   3.854804786246481*^9}, 3.8548052576994925`*^9, 3.8548127466552567`*^9, 
   3.854812782278223*^9, 3.8548129236341343`*^9, 3.8551549103498583`*^9, 
   3.856878692875849*^9, {3.856880866056055*^9, 3.856880886676382*^9}, 
   3.856884760764435*^9, 3.856885013216985*^9, 3.856885224963748*^9, 
   3.8569475428479023`*^9, {3.857035516884899*^9, 3.8570355293599467`*^9}, 
   3.8593696002583075`*^9, 3.859369656917054*^9, 3.859452928496805*^9, 
   3.859476460188656*^9, 3.859541658485568*^9, 3.8598883843612337`*^9, 
   3.8668220027177916`*^9, {3.866822066147253*^9, 3.8668220695873766`*^9}, 
   3.869650769398266*^9, 3.8696546578850613`*^9, 3.8696554308137016`*^9, 
   3.870260792212637*^9, 3.871988391346715*^9, 3.8719888749089217`*^9, 
   3.8720648687491693`*^9, 3.872070591808037*^9, 3.872957938776986*^9, 
   3.8770149582525454`*^9},
 CellLabel->
  "Out[134]=",ExpressionUUID->"8b14b730-40b1-4919-a093-e9353a7b8e2b"],

Cell[BoxData["\<\"Eigenvectors (ppb)\"\>"], "Output",
 CellGroupingRules->{"GroupTogetherGrouping", 10002.},
 CellChangeTimes->{
  3.8544489536911454`*^9, 3.8544490028781476`*^9, 3.8544490780032396`*^9, 
   3.8544491243894854`*^9, {3.854449212531105*^9, 3.8544492296598988`*^9}, {
   3.8544492876729283`*^9, 3.8544492911908646`*^9}, {3.854449333365835*^9, 
   3.8544493359872985`*^9}, {3.8544493683378506`*^9, 3.85444939494084*^9}, {
   3.854449517582338*^9, 3.8544495439751043`*^9}, 3.8544495998621416`*^9, 
   3.854452746457368*^9, 3.8544654203016896`*^9, {3.8544655929658103`*^9, 
   3.8544656016207705`*^9}, 3.8544659213532753`*^9, 3.854466099264366*^9, {
   3.8544663859029436`*^9, 3.854466407994596*^9}, 3.8544665306264052`*^9, 
   3.8544665621616707`*^9, {3.8544703470845737`*^9, 3.8544703567400675`*^9}, 
   3.854470400664035*^9, 3.854474864798942*^9, 3.85447505860408*^9, 
   3.8546224777077694`*^9, 3.8546376528570323`*^9, 3.854645740539028*^9, 
   3.854645881986512*^9, {3.8547881443897896`*^9, 3.8547881648281107`*^9}, {
   3.8547924110998707`*^9, 3.8547924502185287`*^9}, 3.854792519043248*^9, 
   3.854792729820715*^9, {3.854792764064711*^9, 3.8547927745579505`*^9}, {
   3.8547928718295293`*^9, 3.854792939900571*^9}, {3.8548047833364487`*^9, 
   3.854804786246481*^9}, 3.8548052576994925`*^9, 3.8548127466552567`*^9, 
   3.854812782278223*^9, 3.8548129236341343`*^9, 3.8551549103498583`*^9, 
   3.856878692875849*^9, {3.856880866056055*^9, 3.856880886676382*^9}, 
   3.856884760764435*^9, 3.856885013216985*^9, 3.856885224963748*^9, 
   3.8569475428479023`*^9, {3.857035516884899*^9, 3.8570355293599467`*^9}, 
   3.8593696002583075`*^9, 3.859369656917054*^9, 3.859452928496805*^9, 
   3.859476460188656*^9, 3.859541658485568*^9, 3.8598883843612337`*^9, 
   3.8668220027177916`*^9, {3.866822066147253*^9, 3.8668220695873766`*^9}, 
   3.869650769398266*^9, 3.8696546578850613`*^9, 3.8696554308137016`*^9, 
   3.870260792212637*^9, 3.871988391346715*^9, 3.8719888749089217`*^9, 
   3.8720648687491693`*^9, 3.872070591808037*^9, 3.872957938776986*^9, 
   3.8770149582555375`*^9},
 CellLabel->
  "Out[135]=",ExpressionUUID->"beb74ce9-ef3b-41d0-9200-0b1b02ed4679"],

Cell[BoxData[
 TagBox[GridBox[{
    {"1.`", "0.08568361163862104`", "0.02692659786140688`", 
     RowBox[{"-", "1.3010571571506982`*^-8"}]},
    {
     RowBox[{"-", "0.05347847596132325`"}], "1.`", "0.004747613001784145`", 
     RowBox[{"-", "6.892558918518709`*^-9"}]},
    {
     RowBox[{"-", "0.18472067030139508`"}], "0.007848683232102754`", "1.`", 
     RowBox[{"-", "2.862438445135503`*^-7"}]},
    {"0.14179789509649135`", 
     RowBox[{"-", "0.004384786617997846`"}], "0.2183238039853165`", 
     "0.9999999999999999`"}
   },
   AutoDelete->False,
   GridBoxItemSize->{"Columns" -> {{Automatic}}, "Rows" -> {{Automatic}}}],
  "Grid"]], "Output",
 CellGroupingRules->{"GroupTogetherGrouping", 10002.},
 CellChangeTimes->{
  3.8544489536911454`*^9, 3.8544490028781476`*^9, 3.8544490780032396`*^9, 
   3.8544491243894854`*^9, {3.854449212531105*^9, 3.8544492296598988`*^9}, {
   3.8544492876729283`*^9, 3.8544492911908646`*^9}, {3.854449333365835*^9, 
   3.8544493359872985`*^9}, {3.8544493683378506`*^9, 3.85444939494084*^9}, {
   3.854449517582338*^9, 3.8544495439751043`*^9}, 3.8544495998621416`*^9, 
   3.854452746457368*^9, 3.8544654203016896`*^9, {3.8544655929658103`*^9, 
   3.8544656016207705`*^9}, 3.8544659213532753`*^9, 3.854466099264366*^9, {
   3.8544663859029436`*^9, 3.854466407994596*^9}, 3.8544665306264052`*^9, 
   3.8544665621616707`*^9, {3.8544703470845737`*^9, 3.8544703567400675`*^9}, 
   3.854470400664035*^9, 3.854474864798942*^9, 3.85447505860408*^9, 
   3.8546224777077694`*^9, 3.8546376528570323`*^9, 3.854645740539028*^9, 
   3.854645881986512*^9, {3.8547881443897896`*^9, 3.8547881648281107`*^9}, {
   3.8547924110998707`*^9, 3.8547924502185287`*^9}, 3.854792519043248*^9, 
   3.854792729820715*^9, {3.854792764064711*^9, 3.8547927745579505`*^9}, {
   3.8547928718295293`*^9, 3.854792939900571*^9}, {3.8548047833364487`*^9, 
   3.854804786246481*^9}, 3.8548052576994925`*^9, 3.8548127466552567`*^9, 
   3.854812782278223*^9, 3.8548129236341343`*^9, 3.8551549103498583`*^9, 
   3.856878692875849*^9, {3.856880866056055*^9, 3.856880886676382*^9}, 
   3.856884760764435*^9, 3.856885013216985*^9, 3.856885224963748*^9, 
   3.8569475428479023`*^9, {3.857035516884899*^9, 3.8570355293599467`*^9}, 
   3.8593696002583075`*^9, 3.859369656917054*^9, 3.859452928496805*^9, 
   3.859476460188656*^9, 3.859541658485568*^9, 3.8598883843612337`*^9, 
   3.8668220027177916`*^9, {3.866822066147253*^9, 3.8668220695873766`*^9}, 
   3.869650769398266*^9, 3.8696546578850613`*^9, 3.8696554308137016`*^9, 
   3.870260792212637*^9, 3.871988391346715*^9, 3.8719888749089217`*^9, 
   3.8720648687491693`*^9, 3.872070591808037*^9, 3.872957938776986*^9, 
   3.877014958257532*^9},
 CellLabel->
  "Out[138]=",ExpressionUUID->"6abcdce9-29e9-45c2-8da5-818f58001ad2"],

Cell[BoxData["\<\"Eigenvectors (normalized to 1% of steady-state \
solution)\"\>"], "Output",
 CellGroupingRules->{"GroupTogetherGrouping", 10002.},
 CellChangeTimes->{
  3.8544489536911454`*^9, 3.8544490028781476`*^9, 3.8544490780032396`*^9, 
   3.8544491243894854`*^9, {3.854449212531105*^9, 3.8544492296598988`*^9}, {
   3.8544492876729283`*^9, 3.8544492911908646`*^9}, {3.854449333365835*^9, 
   3.8544493359872985`*^9}, {3.8544493683378506`*^9, 3.85444939494084*^9}, {
   3.854449517582338*^9, 3.8544495439751043`*^9}, 3.8544495998621416`*^9, 
   3.854452746457368*^9, 3.8544654203016896`*^9, {3.8544655929658103`*^9, 
   3.8544656016207705`*^9}, 3.8544659213532753`*^9, 3.854466099264366*^9, {
   3.8544663859029436`*^9, 3.854466407994596*^9}, 3.8544665306264052`*^9, 
   3.8544665621616707`*^9, {3.8544703470845737`*^9, 3.8544703567400675`*^9}, 
   3.854470400664035*^9, 3.854474864798942*^9, 3.85447505860408*^9, 
   3.8546224777077694`*^9, 3.8546376528570323`*^9, 3.854645740539028*^9, 
   3.854645881986512*^9, {3.8547881443897896`*^9, 3.8547881648281107`*^9}, {
   3.8547924110998707`*^9, 3.8547924502185287`*^9}, 3.854792519043248*^9, 
   3.854792729820715*^9, {3.854792764064711*^9, 3.8547927745579505`*^9}, {
   3.8547928718295293`*^9, 3.854792939900571*^9}, {3.8548047833364487`*^9, 
   3.854804786246481*^9}, 3.8548052576994925`*^9, 3.8548127466552567`*^9, 
   3.854812782278223*^9, 3.8548129236341343`*^9, 3.8551549103498583`*^9, 
   3.856878692875849*^9, {3.856880866056055*^9, 3.856880886676382*^9}, 
   3.856884760764435*^9, 3.856885013216985*^9, 3.856885224963748*^9, 
   3.8569475428479023`*^9, {3.857035516884899*^9, 3.8570355293599467`*^9}, 
   3.8593696002583075`*^9, 3.859369656917054*^9, 3.859452928496805*^9, 
   3.859476460188656*^9, 3.859541658485568*^9, 3.8598883843612337`*^9, 
   3.8668220027177916`*^9, {3.866822066147253*^9, 3.8668220695873766`*^9}, 
   3.869650769398266*^9, 3.8696546578850613`*^9, 3.8696554308137016`*^9, 
   3.870260792212637*^9, 3.871988391346715*^9, 3.8719888749089217`*^9, 
   3.8720648687491693`*^9, 3.872070591808037*^9, 3.872957938776986*^9, 
   3.8770149582595267`*^9},
 CellLabel->
  "Out[139]=",ExpressionUUID->"9af339c1-ea80-4fc7-b18f-85be417f45fb"],

Cell[BoxData[
 TagBox[GridBox[{
    {"1.`", "0.30555099244715805`", "0.6361408744757375`", 
     RowBox[{"-", "0.38557703733064036`"}]},
    {
     RowBox[{"-", "0.01499660966111181`"}], "1.`", "0.031452936136819966`", 
     RowBox[{"-", "0.057280834781615476`"}]},
    {
     RowBox[{"-", "0.007818864351381802`"}], "0.0011847069029589064`", "1.`", 
     RowBox[{"-", "0.3590700026893581`"}]},
    {"4.7847031441862645`*^-9", 
     RowBox[{"-", "5.276180108915338`*^-10"}], "1.740436252917652`*^-7", 
     "0.9999999999999999`"}
   },
   AutoDelete->False,
   GridBoxItemSize->{"Columns" -> {{Automatic}}, "Rows" -> {{Automatic}}}],
  "Grid"]], "Output",
 CellGroupingRules->{"GroupTogetherGrouping", 10002.},
 CellChangeTimes->{
  3.8544489536911454`*^9, 3.8544490028781476`*^9, 3.8544490780032396`*^9, 
   3.8544491243894854`*^9, {3.854449212531105*^9, 3.8544492296598988`*^9}, {
   3.8544492876729283`*^9, 3.8544492911908646`*^9}, {3.854449333365835*^9, 
   3.8544493359872985`*^9}, {3.8544493683378506`*^9, 3.85444939494084*^9}, {
   3.854449517582338*^9, 3.8544495439751043`*^9}, 3.8544495998621416`*^9, 
   3.854452746457368*^9, 3.8544654203016896`*^9, {3.8544655929658103`*^9, 
   3.8544656016207705`*^9}, 3.8544659213532753`*^9, 3.854466099264366*^9, {
   3.8544663859029436`*^9, 3.854466407994596*^9}, 3.8544665306264052`*^9, 
   3.8544665621616707`*^9, {3.8544703470845737`*^9, 3.8544703567400675`*^9}, 
   3.854470400664035*^9, 3.854474864798942*^9, 3.85447505860408*^9, 
   3.8546224777077694`*^9, 3.8546376528570323`*^9, 3.854645740539028*^9, 
   3.854645881986512*^9, {3.8547881443897896`*^9, 3.8547881648281107`*^9}, {
   3.8547924110998707`*^9, 3.8547924502185287`*^9}, 3.854792519043248*^9, 
   3.854792729820715*^9, {3.854792764064711*^9, 3.8547927745579505`*^9}, {
   3.8547928718295293`*^9, 3.854792939900571*^9}, {3.8548047833364487`*^9, 
   3.854804786246481*^9}, 3.8548052576994925`*^9, 3.8548127466552567`*^9, 
   3.854812782278223*^9, 3.8548129236341343`*^9, 3.8551549103498583`*^9, 
   3.856878692875849*^9, {3.856880866056055*^9, 3.856880886676382*^9}, 
   3.856884760764435*^9, 3.856885013216985*^9, 3.856885224963748*^9, 
   3.8569475428479023`*^9, {3.857035516884899*^9, 3.8570355293599467`*^9}, 
   3.8593696002583075`*^9, 3.859369656917054*^9, 3.859452928496805*^9, 
   3.859476460188656*^9, 3.859541658485568*^9, 3.8598883843612337`*^9, 
   3.8668220027177916`*^9, {3.866822066147253*^9, 3.8668220695873766`*^9}, 
   3.869650769398266*^9, 3.8696546578850613`*^9, 3.8696554308137016`*^9, 
   3.870260792212637*^9, 3.871988391346715*^9, 3.8719888749089217`*^9, 
   3.8720648687491693`*^9, 3.872070591808037*^9, 3.872957938776986*^9, 
   3.8770149582615213`*^9},
 CellLabel->
  "Out[140]=",ExpressionUUID->"20016cfb-650d-49e5-b60a-c2965c72003d"],

Cell[BoxData[{
 RowBox[{
  RowBox[{
   RowBox[{"tsim", "=", "60"}], ";"}], " ", 
  RowBox[{"(*", "years", "*)"}], 
  "\[IndentingNewLine]"}], "\[IndentingNewLine]", 
 RowBox[{
  RowBox[{
   RowBox[{"Amp", "=", "0.1"}], ";"}], 
  RowBox[{"(*", 
   RowBox[{"perturbation", " ", "of", " ", "H2"}], "*)"}], 
  "\[IndentingNewLine]"}], "\[IndentingNewLine]", 
 RowBox[{"Off", "[", 
  RowBox[{"NDSolve", "::", "ndnum"}], "]"}], "\[IndentingNewLine]", 
 RowBox[{
  RowBox[{
   RowBox[{"soltime", "=", 
    RowBox[{"Block", "[", 
     RowBox[{
      RowBox[{"{", 
       RowBox[{
        RowBox[{"M", "=", 
         RowBox[{"CH4", "[", "t", "]"}]}], ",", 
        RowBox[{"H", "=", 
         RowBox[{"H2", "[", "t", "]"}]}], ",", 
        RowBox[{"OH", "=", 
         RowBox[{"OHH", "[", "t", "]"}]}], ",", 
        RowBox[{"CO", "=", 
         RowBox[{"COO", "[", "t", "]"}]}]}], "}"}], ",", 
      RowBox[{"NDSolve", "[", 
       RowBox[{
        RowBox[{"{", 
         RowBox[{
          RowBox[{
           RowBox[{
            RowBox[{"CH4", "'"}], "[", "t", "]"}], "==", "feq1"}], ",", 
          RowBox[{
           RowBox[{
            RowBox[{"H2", "'"}], "[", "t", "]"}], "==", "feq2"}], ",", 
          RowBox[{
           RowBox[{
            RowBox[{"OHH", "'"}], "[", "t", "]"}], "==", "feq4"}], ",", 
          RowBox[{
           RowBox[{
            RowBox[{"COO", "'"}], "[", "t", "]"}], "==", "feq3"}], ",", 
          RowBox[{
           RowBox[{"CH4", "[", "0", "]"}], "\[Equal]", "Mb"}], " ", ",", 
          RowBox[{
           RowBox[{"H2", "[", "0", "]"}], "\[Equal]", 
           RowBox[{
            RowBox[{"(", 
             RowBox[{"1", "+", "Amp"}], ")"}], " ", "Hb"}]}], ",", 
          RowBox[{
           RowBox[{"OHH", "[", "0", "]"}], "\[Equal]", "OHb"}], ",", 
          RowBox[{
           RowBox[{"COO", "[", "0", "]"}], "\[Equal]", "COb"}]}], "}"}], ",", 
        RowBox[{"{", 
         RowBox[{"CH4", ",", "H2", ",", "OHH", ",", "COO"}], "}"}], ",", 
        RowBox[{"{", 
         RowBox[{"t", ",", "0", ",", "tsim"}], "}"}]}], "]"}]}], "]"}]}], 
   ";"}], "\[IndentingNewLine]"}], "\[IndentingNewLine]", "\"\<perturbation \
in time\>\"", "\[IndentingNewLine]", 
 RowBox[{
  RowBox[{
   RowBox[{"opts", "=", 
    RowBox[{"{", 
     RowBox[{
      RowBox[{"LabelStyle", "\[Rule]", 
       RowBox[{"Directive", "[", 
        RowBox[{
         RowBox[{"FontFamily", "\[Rule]", "\"\<Arial\>\""}], ",", 
         RowBox[{"FontSize", "\[Rule]", "13"}]}], "]"}]}], ",", 
      RowBox[{"TicksStyle", "\[Rule]", 
       RowBox[{"Directive", "[", 
        RowBox[{"\"\<Label\>\"", ",", " ", "12"}], "]"}]}]}], "}"}]}], ";"}], 
  "\[IndentingNewLine]", 
  RowBox[{"(*", 
   RowBox[{"hydrogen", " ", "perturbation"}], "*)"}]}], "\[IndentingNewLine]", 
 RowBox[{"Clear", " ", "[", 
  RowBox[{"\[Alpha]", ",", "\[Beta]", ",", "\[Gamma]", ",", "\[Delta]"}], 
  "]"}], "\[IndentingNewLine]", 
 RowBox[{
  RowBox[{
   RowBox[{"solcoeff", "=", 
    RowBox[{"Solve", "[", 
     RowBox[{
      RowBox[{
       RowBox[{
        RowBox[{"Transpose", "[", 
         RowBox[{"{", 
          RowBox[{"vM", ",", "vH", ",", "vCO", ",", "vOH"}], "}"}], "]"}], 
        ".", 
        RowBox[{"{", 
         RowBox[{
         "\[Alpha]", ",", "\[Beta]", ",", "\[Delta]", ",", "\[Gamma]"}], 
         "}"}]}], "==", 
       RowBox[{"{", 
        RowBox[{"0", ",", 
         RowBox[{"Amp", " ", "530"}], ",", "0", ",", "0"}], "}"}]}], ",", 
      RowBox[{"{", 
       RowBox[{"\[Alpha]", ",", "\[Beta]", ",", "\[Gamma]", ",", "\[Delta]"}],
        "}"}]}], "]"}]}], ";"}], "\[IndentingNewLine]", "\[IndentingNewLine]", 
  RowBox[{"(*", "modes", "*)"}]}], "\[IndentingNewLine]", 
 RowBox[{
  RowBox[{"\[Alpha]c", "=", 
   RowBox[{"\[Alpha]", "/.", "solcoeff"}]}], ";"}], "\[IndentingNewLine]", 
 RowBox[{
  RowBox[{"\[Beta]c", "=", 
   RowBox[{"\[Beta]", "/.", "solcoeff"}]}], ";"}], "\[IndentingNewLine]", 
 RowBox[{
  RowBox[{"\[Gamma]c", "=", 
   RowBox[{"\[Gamma]", "/.", "solcoeff"}]}], ";"}], "\[IndentingNewLine]", 
 RowBox[{
  RowBox[{"\[Delta]c", "=", 
   RowBox[{"\[Delta]", "/.", "solcoeff"}]}], 
  ";"}], "\[IndentingNewLine]", "\"\<CH4\>\"", "\[IndentingNewLine]", 
 RowBox[{"CH4pert", "=", 
  RowBox[{
   RowBox[{"\[Alpha]c", " ", 
    RowBox[{"vM", "[", 
     RowBox[{"[", "1", "]"}], "]"}], " ", 
    SuperscriptBox["\[ExponentialE]", 
     RowBox[{"\[Lambda]M", " ", "t"}]]}], "+", 
   RowBox[{"\[Beta]c", " ", 
    RowBox[{"vH", "[", 
     RowBox[{"[", "1", "]"}], "]"}], " ", 
    SuperscriptBox["\[ExponentialE]", 
     RowBox[{"\[Lambda]H", " ", "t"}]]}], "+", 
   RowBox[{"\[Delta]c", " ", 
    RowBox[{"vCO", "[", 
     RowBox[{"[", "1", "]"}], "]"}], " ", 
    SuperscriptBox["\[ExponentialE]", 
     RowBox[{
     "\[Lambda]CO", " ", 
      "t"}]]}]}]}], "\[IndentingNewLine]", "\"\<H2\>\"", \
"\[IndentingNewLine]", 
 RowBox[{"Hpert", "=", 
  RowBox[{
   RowBox[{"\[Alpha]c", " ", 
    RowBox[{"vM", "[", 
     RowBox[{"[", "2", "]"}], "]"}], " ", 
    SuperscriptBox["\[ExponentialE]", 
     RowBox[{"\[Lambda]M", " ", "t"}]]}], "+", 
   RowBox[{"\[Beta]c", " ", 
    RowBox[{"vH", "[", 
     RowBox[{"[", "2", "]"}], "]"}], " ", 
    SuperscriptBox["\[ExponentialE]", 
     RowBox[{"\[Lambda]H", " ", "t"}]]}], "+", 
   RowBox[{"\[Delta]c", " ", 
    RowBox[{"vCO", "[", 
     RowBox[{"[", "2", "]"}], "]"}], " ", 
    SuperscriptBox["\[ExponentialE]", 
     RowBox[{
     "\[Lambda]CO", " ", 
      "t"}]]}]}]}], "\[IndentingNewLine]", "\"\<CO\>\"", \
"\[IndentingNewLine]", 
 RowBox[{"COpert", "=", 
  RowBox[{
   RowBox[{"\[Alpha]c", " ", 
    RowBox[{"vM", "[", 
     RowBox[{"[", "3", "]"}], "]"}], " ", 
    SuperscriptBox["\[ExponentialE]", 
     RowBox[{"\[Lambda]M", " ", "t"}]]}], "+", 
   RowBox[{"\[Beta]c", " ", 
    RowBox[{"vH", "[", 
     RowBox[{"[", "3", "]"}], "]"}], " ", 
    SuperscriptBox["\[ExponentialE]", 
     RowBox[{"\[Lambda]H", " ", "t"}]]}], "+", 
   RowBox[{"\[Gamma]c", " ", 
    RowBox[{"vOH", "[", 
     RowBox[{"[", "3", "]"}], "]"}], " ", 
    SuperscriptBox["\[ExponentialE]", 
     RowBox[{"\[Lambda]OH", " ", "t"}]]}], "+", 
   RowBox[{"\[Delta]c", " ", 
    RowBox[{"vCO", "[", 
     RowBox[{"[", "3", "]"}], "]"}], " ", 
    SuperscriptBox["\[ExponentialE]", 
     RowBox[{
     "\[Lambda]CO", " ", 
      "t"}]]}]}]}], "\[IndentingNewLine]", "\"\<OH\>\"", \
"\[IndentingNewLine]", 
 RowBox[{
  RowBox[{"OHpert", "=", 
   RowBox[{
    RowBox[{"\[Alpha]c", " ", 
     RowBox[{"vM", "[", 
      RowBox[{"[", "4", "]"}], "]"}], " ", 
     SuperscriptBox["\[ExponentialE]", 
      RowBox[{"\[Lambda]M", " ", "t"}]]}], "+", 
    RowBox[{"\[Beta]c", " ", 
     RowBox[{"vH", "[", 
      RowBox[{"[", "4", "]"}], "]"}], " ", 
     SuperscriptBox["\[ExponentialE]", 
      RowBox[{"\[Lambda]H", " ", "t"}]]}], "+", 
    RowBox[{"\[Gamma]c", " ", 
     RowBox[{"vOH", "[", 
      RowBox[{"[", "4", "]"}], "]"}], " ", 
     SuperscriptBox["\[ExponentialE]", 
      RowBox[{"\[Lambda]OH", " ", "t"}]]}], "+", 
    RowBox[{"\[Delta]c", " ", 
     RowBox[{"vCO", "[", 
      RowBox[{"[", "4", "]"}], "]"}], " ", 
     SuperscriptBox["\[ExponentialE]", 
      RowBox[{"\[Lambda]CO", " ", "t"}]]}]}]}], "\[IndentingNewLine]", 
  "\[IndentingNewLine]"}], "\[IndentingNewLine]", 
 RowBox[{"Off", "[", 
  RowBox[{"General", "::", "munfl"}], 
  "]"}], "\[IndentingNewLine]", "\"\<perturbation in time\>\"", "\
\[IndentingNewLine]", 
 RowBox[{
  RowBox[{
   RowBox[{"panelH", "=", 
    RowBox[{"Plot", "[", 
     RowBox[{
      RowBox[{"{", 
       RowBox[{
        RowBox[{"Hb", "+", 
         RowBox[{"\[Alpha]c", " ", 
          RowBox[{"vM", "[", 
           RowBox[{"[", "2", "]"}], "]"}], " ", 
          SuperscriptBox["\[ExponentialE]", 
           RowBox[{"\[Lambda]M", " ", "t"}]]}]}], ",", 
        RowBox[{"Hb", "+", 
         RowBox[{"\[Delta]c", " ", 
          RowBox[{"vCO", "[", 
           RowBox[{"[", "2", "]"}], "]"}], " ", 
          SuperscriptBox["\[ExponentialE]", 
           RowBox[{"\[Lambda]CO", " ", "t"}]]}]}], ",", 
        RowBox[{"Hb", "+", 
         RowBox[{"\[Beta]c", " ", 
          RowBox[{"vH", "[", 
           RowBox[{"[", "2", "]"}], "]"}], " ", 
          SuperscriptBox["\[ExponentialE]", 
           RowBox[{"\[Lambda]H", " ", "t"}]]}]}], ",", 
        RowBox[{"Hb", "+", "Hpert"}]}], "}"}], ",", 
      RowBox[{"{", 
       RowBox[{"t", ",", "0", ",", "tsim"}], "}"}], ",", 
      RowBox[{"PlotRange", "\[Rule]", 
       RowBox[{"{", 
        RowBox[{"All", ",", 
         RowBox[{"{", 
          RowBox[{"Hb", ",", "All"}], "}"}]}], "}"}]}], ",", 
      RowBox[{"PlotStyle", "\[Rule]", 
       RowBox[{"{", 
        RowBox[{"None", ",", "None", ",", "None", ",", 
         RowBox[{"{", 
          RowBox[{"Thick", ",", "Black"}], "}"}]}], "}"}]}], ",", 
      RowBox[{"Filling", "->", 
       RowBox[{"{", 
        RowBox[{"3", "->", "Axis"}], "}"}]}], ",", 
      RowBox[{"Evaluate", "[", "opts", "]"}], ",", 
      RowBox[{"Frame", "\[Rule]", "True"}], ",", 
      RowBox[{"FrameLabel", "->", 
       RowBox[{"{", 
        RowBox[{
        "\"\<t(yr)\>\"", ",", 
         "\"\<[\!\(\*SubscriptBox[\(H\), \(2\)]\)](ppb)\>\""}], "}"}]}]}], 
     "]"}]}], ";"}], "\[IndentingNewLine]"}], "\[IndentingNewLine]", 
 RowBox[{
  RowBox[{
   RowBox[{"panelM", "=", 
    RowBox[{"Plot", "[", 
     RowBox[{
      RowBox[{"{", 
       RowBox[{
        RowBox[{"Mb", "+", "CH4pert"}], ",", 
        RowBox[{"Mb", "+", 
         RowBox[{"\[Alpha]c", " ", 
          RowBox[{"vM", "[", 
           RowBox[{"[", "1", "]"}], "]"}], " ", 
          SuperscriptBox["\[ExponentialE]", 
           RowBox[{"\[Lambda]M", " ", "t"}]]}], "+", 
         RowBox[{"\[Delta]c", " ", 
          RowBox[{"vCO", "[", 
           RowBox[{"[", "1", "]"}], "]"}], " ", 
          SuperscriptBox["\[ExponentialE]", 
           RowBox[{"\[Lambda]CO", " ", "t"}]]}]}], ",", 
        RowBox[{"Mb", "+", 
         RowBox[{"\[Alpha]c", " ", 
          RowBox[{"vM", "[", 
           RowBox[{"[", "1", "]"}], "]"}], " ", 
          SuperscriptBox["\[ExponentialE]", 
           RowBox[{"\[Lambda]M", " ", "t"}]]}]}], ",", 
        RowBox[{"Mb", "+", "CH4pert"}]}], "}"}], ",", 
      RowBox[{"{", 
       RowBox[{"t", ",", "0", ",", "tsim"}], "}"}], ",", 
      RowBox[{"PlotRange", "\[Rule]", 
       RowBox[{"{", 
        RowBox[{"All", ",", 
         RowBox[{"{", 
          RowBox[{"Mb", ",", "All"}], "}"}]}], "}"}]}], ",", 
      RowBox[{"PlotStyle", "\[Rule]", 
       RowBox[{"{", 
        RowBox[{"None", ",", "None", ",", "None", ",", 
         RowBox[{"{", 
          RowBox[{"Thick", ",", "Black"}], "}"}]}], "}"}]}], ",", 
      RowBox[{"Filling", "->", 
       RowBox[{"{", 
        RowBox[{
         RowBox[{"1", "->", "Axis"}], ",", 
         RowBox[{"2", "->", 
          RowBox[{"{", "3", "}"}]}], ",", 
         RowBox[{"3", "->", 
          RowBox[{"{", "1", "}"}]}]}], "}"}]}], ",", 
      RowBox[{"Evaluate", "[", "opts", "]"}], ",", 
      RowBox[{"Frame", "\[Rule]", "True"}], ",", 
      RowBox[{"FrameLabel", "->", 
       RowBox[{"{", 
        RowBox[{
        "\"\<t(yr)\>\"", ",", 
         "\"\<[\!\(\*SubscriptBox[\(CH\), \(4\)]\)](ppb)\>\""}], "}"}]}]}], 
     "]"}]}], ";"}], "\[IndentingNewLine]"}], "\[IndentingNewLine]", 
 RowBox[{
  RowBox[{
   RowBox[{"panelCO", "=", 
    RowBox[{"Plot", "[", 
     RowBox[{
      RowBox[{"{", 
       RowBox[{
        RowBox[{"COb", "+", "COpert"}], ",", 
        RowBox[{"COb", "+", 
         RowBox[{"\[Alpha]c", " ", 
          RowBox[{"vM", "[", 
           RowBox[{"[", "3", "]"}], "]"}], " ", 
          SuperscriptBox["\[ExponentialE]", 
           RowBox[{"\[Lambda]M", " ", "t"}]]}], "+", 
         RowBox[{"\[Beta]c", " ", 
          RowBox[{"vH", "[", 
           RowBox[{"[", "3", "]"}], "]"}], " ", 
          SuperscriptBox["\[ExponentialE]", 
           RowBox[{"\[Lambda]H", " ", "t"}]]}]}], ",", 
        RowBox[{"COb", "+", 
         RowBox[{"\[Beta]c", " ", 
          RowBox[{"vH", "[", 
           RowBox[{"[", "3", "]"}], "]"}], " ", 
          SuperscriptBox["\[ExponentialE]", 
           RowBox[{"\[Lambda]H", " ", "t"}]]}]}], ",", 
        RowBox[{"COb", "+", "COpert"}]}], "}"}], ",", 
      RowBox[{"{", 
       RowBox[{"t", ",", "0", ",", "tsim"}], "}"}], ",", 
      RowBox[{"PlotStyle", "\[Rule]", 
       RowBox[{"{", 
        RowBox[{"None", ",", "None", ",", "None", ",", 
         RowBox[{"{", 
          RowBox[{"Thick", ",", "Black"}], "}"}]}], "}"}]}], ",", 
      RowBox[{"Filling", "->", 
       RowBox[{"{", 
        RowBox[{
         RowBox[{"1", "->", 
          RowBox[{"{", "3", "}"}]}], ",", 
         RowBox[{"2", "->", 
          RowBox[{"{", "4", "}"}]}], ",", 
         RowBox[{"3", "->", "Axis"}]}], "}"}]}], ",", 
      RowBox[{"PlotRange", "\[Rule]", 
       RowBox[{"{", 
        RowBox[{"All", ",", 
         RowBox[{"{", 
          RowBox[{"COb", ",", "All"}], "}"}]}], "}"}]}], ",", 
      RowBox[{"Frame", "\[Rule]", "True"}], ",", 
      RowBox[{"FrameLabel", "\[Rule]", 
       RowBox[{"{", 
        RowBox[{"\"\<t(yr)\>\"", ",", "\"\<[CO](ppb)\>\""}], "}"}]}], ",", 
      RowBox[{"Evaluate", "[", "opts", "]"}]}], "]"}]}], ";"}], 
  "\[IndentingNewLine]"}], "\[IndentingNewLine]", 
 RowBox[{
  RowBox[{
   RowBox[{"panelOH", "=", 
    RowBox[{"Plot", "[", 
     RowBox[{
      RowBox[{"{", 
       RowBox[{
        RowBox[{
         SuperscriptBox["10", 
          RowBox[{"-", "5"}]], 
         SuperscriptBox["cconc", 
          RowBox[{"-", "1"}]], 
         RowBox[{"(", 
          RowBox[{"OHb", "+", "OHpert"}], ")"}]}], ",", 
        RowBox[{
         SuperscriptBox["10", 
          RowBox[{"-", "5"}]], 
         SuperscriptBox["cconc", 
          RowBox[{"-", "1"}]], 
         RowBox[{"(", 
          RowBox[{"OHb", "+", 
           RowBox[{"\[Alpha]c", " ", 
            RowBox[{"vM", "[", 
             RowBox[{"[", "4", "]"}], "]"}], " ", 
            SuperscriptBox["\[ExponentialE]", 
             RowBox[{"\[Lambda]M", " ", "t"}]]}], "+", 
           RowBox[{"\[Beta]c", " ", 
            RowBox[{"vH", "[", 
             RowBox[{"[", "4", "]"}], "]"}], " ", 
            SuperscriptBox["\[ExponentialE]", 
             RowBox[{"\[Lambda]H", " ", "t"}]]}]}], ")"}]}], ",", 
        RowBox[{
         SuperscriptBox["10", 
          RowBox[{"-", "5"}]], 
         SuperscriptBox["cconc", 
          RowBox[{"-", "1"}]], 
         RowBox[{"(", 
          RowBox[{"OHb", "+", 
           RowBox[{"\[Beta]c", " ", 
            RowBox[{"vH", "[", 
             RowBox[{"[", "4", "]"}], "]"}], " ", 
            SuperscriptBox["\[ExponentialE]", 
             RowBox[{"\[Lambda]H", " ", "t"}]]}]}], ")"}]}], ",", 
        RowBox[{
         SuperscriptBox["10", 
          RowBox[{"-", "5"}]], 
         SuperscriptBox["cconc", 
          RowBox[{"-", "1"}]], 
         RowBox[{"(", 
          RowBox[{"OHb", "+", "OHpert"}], ")"}]}]}], "}"}], ",", 
      RowBox[{"{", 
       RowBox[{"t", ",", "0", ",", "tsim"}], "}"}], ",", 
      RowBox[{"PlotRange", "\[Rule]", 
       RowBox[{"{", 
        RowBox[{"All", ",", 
         RowBox[{"{", 
          RowBox[{"All", ",", 
           RowBox[{
            SuperscriptBox["10", 
             RowBox[{"-", "5"}]], 
            SuperscriptBox["cconc", 
             RowBox[{"-", "1"}]], " ", "OHb"}]}], "}"}]}], "}"}]}], ",", 
      RowBox[{"PlotStyle", "\[Rule]", 
       RowBox[{"{", 
        RowBox[{"None", ",", "None", ",", "None", ",", 
         RowBox[{"{", 
          RowBox[{"Thick", ",", "Black"}], "}"}]}], "}"}]}], ",", 
      RowBox[{"Filling", "->", 
       RowBox[{"{", 
        RowBox[{
         RowBox[{"3", "->", "Top"}], ",", 
         RowBox[{"2", "->", 
          RowBox[{"{", "4", "}"}]}], ",", 
         RowBox[{"1", "->", 
          RowBox[{"{", "3", "}"}]}]}], "}"}]}], ",", 
      RowBox[{"Axes", "->", "False"}], ",", 
      RowBox[{"Frame", "\[Rule]", "True"}], ",", 
      RowBox[{"FrameLabel", "\[Rule]", 
       RowBox[{"{", 
        RowBox[{
        "\"\<t(yr)\>\"", ",", 
         "\"\<[OH](\!\(\*SuperscriptBox[\(10\), \(5\)]\) \
mol/\!\(\*SuperscriptBox[\(cm\), \(3\)]\))\>\""}], "}"}]}], ",", 
      RowBox[{"Evaluate", "[", "opts", "]"}]}], "]"}]}], ";"}], 
  "\[IndentingNewLine]"}], "\[IndentingNewLine]", 
 RowBox[{
  RowBox[{"GraphicsGrid", "[", 
   RowBox[{"{", 
    RowBox[{
     RowBox[{"{", 
      RowBox[{"panelH", ",", "\[IndentingNewLine]", "panelM"}], "}"}], ",", 
     "\[IndentingNewLine]", 
     RowBox[{"{", 
      RowBox[{"panelOH", ",", "panelCO"}], "}"}]}], "}"}], "]"}], "//", 
  "FixPolygons"}]}], "Input",
 CellGroupingRules->{"GroupTogetherGrouping", 10002.},
 CellChangeTimes->{{3.844960524698682*^9, 3.8449605866817083`*^9}, {
   3.844960701731248*^9, 3.844960702984257*^9}, 3.844960794292264*^9, {
   3.844960849044586*^9, 3.8449608592344923`*^9}, {3.844960924724564*^9, 
   3.8449609296047497`*^9}, 3.8449617179996586`*^9, 3.845979536900826*^9, 
   3.8511632899460497`*^9, {3.853839970318982*^9, 3.8538400246231413`*^9}, {
   3.8538402990948906`*^9, 3.853840300713879*^9}, {3.8544471584842167`*^9, 
   3.8544471774672365`*^9}, {3.854452646976286*^9, 3.854452726681832*^9}, {
   3.854452775234815*^9, 3.8544527944902*^9}, {3.8544530646750937`*^9, 
   3.854453080813115*^9}, {3.8544667550138807`*^9, 3.8544667945762463`*^9}, {
   3.854466924105797*^9, 3.8544669419248543`*^9}, 3.854466989660996*^9, {
   3.8544670512582684`*^9, 3.854467100020563*^9}, {3.854467135725139*^9, 
   3.854467215984434*^9}, {3.854467301097288*^9, 3.8544673963194094`*^9}, {
   3.85446746563877*^9, 3.8544675093720493`*^9}, {3.8544675683079042`*^9, 
   3.854467590261682*^9}, {3.8544676341160583`*^9, 3.8544676369987326`*^9}, 
   3.854467758359865*^9, {3.8544678069607954`*^9, 3.8544678248840685`*^9}, {
   3.8544678658351283`*^9, 3.854467866352249*^9}, {3.85446790987996*^9, 
   3.854467942886492*^9}, {3.8544680018496046`*^9, 3.8544680020495143`*^9}, {
   3.854468046656841*^9, 3.8544680545467825`*^9}, {3.8544681833669477`*^9, 
   3.854468224410742*^9}, {3.854468268878703*^9, 3.854468274193743*^9}, {
   3.8544683057075405`*^9, 3.854468307753875*^9}, {3.8544683892334356`*^9, 
   3.85446839125998*^9}, {3.8544684319064627`*^9, 3.854468599442264*^9}, {
   3.854468631265127*^9, 3.854468672820351*^9}, {3.8544687160334225`*^9, 
   3.8544687973576007`*^9}, {3.854468878985649*^9, 3.8544688954999704`*^9}, {
   3.8544689516945353`*^9, 3.8544689579255905`*^9}, {3.8544690934801564`*^9, 
   3.854469193779027*^9}, {3.8544692259886665`*^9, 3.854469382777836*^9}, {
   3.8544694203117456`*^9, 3.854469458809182*^9}, 3.854469510038047*^9, 
   3.854475058605095*^9, {3.854622543271905*^9, 3.854622546392025*^9}, {
   3.8546240511384068`*^9, 3.854624073106105*^9}, {3.854624124103237*^9, 
   3.854624148670746*^9}, {3.8546246060081816`*^9, 3.854624620654161*^9}, {
   3.8546247330459757`*^9, 3.8546247846205673`*^9}, {3.8546248517535677`*^9, 
   3.854624858629614*^9}, {3.854624921647373*^9, 3.854624936705991*^9}, {
   3.8546250223300824`*^9, 3.854625162416662*^9}, {3.8546251940420485`*^9, 
   3.8546252136500564`*^9}, {3.8546252588484507`*^9, 
   3.8546255016948547`*^9}, {3.854625542109106*^9, 3.8546255620505505`*^9}, 
   3.8546256070142813`*^9, {3.8546256438151956`*^9, 3.8546256719284596`*^9}, {
   3.854633462880675*^9, 3.854633545773985*^9}, {3.854633582599699*^9, 
   3.8546335972025557`*^9}, {3.854633633399837*^9, 3.8546336475109234`*^9}, {
   3.854633689665556*^9, 3.8546337129027205`*^9}, {3.854633766159253*^9, 
   3.8546338053775177`*^9}, {3.8546352050519023`*^9, 3.85463520672334*^9}, 
   3.8546361398177247`*^9, {3.8546362514581013`*^9, 3.854636256467093*^9}, {
   3.854636412734936*^9, 3.8546364426185827`*^9}, 3.854637078702222*^9, {
   3.854637172014533*^9, 3.854637179650735*^9}, {3.8546459667950273`*^9, 
   3.8546460273143396`*^9}, {3.8547882135990696`*^9, 3.854788226909438*^9}, {
   3.85478826845152*^9, 3.854788275484497*^9}, 3.8548052577024803`*^9, 
   3.854812577412983*^9, {3.854812654172818*^9, 3.854812725060583*^9}, {
   3.8548128180987144`*^9, 3.85481282092307*^9}, {3.8548130404613523`*^9, 
   3.8548130494064217`*^9}, {3.854813087984168*^9, 3.854813174851596*^9}, 
   3.854813251460493*^9, {3.8548133153353667`*^9, 3.8548133472994704`*^9}, {
   3.8548133873091173`*^9, 3.854813389258771*^9}, {3.854813446348503*^9, 
   3.8548134669488745`*^9}, {3.8548134969755917`*^9, 
   3.8548135374186172`*^9}, {3.8548137434364643`*^9, 3.854813743674161*^9}, 
   3.854813909148239*^9, {3.8568808229625235`*^9, 3.856880823134759*^9}, {
   3.856880907365288*^9, 3.8568809077760935`*^9}, 3.8568852368676553`*^9, {
   3.8593697306433897`*^9, 3.859369741425338*^9}, 3.85945301880367*^9, 
   3.8594530522283335`*^9, {3.8729579190562716`*^9, 3.872957954185479*^9}},
 Background->RGBColor[0.9, 1, 1],
 CellLabel->
  "In[141]:=",ExpressionUUID->"ef88b36a-4a45-47e2-a6ca-9efb2458464d"],

Cell[BoxData["\<\"perturbation in time\"\>"], "Output",
 CellGroupingRules->{"GroupTogetherGrouping", 10002.},
 CellChangeTimes->{
  3.8450199989139576`*^9, 3.845979536900826*^9, 3.8511632899460497`*^9, {
   3.8538399715368867`*^9, 3.8538400250771112`*^9}, 3.8538403012998176`*^9, 
   3.854447178423213*^9, 3.854447927325549*^9, {3.854449578398793*^9, 
   3.854449603868721*^9}, 3.8544527301100903`*^9, {3.8544527757071524`*^9, 
   3.854452795442567*^9}, {3.854453068941061*^9, 3.8544530815000668`*^9}, 
   3.854465424664626*^9, 3.8544661093224154`*^9, 3.854466234669217*^9, 
   3.8544666578167696`*^9, 3.8544667968167644`*^9, 3.854466942673833*^9, {
   3.8544670898153625`*^9, 3.854467100478286*^9}, 3.8544671519021883`*^9, 
   3.8544672247142763`*^9, {3.854467386208041*^9, 3.85446739667106*^9}, {
   3.854467498549867*^9, 3.854467509804782*^9}, 3.8544675905306807`*^9, 
   3.854467637977236*^9, 3.8544677590931683`*^9, 3.8544678264427633`*^9, 
   3.854467866717225*^9, {3.854467910404307*^9, 3.8544679247068486`*^9}, {
   3.8544680317598705`*^9, 3.8544680550423384`*^9}, {3.8544682203322287`*^9, 
   3.8544682249324865`*^9}, 3.854468275397484*^9, 3.854468308709234*^9, 
   3.8544683918367476`*^9, {3.8544684514234996`*^9, 3.854468504679126*^9}, {
   3.8544685744981213`*^9, 3.854468599864081*^9}, 3.8544686452075377`*^9, {
   3.854468743422146*^9, 3.854468750118676*^9}, 3.8544687977755394`*^9, {
   3.854468879445958*^9, 3.8544688967780113`*^9}, 3.854468958320958*^9, 
   3.8544691391980023`*^9, {3.8544691730366735`*^9, 3.854469194391618*^9}, {
   3.8544693536739035`*^9, 3.854469383286785*^9}, {3.8544694226301465`*^9, 
   3.854469459150589*^9}, 3.8544695102835417`*^9, 3.8544695487986555`*^9, 
   3.8544748803695555`*^9, 3.854475058605095*^9, 3.854622498210225*^9, 
   3.8546225471957703`*^9, 3.854624073499069*^9, 3.854624621794933*^9, {
   3.8546247726414537`*^9, 3.8546247852530127`*^9}, 3.854624860517419*^9, {
   3.854624925905697*^9, 3.854624953549719*^9}, 3.854625049891858*^9, {
   3.8546251070086226`*^9, 3.854625138535002*^9}, 3.8546252141682873`*^9, 
   3.854625365564333*^9, 3.854625463459752*^9, 3.85462556288272*^9, 
   3.8546256076838727`*^9, {3.854625644961432*^9, 3.8546256734377966`*^9}, {
   3.854633523960228*^9, 3.854633552643408*^9}, 3.8546335984045954`*^9, 
   3.8546336526197147`*^9, {3.85463370035402*^9, 3.8546337132069836`*^9}, {
   3.854633777831125*^9, 3.854633806191434*^9}, 3.854636140687366*^9, 
   3.8546362518388004`*^9, {3.854636413665275*^9, 3.8546364431545267`*^9}, 
   3.854637079665766*^9, 3.8546371799521627`*^9, 3.854637653330754*^9, 
   3.854637764478019*^9, 3.854645759365921*^9, 3.8546459170769405`*^9, 
   3.8546459788385*^9, {3.854646008867314*^9, 3.8546460283414927`*^9}, {
   3.854788152943837*^9, 3.854788169505155*^9}, 3.85478822777907*^9, 
   3.8548052577024803`*^9, {3.8548127261229987`*^9, 3.854812750287792*^9}, 
   3.854812786730097*^9, {3.854812825125101*^9, 3.8548128296056213`*^9}, {
   3.8548129140257416`*^9, 3.854812928941489*^9}, 3.8548131436613684`*^9, 
   3.8548132609583507`*^9, {3.854813336992214*^9, 3.8548133481751924`*^9}, {
   3.854813389790171*^9, 3.854813398669637*^9}, 3.85481353300896*^9, 
   3.8548137520113387`*^9, 3.8548139109499087`*^9, 3.8551549122066493`*^9, 
   3.856878695551485*^9, {3.8568808236494503`*^9, 3.8568809083015347`*^9}, 
   3.8568847660607414`*^9, 3.856885015641149*^9, {3.856885227452981*^9, 
   3.8568852375936255`*^9}, 3.8569475446522255`*^9, 3.857035531594736*^9, 
   3.859369613284177*^9, 3.859369671855933*^9, {3.859369731197513*^9, 
   3.8593697424669213`*^9}, {3.859389816335388*^9, 3.8593898260172043`*^9}, 
   3.859452930596563*^9, 3.8594530195139203`*^9, 3.8594530525587645`*^9, 
   3.859476474719046*^9, {3.8595416535651436`*^9, 3.8595416600757685`*^9}, 
   3.859888396550979*^9, 3.8668220913617144`*^9, {3.869655424243718*^9, 
   3.869655432267112*^9}, 3.870260811047714*^9, 3.871988393803459*^9, 
   3.8719888773583083`*^9, 3.8720648705097346`*^9, 3.8720705958117313`*^9, {
   3.872957939160907*^9, 3.8729579548101406`*^9}, 3.877015022505176*^9},
 CellLabel->
  "Out[145]=",ExpressionUUID->"ebbd9348-6014-4de7-9ee5-93c75093aa0e"],

Cell[BoxData["\<\"CH4\"\>"], "Output",
 CellGroupingRules->{"GroupTogetherGrouping", 10002.},
 CellChangeTimes->{
  3.8450199989139576`*^9, 3.845979536900826*^9, 3.8511632899460497`*^9, {
   3.8538399715368867`*^9, 3.8538400250771112`*^9}, 3.8538403012998176`*^9, 
   3.854447178423213*^9, 3.854447927325549*^9, {3.854449578398793*^9, 
   3.854449603868721*^9}, 3.8544527301100903`*^9, {3.8544527757071524`*^9, 
   3.854452795442567*^9}, {3.854453068941061*^9, 3.8544530815000668`*^9}, 
   3.854465424664626*^9, 3.8544661093224154`*^9, 3.854466234669217*^9, 
   3.8544666578167696`*^9, 3.8544667968167644`*^9, 3.854466942673833*^9, {
   3.8544670898153625`*^9, 3.854467100478286*^9}, 3.8544671519021883`*^9, 
   3.8544672247142763`*^9, {3.854467386208041*^9, 3.85446739667106*^9}, {
   3.854467498549867*^9, 3.854467509804782*^9}, 3.8544675905306807`*^9, 
   3.854467637977236*^9, 3.8544677590931683`*^9, 3.8544678264427633`*^9, 
   3.854467866717225*^9, {3.854467910404307*^9, 3.8544679247068486`*^9}, {
   3.8544680317598705`*^9, 3.8544680550423384`*^9}, {3.8544682203322287`*^9, 
   3.8544682249324865`*^9}, 3.854468275397484*^9, 3.854468308709234*^9, 
   3.8544683918367476`*^9, {3.8544684514234996`*^9, 3.854468504679126*^9}, {
   3.8544685744981213`*^9, 3.854468599864081*^9}, 3.8544686452075377`*^9, {
   3.854468743422146*^9, 3.854468750118676*^9}, 3.8544687977755394`*^9, {
   3.854468879445958*^9, 3.8544688967780113`*^9}, 3.854468958320958*^9, 
   3.8544691391980023`*^9, {3.8544691730366735`*^9, 3.854469194391618*^9}, {
   3.8544693536739035`*^9, 3.854469383286785*^9}, {3.8544694226301465`*^9, 
   3.854469459150589*^9}, 3.8544695102835417`*^9, 3.8544695487986555`*^9, 
   3.8544748803695555`*^9, 3.854475058605095*^9, 3.854622498210225*^9, 
   3.8546225471957703`*^9, 3.854624073499069*^9, 3.854624621794933*^9, {
   3.8546247726414537`*^9, 3.8546247852530127`*^9}, 3.854624860517419*^9, {
   3.854624925905697*^9, 3.854624953549719*^9}, 3.854625049891858*^9, {
   3.8546251070086226`*^9, 3.854625138535002*^9}, 3.8546252141682873`*^9, 
   3.854625365564333*^9, 3.854625463459752*^9, 3.85462556288272*^9, 
   3.8546256076838727`*^9, {3.854625644961432*^9, 3.8546256734377966`*^9}, {
   3.854633523960228*^9, 3.854633552643408*^9}, 3.8546335984045954`*^9, 
   3.8546336526197147`*^9, {3.85463370035402*^9, 3.8546337132069836`*^9}, {
   3.854633777831125*^9, 3.854633806191434*^9}, 3.854636140687366*^9, 
   3.8546362518388004`*^9, {3.854636413665275*^9, 3.8546364431545267`*^9}, 
   3.854637079665766*^9, 3.8546371799521627`*^9, 3.854637653330754*^9, 
   3.854637764478019*^9, 3.854645759365921*^9, 3.8546459170769405`*^9, 
   3.8546459788385*^9, {3.854646008867314*^9, 3.8546460283414927`*^9}, {
   3.854788152943837*^9, 3.854788169505155*^9}, 3.85478822777907*^9, 
   3.8548052577024803`*^9, {3.8548127261229987`*^9, 3.854812750287792*^9}, 
   3.854812786730097*^9, {3.854812825125101*^9, 3.8548128296056213`*^9}, {
   3.8548129140257416`*^9, 3.854812928941489*^9}, 3.8548131436613684`*^9, 
   3.8548132609583507`*^9, {3.854813336992214*^9, 3.8548133481751924`*^9}, {
   3.854813389790171*^9, 3.854813398669637*^9}, 3.85481353300896*^9, 
   3.8548137520113387`*^9, 3.8548139109499087`*^9, 3.8551549122066493`*^9, 
   3.856878695551485*^9, {3.8568808236494503`*^9, 3.8568809083015347`*^9}, 
   3.8568847660607414`*^9, 3.856885015641149*^9, {3.856885227452981*^9, 
   3.8568852375936255`*^9}, 3.8569475446522255`*^9, 3.857035531594736*^9, 
   3.859369613284177*^9, 3.859369671855933*^9, {3.859369731197513*^9, 
   3.8593697424669213`*^9}, {3.859389816335388*^9, 3.8593898260172043`*^9}, 
   3.859452930596563*^9, 3.8594530195139203`*^9, 3.8594530525587645`*^9, 
   3.859476474719046*^9, {3.8595416535651436`*^9, 3.8595416600757685`*^9}, 
   3.859888396550979*^9, 3.8668220913617144`*^9, {3.869655424243718*^9, 
   3.869655432267112*^9}, 3.870260811047714*^9, 3.871988393803459*^9, 
   3.8719888773583083`*^9, 3.8720648705097346`*^9, 3.8720705958117313`*^9, {
   3.872957939160907*^9, 3.8729579548101406`*^9}, 3.8770150225071716`*^9},
 CellLabel->
  "Out[153]=",ExpressionUUID->"edaf5415-5783-4793-9992-5847941858fe"],

Cell[BoxData[
 RowBox[{"{", 
  RowBox[{
   RowBox[{"0.06001183204269294`", " ", 
    SuperscriptBox["\[ExponentialE]", 
     RowBox[{
      RowBox[{"-", "4.712354932247615`"}], " ", "t"}]]}], "-", 
   RowBox[{"2.8218402592141723`", " ", 
    SuperscriptBox["\[ExponentialE]", 
     RowBox[{
      RowBox[{"-", "0.5019585630955101`"}], " ", "t"}]]}], "+", 
   RowBox[{"2.761828383691917`", " ", 
    SuperscriptBox["\[ExponentialE]", 
     RowBox[{
      RowBox[{"-", "0.08144229626737444`"}], " ", "t"}]]}]}], "}"}]], "Output",
 CellGroupingRules->{"GroupTogetherGrouping", 10002.},
 CellChangeTimes->{
  3.8450199989139576`*^9, 3.845979536900826*^9, 3.8511632899460497`*^9, {
   3.8538399715368867`*^9, 3.8538400250771112`*^9}, 3.8538403012998176`*^9, 
   3.854447178423213*^9, 3.854447927325549*^9, {3.854449578398793*^9, 
   3.854449603868721*^9}, 3.8544527301100903`*^9, {3.8544527757071524`*^9, 
   3.854452795442567*^9}, {3.854453068941061*^9, 3.8544530815000668`*^9}, 
   3.854465424664626*^9, 3.8544661093224154`*^9, 3.854466234669217*^9, 
   3.8544666578167696`*^9, 3.8544667968167644`*^9, 3.854466942673833*^9, {
   3.8544670898153625`*^9, 3.854467100478286*^9}, 3.8544671519021883`*^9, 
   3.8544672247142763`*^9, {3.854467386208041*^9, 3.85446739667106*^9}, {
   3.854467498549867*^9, 3.854467509804782*^9}, 3.8544675905306807`*^9, 
   3.854467637977236*^9, 3.8544677590931683`*^9, 3.8544678264427633`*^9, 
   3.854467866717225*^9, {3.854467910404307*^9, 3.8544679247068486`*^9}, {
   3.8544680317598705`*^9, 3.8544680550423384`*^9}, {3.8544682203322287`*^9, 
   3.8544682249324865`*^9}, 3.854468275397484*^9, 3.854468308709234*^9, 
   3.8544683918367476`*^9, {3.8544684514234996`*^9, 3.854468504679126*^9}, {
   3.8544685744981213`*^9, 3.854468599864081*^9}, 3.8544686452075377`*^9, {
   3.854468743422146*^9, 3.854468750118676*^9}, 3.8544687977755394`*^9, {
   3.854468879445958*^9, 3.8544688967780113`*^9}, 3.854468958320958*^9, 
   3.8544691391980023`*^9, {3.8544691730366735`*^9, 3.854469194391618*^9}, {
   3.8544693536739035`*^9, 3.854469383286785*^9}, {3.8544694226301465`*^9, 
   3.854469459150589*^9}, 3.8544695102835417`*^9, 3.8544695487986555`*^9, 
   3.8544748803695555`*^9, 3.854475058605095*^9, 3.854622498210225*^9, 
   3.8546225471957703`*^9, 3.854624073499069*^9, 3.854624621794933*^9, {
   3.8546247726414537`*^9, 3.8546247852530127`*^9}, 3.854624860517419*^9, {
   3.854624925905697*^9, 3.854624953549719*^9}, 3.854625049891858*^9, {
   3.8546251070086226`*^9, 3.854625138535002*^9}, 3.8546252141682873`*^9, 
   3.854625365564333*^9, 3.854625463459752*^9, 3.85462556288272*^9, 
   3.8546256076838727`*^9, {3.854625644961432*^9, 3.8546256734377966`*^9}, {
   3.854633523960228*^9, 3.854633552643408*^9}, 3.8546335984045954`*^9, 
   3.8546336526197147`*^9, {3.85463370035402*^9, 3.8546337132069836`*^9}, {
   3.854633777831125*^9, 3.854633806191434*^9}, 3.854636140687366*^9, 
   3.8546362518388004`*^9, {3.854636413665275*^9, 3.8546364431545267`*^9}, 
   3.854637079665766*^9, 3.8546371799521627`*^9, 3.854637653330754*^9, 
   3.854637764478019*^9, 3.854645759365921*^9, 3.8546459170769405`*^9, 
   3.8546459788385*^9, {3.854646008867314*^9, 3.8546460283414927`*^9}, {
   3.854788152943837*^9, 3.854788169505155*^9}, 3.85478822777907*^9, 
   3.8548052577024803`*^9, {3.8548127261229987`*^9, 3.854812750287792*^9}, 
   3.854812786730097*^9, {3.854812825125101*^9, 3.8548128296056213`*^9}, {
   3.8548129140257416`*^9, 3.854812928941489*^9}, 3.8548131436613684`*^9, 
   3.8548132609583507`*^9, {3.854813336992214*^9, 3.8548133481751924`*^9}, {
   3.854813389790171*^9, 3.854813398669637*^9}, 3.85481353300896*^9, 
   3.8548137520113387`*^9, 3.8548139109499087`*^9, 3.8551549122066493`*^9, 
   3.856878695551485*^9, {3.8568808236494503`*^9, 3.8568809083015347`*^9}, 
   3.8568847660607414`*^9, 3.856885015641149*^9, {3.856885227452981*^9, 
   3.8568852375936255`*^9}, 3.8569475446522255`*^9, 3.857035531594736*^9, 
   3.859369613284177*^9, 3.859369671855933*^9, {3.859369731197513*^9, 
   3.8593697424669213`*^9}, {3.859389816335388*^9, 3.8593898260172043`*^9}, 
   3.859452930596563*^9, 3.8594530195139203`*^9, 3.8594530525587645`*^9, 
   3.859476474719046*^9, {3.8595416535651436`*^9, 3.8595416600757685`*^9}, 
   3.859888396550979*^9, 3.8668220913617144`*^9, {3.869655424243718*^9, 
   3.869655432267112*^9}, 3.870260811047714*^9, 3.871988393803459*^9, 
   3.8719888773583083`*^9, 3.8720648705097346`*^9, 3.8720705958117313`*^9, {
   3.872957939160907*^9, 3.8729579548101406`*^9}, 3.877015022509164*^9},
 CellLabel->
  "Out[154]=",ExpressionUUID->"62e1a626-9722-4edd-82c8-ca8f10db9a29"],

Cell[BoxData["\<\"H2\"\>"], "Output",
 CellGroupingRules->{"GroupTogetherGrouping", 10002.},
 CellChangeTimes->{
  3.8450199989139576`*^9, 3.845979536900826*^9, 3.8511632899460497`*^9, {
   3.8538399715368867`*^9, 3.8538400250771112`*^9}, 3.8538403012998176`*^9, 
   3.854447178423213*^9, 3.854447927325549*^9, {3.854449578398793*^9, 
   3.854449603868721*^9}, 3.8544527301100903`*^9, {3.8544527757071524`*^9, 
   3.854452795442567*^9}, {3.854453068941061*^9, 3.8544530815000668`*^9}, 
   3.854465424664626*^9, 3.8544661093224154`*^9, 3.854466234669217*^9, 
   3.8544666578167696`*^9, 3.8544667968167644`*^9, 3.854466942673833*^9, {
   3.8544670898153625`*^9, 3.854467100478286*^9}, 3.8544671519021883`*^9, 
   3.8544672247142763`*^9, {3.854467386208041*^9, 3.85446739667106*^9}, {
   3.854467498549867*^9, 3.854467509804782*^9}, 3.8544675905306807`*^9, 
   3.854467637977236*^9, 3.8544677590931683`*^9, 3.8544678264427633`*^9, 
   3.854467866717225*^9, {3.854467910404307*^9, 3.8544679247068486`*^9}, {
   3.8544680317598705`*^9, 3.8544680550423384`*^9}, {3.8544682203322287`*^9, 
   3.8544682249324865`*^9}, 3.854468275397484*^9, 3.854468308709234*^9, 
   3.8544683918367476`*^9, {3.8544684514234996`*^9, 3.854468504679126*^9}, {
   3.8544685744981213`*^9, 3.854468599864081*^9}, 3.8544686452075377`*^9, {
   3.854468743422146*^9, 3.854468750118676*^9}, 3.8544687977755394`*^9, {
   3.854468879445958*^9, 3.8544688967780113`*^9}, 3.854468958320958*^9, 
   3.8544691391980023`*^9, {3.8544691730366735`*^9, 3.854469194391618*^9}, {
   3.8544693536739035`*^9, 3.854469383286785*^9}, {3.8544694226301465`*^9, 
   3.854469459150589*^9}, 3.8544695102835417`*^9, 3.8544695487986555`*^9, 
   3.8544748803695555`*^9, 3.854475058605095*^9, 3.854622498210225*^9, 
   3.8546225471957703`*^9, 3.854624073499069*^9, 3.854624621794933*^9, {
   3.8546247726414537`*^9, 3.8546247852530127`*^9}, 3.854624860517419*^9, {
   3.854624925905697*^9, 3.854624953549719*^9}, 3.854625049891858*^9, {
   3.8546251070086226`*^9, 3.854625138535002*^9}, 3.8546252141682873`*^9, 
   3.854625365564333*^9, 3.854625463459752*^9, 3.85462556288272*^9, 
   3.8546256076838727`*^9, {3.854625644961432*^9, 3.8546256734377966`*^9}, {
   3.854633523960228*^9, 3.854633552643408*^9}, 3.8546335984045954`*^9, 
   3.8546336526197147`*^9, {3.85463370035402*^9, 3.8546337132069836`*^9}, {
   3.854633777831125*^9, 3.854633806191434*^9}, 3.854636140687366*^9, 
   3.8546362518388004`*^9, {3.854636413665275*^9, 3.8546364431545267`*^9}, 
   3.854637079665766*^9, 3.8546371799521627`*^9, 3.854637653330754*^9, 
   3.854637764478019*^9, 3.854645759365921*^9, 3.8546459170769405`*^9, 
   3.8546459788385*^9, {3.854646008867314*^9, 3.8546460283414927`*^9}, {
   3.854788152943837*^9, 3.854788169505155*^9}, 3.85478822777907*^9, 
   3.8548052577024803`*^9, {3.8548127261229987`*^9, 3.854812750287792*^9}, 
   3.854812786730097*^9, {3.854812825125101*^9, 3.8548128296056213`*^9}, {
   3.8548129140257416`*^9, 3.854812928941489*^9}, 3.8548131436613684`*^9, 
   3.8548132609583507`*^9, {3.854813336992214*^9, 3.8548133481751924`*^9}, {
   3.854813389790171*^9, 3.854813398669637*^9}, 3.85481353300896*^9, 
   3.8548137520113387`*^9, 3.8548139109499087`*^9, 3.8551549122066493`*^9, 
   3.856878695551485*^9, {3.8568808236494503`*^9, 3.8568809083015347`*^9}, 
   3.8568847660607414`*^9, 3.856885015641149*^9, {3.856885227452981*^9, 
   3.8568852375936255`*^9}, 3.8569475446522255`*^9, 3.857035531594736*^9, 
   3.859369613284177*^9, 3.859369671855933*^9, {3.859369731197513*^9, 
   3.8593697424669213`*^9}, {3.859389816335388*^9, 3.8593898260172043`*^9}, 
   3.859452930596563*^9, 3.8594530195139203`*^9, 3.8594530525587645`*^9, 
   3.859476474719046*^9, {3.8595416535651436`*^9, 3.8595416600757685`*^9}, 
   3.859888396550979*^9, 3.8668220913617144`*^9, {3.869655424243718*^9, 
   3.869655432267112*^9}, 3.870260811047714*^9, 3.871988393803459*^9, 
   3.8719888773583083`*^9, 3.8720648705097346`*^9, 3.8720705958117313`*^9, {
   3.872957939160907*^9, 3.8729579548101406`*^9}, 3.8770150225111675`*^9},
 CellLabel->
  "Out[155]=",ExpressionUUID->"b2b7ac62-62fc-4bd2-9495-95da43ce0c2b"],

Cell[BoxData[
 RowBox[{"{", 
  RowBox[{
   RowBox[{
    RowBox[{"-", "0.0025498708894501755`"}], " ", 
    SuperscriptBox["\[ExponentialE]", 
     RowBox[{
      RowBox[{"-", "4.712354932247615`"}], " ", "t"}]]}], "+", 
   RowBox[{"52.76590644159318`", " ", 
    SuperscriptBox["\[ExponentialE]", 
     RowBox[{
      RowBox[{"-", "0.5019585630955101`"}], " ", "t"}]]}], "+", 
   RowBox[{"0.23664343064077867`", " ", 
    SuperscriptBox["\[ExponentialE]", 
     RowBox[{
      RowBox[{"-", "0.08144229626737444`"}], " ", "t"}]]}]}], "}"}]], "Output",
 CellGroupingRules->{"GroupTogetherGrouping", 10002.},
 CellChangeTimes->{
  3.8450199989139576`*^9, 3.845979536900826*^9, 3.8511632899460497`*^9, {
   3.8538399715368867`*^9, 3.8538400250771112`*^9}, 3.8538403012998176`*^9, 
   3.854447178423213*^9, 3.854447927325549*^9, {3.854449578398793*^9, 
   3.854449603868721*^9}, 3.8544527301100903`*^9, {3.8544527757071524`*^9, 
   3.854452795442567*^9}, {3.854453068941061*^9, 3.8544530815000668`*^9}, 
   3.854465424664626*^9, 3.8544661093224154`*^9, 3.854466234669217*^9, 
   3.8544666578167696`*^9, 3.8544667968167644`*^9, 3.854466942673833*^9, {
   3.8544670898153625`*^9, 3.854467100478286*^9}, 3.8544671519021883`*^9, 
   3.8544672247142763`*^9, {3.854467386208041*^9, 3.85446739667106*^9}, {
   3.854467498549867*^9, 3.854467509804782*^9}, 3.8544675905306807`*^9, 
   3.854467637977236*^9, 3.8544677590931683`*^9, 3.8544678264427633`*^9, 
   3.854467866717225*^9, {3.854467910404307*^9, 3.8544679247068486`*^9}, {
   3.8544680317598705`*^9, 3.8544680550423384`*^9}, {3.8544682203322287`*^9, 
   3.8544682249324865`*^9}, 3.854468275397484*^9, 3.854468308709234*^9, 
   3.8544683918367476`*^9, {3.8544684514234996`*^9, 3.854468504679126*^9}, {
   3.8544685744981213`*^9, 3.854468599864081*^9}, 3.8544686452075377`*^9, {
   3.854468743422146*^9, 3.854468750118676*^9}, 3.8544687977755394`*^9, {
   3.854468879445958*^9, 3.8544688967780113`*^9}, 3.854468958320958*^9, 
   3.8544691391980023`*^9, {3.8544691730366735`*^9, 3.854469194391618*^9}, {
   3.8544693536739035`*^9, 3.854469383286785*^9}, {3.8544694226301465`*^9, 
   3.854469459150589*^9}, 3.8544695102835417`*^9, 3.8544695487986555`*^9, 
   3.8544748803695555`*^9, 3.854475058605095*^9, 3.854622498210225*^9, 
   3.8546225471957703`*^9, 3.854624073499069*^9, 3.854624621794933*^9, {
   3.8546247726414537`*^9, 3.8546247852530127`*^9}, 3.854624860517419*^9, {
   3.854624925905697*^9, 3.854624953549719*^9}, 3.854625049891858*^9, {
   3.8546251070086226`*^9, 3.854625138535002*^9}, 3.8546252141682873`*^9, 
   3.854625365564333*^9, 3.854625463459752*^9, 3.85462556288272*^9, 
   3.8546256076838727`*^9, {3.854625644961432*^9, 3.8546256734377966`*^9}, {
   3.854633523960228*^9, 3.854633552643408*^9}, 3.8546335984045954`*^9, 
   3.8546336526197147`*^9, {3.85463370035402*^9, 3.8546337132069836`*^9}, {
   3.854633777831125*^9, 3.854633806191434*^9}, 3.854636140687366*^9, 
   3.8546362518388004`*^9, {3.854636413665275*^9, 3.8546364431545267`*^9}, 
   3.854637079665766*^9, 3.8546371799521627`*^9, 3.854637653330754*^9, 
   3.854637764478019*^9, 3.854645759365921*^9, 3.8546459170769405`*^9, 
   3.8546459788385*^9, {3.854646008867314*^9, 3.8546460283414927`*^9}, {
   3.854788152943837*^9, 3.854788169505155*^9}, 3.85478822777907*^9, 
   3.8548052577024803`*^9, {3.8548127261229987`*^9, 3.854812750287792*^9}, 
   3.854812786730097*^9, {3.854812825125101*^9, 3.8548128296056213`*^9}, {
   3.8548129140257416`*^9, 3.854812928941489*^9}, 3.8548131436613684`*^9, 
   3.8548132609583507`*^9, {3.854813336992214*^9, 3.8548133481751924`*^9}, {
   3.854813389790171*^9, 3.854813398669637*^9}, 3.85481353300896*^9, 
   3.8548137520113387`*^9, 3.8548139109499087`*^9, 3.8551549122066493`*^9, 
   3.856878695551485*^9, {3.8568808236494503`*^9, 3.8568809083015347`*^9}, 
   3.8568847660607414`*^9, 3.856885015641149*^9, {3.856885227452981*^9, 
   3.8568852375936255`*^9}, 3.8569475446522255`*^9, 3.857035531594736*^9, 
   3.859369613284177*^9, 3.859369671855933*^9, {3.859369731197513*^9, 
   3.8593697424669213`*^9}, {3.859389816335388*^9, 3.8593898260172043`*^9}, 
   3.859452930596563*^9, 3.8594530195139203`*^9, 3.8594530525587645`*^9, 
   3.859476474719046*^9, {3.8595416535651436`*^9, 3.8595416600757685`*^9}, 
   3.859888396550979*^9, 3.8668220913617144`*^9, {3.869655424243718*^9, 
   3.869655432267112*^9}, 3.870260811047714*^9, 3.871988393803459*^9, 
   3.8719888773583083`*^9, 3.8720648705097346`*^9, 3.8720705958117313`*^9, {
   3.872957939160907*^9, 3.8729579548101406`*^9}, 3.8770150225141535`*^9},
 CellLabel->
  "Out[156]=",ExpressionUUID->"6ac8d9d4-f27c-4560-ae12-9b8a3a65f194"],

Cell[BoxData["\<\"CO\"\>"], "Output",
 CellGroupingRules->{"GroupTogetherGrouping", 10002.},
 CellChangeTimes->{
  3.8450199989139576`*^9, 3.845979536900826*^9, 3.8511632899460497`*^9, {
   3.8538399715368867`*^9, 3.8538400250771112`*^9}, 3.8538403012998176`*^9, 
   3.854447178423213*^9, 3.854447927325549*^9, {3.854449578398793*^9, 
   3.854449603868721*^9}, 3.8544527301100903`*^9, {3.8544527757071524`*^9, 
   3.854452795442567*^9}, {3.854453068941061*^9, 3.8544530815000668`*^9}, 
   3.854465424664626*^9, 3.8544661093224154`*^9, 3.854466234669217*^9, 
   3.8544666578167696`*^9, 3.8544667968167644`*^9, 3.854466942673833*^9, {
   3.8544670898153625`*^9, 3.854467100478286*^9}, 3.8544671519021883`*^9, 
   3.8544672247142763`*^9, {3.854467386208041*^9, 3.85446739667106*^9}, {
   3.854467498549867*^9, 3.854467509804782*^9}, 3.8544675905306807`*^9, 
   3.854467637977236*^9, 3.8544677590931683`*^9, 3.8544678264427633`*^9, 
   3.854467866717225*^9, {3.854467910404307*^9, 3.8544679247068486`*^9}, {
   3.8544680317598705`*^9, 3.8544680550423384`*^9}, {3.8544682203322287`*^9, 
   3.8544682249324865`*^9}, 3.854468275397484*^9, 3.854468308709234*^9, 
   3.8544683918367476`*^9, {3.8544684514234996`*^9, 3.854468504679126*^9}, {
   3.8544685744981213`*^9, 3.854468599864081*^9}, 3.8544686452075377`*^9, {
   3.854468743422146*^9, 3.854468750118676*^9}, 3.8544687977755394`*^9, {
   3.854468879445958*^9, 3.8544688967780113`*^9}, 3.854468958320958*^9, 
   3.8544691391980023`*^9, {3.8544691730366735`*^9, 3.854469194391618*^9}, {
   3.8544693536739035`*^9, 3.854469383286785*^9}, {3.8544694226301465`*^9, 
   3.854469459150589*^9}, 3.8544695102835417`*^9, 3.8544695487986555`*^9, 
   3.8544748803695555`*^9, 3.854475058605095*^9, 3.854622498210225*^9, 
   3.8546225471957703`*^9, 3.854624073499069*^9, 3.854624621794933*^9, {
   3.8546247726414537`*^9, 3.8546247852530127`*^9}, 3.854624860517419*^9, {
   3.854624925905697*^9, 3.854624953549719*^9}, 3.854625049891858*^9, {
   3.8546251070086226`*^9, 3.854625138535002*^9}, 3.8546252141682873`*^9, 
   3.854625365564333*^9, 3.854625463459752*^9, 3.85462556288272*^9, 
   3.8546256076838727`*^9, {3.854625644961432*^9, 3.8546256734377966`*^9}, {
   3.854633523960228*^9, 3.854633552643408*^9}, 3.8546335984045954`*^9, 
   3.8546336526197147`*^9, {3.85463370035402*^9, 3.8546337132069836`*^9}, {
   3.854633777831125*^9, 3.854633806191434*^9}, 3.854636140687366*^9, 
   3.8546362518388004`*^9, {3.854636413665275*^9, 3.8546364431545267`*^9}, 
   3.854637079665766*^9, 3.8546371799521627`*^9, 3.854637653330754*^9, 
   3.854637764478019*^9, 3.854645759365921*^9, 3.8546459170769405`*^9, 
   3.8546459788385*^9, {3.854646008867314*^9, 3.8546460283414927`*^9}, {
   3.854788152943837*^9, 3.854788169505155*^9}, 3.85478822777907*^9, 
   3.8548052577024803`*^9, {3.8548127261229987`*^9, 3.854812750287792*^9}, 
   3.854812786730097*^9, {3.854812825125101*^9, 3.8548128296056213`*^9}, {
   3.8548129140257416`*^9, 3.854812928941489*^9}, 3.8548131436613684`*^9, 
   3.8548132609583507`*^9, {3.854813336992214*^9, 3.8548133481751924`*^9}, {
   3.854813389790171*^9, 3.854813398669637*^9}, 3.85481353300896*^9, 
   3.8548137520113387`*^9, 3.8548139109499087`*^9, 3.8551549122066493`*^9, 
   3.856878695551485*^9, {3.8568808236494503`*^9, 3.8568809083015347`*^9}, 
   3.8568847660607414`*^9, 3.856885015641149*^9, {3.856885227452981*^9, 
   3.8568852375936255`*^9}, 3.8569475446522255`*^9, 3.857035531594736*^9, 
   3.859369613284177*^9, 3.859369671855933*^9, {3.859369731197513*^9, 
   3.8593697424669213`*^9}, {3.859389816335388*^9, 3.8593898260172043`*^9}, 
   3.859452930596563*^9, 3.8594530195139203`*^9, 3.8594530525587645`*^9, 
   3.859476474719046*^9, {3.8595416535651436`*^9, 3.8595416600757685`*^9}, 
   3.859888396550979*^9, 3.8668220913617144`*^9, {3.869655424243718*^9, 
   3.869655432267112*^9}, 3.870260811047714*^9, 3.871988393803459*^9, 
   3.8719888773583083`*^9, 3.8720648705097346`*^9, 3.8720705958117313`*^9, {
   3.872957939160907*^9, 3.8729579548101406`*^9}, 3.8770150225162315`*^9},
 CellLabel->
  "Out[157]=",ExpressionUUID->"b12165de-c8b2-462a-b710-bb7a360d93c4"],

Cell[BoxData[
 RowBox[{"{", 
  RowBox[{
   RowBox[{"6.694474253841942`*^-8", " ", 
    SuperscriptBox["\[ExponentialE]", 
     RowBox[{
      RowBox[{"-", "2.0899938316384893`*^7"}], " ", "t"}]]}], "-", 
   RowBox[{"0.3248788126676677`", " ", 
    SuperscriptBox["\[ExponentialE]", 
     RowBox[{
      RowBox[{"-", "4.712354932247615`"}], " ", "t"}]]}], "+", 
   RowBox[{"0.25051210347303354`", " ", 
    SuperscriptBox["\[ExponentialE]", 
     RowBox[{
      RowBox[{"-", "0.5019585630955101`"}], " ", "t"}]]}], "+", 
   RowBox[{"0.07436664224989159`", " ", 
    SuperscriptBox["\[ExponentialE]", 
     RowBox[{
      RowBox[{"-", "0.08144229626737444`"}], " ", "t"}]]}]}], "}"}]], "Output",
 CellGroupingRules->{"GroupTogetherGrouping", 10002.},
 CellChangeTimes->{
  3.8450199989139576`*^9, 3.845979536900826*^9, 3.8511632899460497`*^9, {
   3.8538399715368867`*^9, 3.8538400250771112`*^9}, 3.8538403012998176`*^9, 
   3.854447178423213*^9, 3.854447927325549*^9, {3.854449578398793*^9, 
   3.854449603868721*^9}, 3.8544527301100903`*^9, {3.8544527757071524`*^9, 
   3.854452795442567*^9}, {3.854453068941061*^9, 3.8544530815000668`*^9}, 
   3.854465424664626*^9, 3.8544661093224154`*^9, 3.854466234669217*^9, 
   3.8544666578167696`*^9, 3.8544667968167644`*^9, 3.854466942673833*^9, {
   3.8544670898153625`*^9, 3.854467100478286*^9}, 3.8544671519021883`*^9, 
   3.8544672247142763`*^9, {3.854467386208041*^9, 3.85446739667106*^9}, {
   3.854467498549867*^9, 3.854467509804782*^9}, 3.8544675905306807`*^9, 
   3.854467637977236*^9, 3.8544677590931683`*^9, 3.8544678264427633`*^9, 
   3.854467866717225*^9, {3.854467910404307*^9, 3.8544679247068486`*^9}, {
   3.8544680317598705`*^9, 3.8544680550423384`*^9}, {3.8544682203322287`*^9, 
   3.8544682249324865`*^9}, 3.854468275397484*^9, 3.854468308709234*^9, 
   3.8544683918367476`*^9, {3.8544684514234996`*^9, 3.854468504679126*^9}, {
   3.8544685744981213`*^9, 3.854468599864081*^9}, 3.8544686452075377`*^9, {
   3.854468743422146*^9, 3.854468750118676*^9}, 3.8544687977755394`*^9, {
   3.854468879445958*^9, 3.8544688967780113`*^9}, 3.854468958320958*^9, 
   3.8544691391980023`*^9, {3.8544691730366735`*^9, 3.854469194391618*^9}, {
   3.8544693536739035`*^9, 3.854469383286785*^9}, {3.8544694226301465`*^9, 
   3.854469459150589*^9}, 3.8544695102835417`*^9, 3.8544695487986555`*^9, 
   3.8544748803695555`*^9, 3.854475058605095*^9, 3.854622498210225*^9, 
   3.8546225471957703`*^9, 3.854624073499069*^9, 3.854624621794933*^9, {
   3.8546247726414537`*^9, 3.8546247852530127`*^9}, 3.854624860517419*^9, {
   3.854624925905697*^9, 3.854624953549719*^9}, 3.854625049891858*^9, {
   3.8546251070086226`*^9, 3.854625138535002*^9}, 3.8546252141682873`*^9, 
   3.854625365564333*^9, 3.854625463459752*^9, 3.85462556288272*^9, 
   3.8546256076838727`*^9, {3.854625644961432*^9, 3.8546256734377966`*^9}, {
   3.854633523960228*^9, 3.854633552643408*^9}, 3.8546335984045954`*^9, 
   3.8546336526197147`*^9, {3.85463370035402*^9, 3.8546337132069836`*^9}, {
   3.854633777831125*^9, 3.854633806191434*^9}, 3.854636140687366*^9, 
   3.8546362518388004`*^9, {3.854636413665275*^9, 3.8546364431545267`*^9}, 
   3.854637079665766*^9, 3.8546371799521627`*^9, 3.854637653330754*^9, 
   3.854637764478019*^9, 3.854645759365921*^9, 3.8546459170769405`*^9, 
   3.8546459788385*^9, {3.854646008867314*^9, 3.8546460283414927`*^9}, {
   3.854788152943837*^9, 3.854788169505155*^9}, 3.85478822777907*^9, 
   3.8548052577024803`*^9, {3.8548127261229987`*^9, 3.854812750287792*^9}, 
   3.854812786730097*^9, {3.854812825125101*^9, 3.8548128296056213`*^9}, {
   3.8548129140257416`*^9, 3.854812928941489*^9}, 3.8548131436613684`*^9, 
   3.8548132609583507`*^9, {3.854813336992214*^9, 3.8548133481751924`*^9}, {
   3.854813389790171*^9, 3.854813398669637*^9}, 3.85481353300896*^9, 
   3.8548137520113387`*^9, 3.8548139109499087`*^9, 3.8551549122066493`*^9, 
   3.856878695551485*^9, {3.8568808236494503`*^9, 3.8568809083015347`*^9}, 
   3.8568847660607414`*^9, 3.856885015641149*^9, {3.856885227452981*^9, 
   3.8568852375936255`*^9}, 3.8569475446522255`*^9, 3.857035531594736*^9, 
   3.859369613284177*^9, 3.859369671855933*^9, {3.859369731197513*^9, 
   3.8593697424669213`*^9}, {3.859389816335388*^9, 3.8593898260172043`*^9}, 
   3.859452930596563*^9, 3.8594530195139203`*^9, 3.8594530525587645`*^9, 
   3.859476474719046*^9, {3.8595416535651436`*^9, 3.8595416600757685`*^9}, 
   3.859888396550979*^9, 3.8668220913617144`*^9, {3.869655424243718*^9, 
   3.869655432267112*^9}, 3.870260811047714*^9, 3.871988393803459*^9, 
   3.8719888773583083`*^9, 3.8720648705097346`*^9, 3.8720705958117313`*^9, {
   3.872957939160907*^9, 3.8729579548101406`*^9}, 3.8770150225182247`*^9},
 CellLabel->
  "Out[158]=",ExpressionUUID->"e23a7765-265c-4f8d-a236-f177bac91402"],

Cell[BoxData["\<\"OH\"\>"], "Output",
 CellGroupingRules->{"GroupTogetherGrouping", 10002.},
 CellChangeTimes->{
  3.8450199989139576`*^9, 3.845979536900826*^9, 3.8511632899460497`*^9, {
   3.8538399715368867`*^9, 3.8538400250771112`*^9}, 3.8538403012998176`*^9, 
   3.854447178423213*^9, 3.854447927325549*^9, {3.854449578398793*^9, 
   3.854449603868721*^9}, 3.8544527301100903`*^9, {3.8544527757071524`*^9, 
   3.854452795442567*^9}, {3.854453068941061*^9, 3.8544530815000668`*^9}, 
   3.854465424664626*^9, 3.8544661093224154`*^9, 3.854466234669217*^9, 
   3.8544666578167696`*^9, 3.8544667968167644`*^9, 3.854466942673833*^9, {
   3.8544670898153625`*^9, 3.854467100478286*^9}, 3.8544671519021883`*^9, 
   3.8544672247142763`*^9, {3.854467386208041*^9, 3.85446739667106*^9}, {
   3.854467498549867*^9, 3.854467509804782*^9}, 3.8544675905306807`*^9, 
   3.854467637977236*^9, 3.8544677590931683`*^9, 3.8544678264427633`*^9, 
   3.854467866717225*^9, {3.854467910404307*^9, 3.8544679247068486`*^9}, {
   3.8544680317598705`*^9, 3.8544680550423384`*^9}, {3.8544682203322287`*^9, 
   3.8544682249324865`*^9}, 3.854468275397484*^9, 3.854468308709234*^9, 
   3.8544683918367476`*^9, {3.8544684514234996`*^9, 3.854468504679126*^9}, {
   3.8544685744981213`*^9, 3.854468599864081*^9}, 3.8544686452075377`*^9, {
   3.854468743422146*^9, 3.854468750118676*^9}, 3.8544687977755394`*^9, {
   3.854468879445958*^9, 3.8544688967780113`*^9}, 3.854468958320958*^9, 
   3.8544691391980023`*^9, {3.8544691730366735`*^9, 3.854469194391618*^9}, {
   3.8544693536739035`*^9, 3.854469383286785*^9}, {3.8544694226301465`*^9, 
   3.854469459150589*^9}, 3.8544695102835417`*^9, 3.8544695487986555`*^9, 
   3.8544748803695555`*^9, 3.854475058605095*^9, 3.854622498210225*^9, 
   3.8546225471957703`*^9, 3.854624073499069*^9, 3.854624621794933*^9, {
   3.8546247726414537`*^9, 3.8546247852530127`*^9}, 3.854624860517419*^9, {
   3.854624925905697*^9, 3.854624953549719*^9}, 3.854625049891858*^9, {
   3.8546251070086226`*^9, 3.854625138535002*^9}, 3.8546252141682873`*^9, 
   3.854625365564333*^9, 3.854625463459752*^9, 3.85462556288272*^9, 
   3.8546256076838727`*^9, {3.854625644961432*^9, 3.8546256734377966`*^9}, {
   3.854633523960228*^9, 3.854633552643408*^9}, 3.8546335984045954`*^9, 
   3.8546336526197147`*^9, {3.85463370035402*^9, 3.8546337132069836`*^9}, {
   3.854633777831125*^9, 3.854633806191434*^9}, 3.854636140687366*^9, 
   3.8546362518388004`*^9, {3.854636413665275*^9, 3.8546364431545267`*^9}, 
   3.854637079665766*^9, 3.8546371799521627`*^9, 3.854637653330754*^9, 
   3.854637764478019*^9, 3.854645759365921*^9, 3.8546459170769405`*^9, 
   3.8546459788385*^9, {3.854646008867314*^9, 3.8546460283414927`*^9}, {
   3.854788152943837*^9, 3.854788169505155*^9}, 3.85478822777907*^9, 
   3.8548052577024803`*^9, {3.8548127261229987`*^9, 3.854812750287792*^9}, 
   3.854812786730097*^9, {3.854812825125101*^9, 3.8548128296056213`*^9}, {
   3.8548129140257416`*^9, 3.854812928941489*^9}, 3.8548131436613684`*^9, 
   3.8548132609583507`*^9, {3.854813336992214*^9, 3.8548133481751924`*^9}, {
   3.854813389790171*^9, 3.854813398669637*^9}, 3.85481353300896*^9, 
   3.8548137520113387`*^9, 3.8548139109499087`*^9, 3.8551549122066493`*^9, 
   3.856878695551485*^9, {3.8568808236494503`*^9, 3.8568809083015347`*^9}, 
   3.8568847660607414`*^9, 3.856885015641149*^9, {3.856885227452981*^9, 
   3.8568852375936255`*^9}, 3.8569475446522255`*^9, 3.857035531594736*^9, 
   3.859369613284177*^9, 3.859369671855933*^9, {3.859369731197513*^9, 
   3.8593697424669213`*^9}, {3.859389816335388*^9, 3.8593898260172043`*^9}, 
   3.859452930596563*^9, 3.8594530195139203`*^9, 3.8594530525587645`*^9, 
   3.859476474719046*^9, {3.8595416535651436`*^9, 3.8595416600757685`*^9}, 
   3.859888396550979*^9, 3.8668220913617144`*^9, {3.869655424243718*^9, 
   3.869655432267112*^9}, 3.870260811047714*^9, 3.871988393803459*^9, 
   3.8719888773583083`*^9, 3.8720648705097346`*^9, 3.8720705958117313`*^9, {
   3.872957939160907*^9, 3.8729579548101406`*^9}, 3.8770150225212173`*^9},
 CellLabel->
  "Out[159]=",ExpressionUUID->"8ad663a7-22cb-4b35-97ca-b8b8812830cc"],

Cell[BoxData[
 RowBox[{"{", 
  RowBox[{
   RowBox[{"3.066305245529792`*^-7", " ", 
    SuperscriptBox["\[ExponentialE]", 
     RowBox[{
      RowBox[{"-", "2.0899938316384893`*^7"}], " ", "t"}]]}], "+", 
   RowBox[{"9.299456033899071`*^-8", " ", 
    SuperscriptBox["\[ExponentialE]", 
     RowBox[{
      RowBox[{"-", "4.712354932247615`"}], " ", "t"}]]}], "-", 
   RowBox[{"3.6369211903772685`*^-7", " ", 
    SuperscriptBox["\[ExponentialE]", 
     RowBox[{
      RowBox[{"-", "0.5019585630955101`"}], " ", "t"}]]}], "-", 
   RowBox[{"3.593296585424313`*^-8", " ", 
    SuperscriptBox["\[ExponentialE]", 
     RowBox[{
      RowBox[{"-", "0.08144229626737444`"}], " ", "t"}]]}]}], "}"}]], "Output",
 CellGroupingRules->{"GroupTogetherGrouping", 10002.},
 CellChangeTimes->{
  3.8450199989139576`*^9, 3.845979536900826*^9, 3.8511632899460497`*^9, {
   3.8538399715368867`*^9, 3.8538400250771112`*^9}, 3.8538403012998176`*^9, 
   3.854447178423213*^9, 3.854447927325549*^9, {3.854449578398793*^9, 
   3.854449603868721*^9}, 3.8544527301100903`*^9, {3.8544527757071524`*^9, 
   3.854452795442567*^9}, {3.854453068941061*^9, 3.8544530815000668`*^9}, 
   3.854465424664626*^9, 3.8544661093224154`*^9, 3.854466234669217*^9, 
   3.8544666578167696`*^9, 3.8544667968167644`*^9, 3.854466942673833*^9, {
   3.8544670898153625`*^9, 3.854467100478286*^9}, 3.8544671519021883`*^9, 
   3.8544672247142763`*^9, {3.854467386208041*^9, 3.85446739667106*^9}, {
   3.854467498549867*^9, 3.854467509804782*^9}, 3.8544675905306807`*^9, 
   3.854467637977236*^9, 3.8544677590931683`*^9, 3.8544678264427633`*^9, 
   3.854467866717225*^9, {3.854467910404307*^9, 3.8544679247068486`*^9}, {
   3.8544680317598705`*^9, 3.8544680550423384`*^9}, {3.8544682203322287`*^9, 
   3.8544682249324865`*^9}, 3.854468275397484*^9, 3.854468308709234*^9, 
   3.8544683918367476`*^9, {3.8544684514234996`*^9, 3.854468504679126*^9}, {
   3.8544685744981213`*^9, 3.854468599864081*^9}, 3.8544686452075377`*^9, {
   3.854468743422146*^9, 3.854468750118676*^9}, 3.8544687977755394`*^9, {
   3.854468879445958*^9, 3.8544688967780113`*^9}, 3.854468958320958*^9, 
   3.8544691391980023`*^9, {3.8544691730366735`*^9, 3.854469194391618*^9}, {
   3.8544693536739035`*^9, 3.854469383286785*^9}, {3.8544694226301465`*^9, 
   3.854469459150589*^9}, 3.8544695102835417`*^9, 3.8544695487986555`*^9, 
   3.8544748803695555`*^9, 3.854475058605095*^9, 3.854622498210225*^9, 
   3.8546225471957703`*^9, 3.854624073499069*^9, 3.854624621794933*^9, {
   3.8546247726414537`*^9, 3.8546247852530127`*^9}, 3.854624860517419*^9, {
   3.854624925905697*^9, 3.854624953549719*^9}, 3.854625049891858*^9, {
   3.8546251070086226`*^9, 3.854625138535002*^9}, 3.8546252141682873`*^9, 
   3.854625365564333*^9, 3.854625463459752*^9, 3.85462556288272*^9, 
   3.8546256076838727`*^9, {3.854625644961432*^9, 3.8546256734377966`*^9}, {
   3.854633523960228*^9, 3.854633552643408*^9}, 3.8546335984045954`*^9, 
   3.8546336526197147`*^9, {3.85463370035402*^9, 3.8546337132069836`*^9}, {
   3.854633777831125*^9, 3.854633806191434*^9}, 3.854636140687366*^9, 
   3.8546362518388004`*^9, {3.854636413665275*^9, 3.8546364431545267`*^9}, 
   3.854637079665766*^9, 3.8546371799521627`*^9, 3.854637653330754*^9, 
   3.854637764478019*^9, 3.854645759365921*^9, 3.8546459170769405`*^9, 
   3.8546459788385*^9, {3.854646008867314*^9, 3.8546460283414927`*^9}, {
   3.854788152943837*^9, 3.854788169505155*^9}, 3.85478822777907*^9, 
   3.8548052577024803`*^9, {3.8548127261229987`*^9, 3.854812750287792*^9}, 
   3.854812786730097*^9, {3.854812825125101*^9, 3.8548128296056213`*^9}, {
   3.8548129140257416`*^9, 3.854812928941489*^9}, 3.8548131436613684`*^9, 
   3.8548132609583507`*^9, {3.854813336992214*^9, 3.8548133481751924`*^9}, {
   3.854813389790171*^9, 3.854813398669637*^9}, 3.85481353300896*^9, 
   3.8548137520113387`*^9, 3.8548139109499087`*^9, 3.8551549122066493`*^9, 
   3.856878695551485*^9, {3.8568808236494503`*^9, 3.8568809083015347`*^9}, 
   3.8568847660607414`*^9, 3.856885015641149*^9, {3.856885227452981*^9, 
   3.8568852375936255`*^9}, 3.8569475446522255`*^9, 3.857035531594736*^9, 
   3.859369613284177*^9, 3.859369671855933*^9, {3.859369731197513*^9, 
   3.8593697424669213`*^9}, {3.859389816335388*^9, 3.8593898260172043`*^9}, 
   3.859452930596563*^9, 3.8594530195139203`*^9, 3.8594530525587645`*^9, 
   3.859476474719046*^9, {3.8595416535651436`*^9, 3.8595416600757685`*^9}, 
   3.859888396550979*^9, 3.8668220913617144`*^9, {3.869655424243718*^9, 
   3.869655432267112*^9}, 3.870260811047714*^9, 3.871988393803459*^9, 
   3.8719888773583083`*^9, 3.8720648705097346`*^9, 3.8720705958117313`*^9, {
   3.872957939160907*^9, 3.8729579548101406`*^9}, 3.8770150225232115`*^9},
 CellLabel->
  "Out[160]=",ExpressionUUID->"a7447118-1d46-4d56-bd0f-ec13cc50bf2d"],

Cell[BoxData["\<\"perturbation in time\"\>"], "Output",
 CellGroupingRules->{"GroupTogetherGrouping", 10002.},
 CellChangeTimes->{
  3.8450199989139576`*^9, 3.845979536900826*^9, 3.8511632899460497`*^9, {
   3.8538399715368867`*^9, 3.8538400250771112`*^9}, 3.8538403012998176`*^9, 
   3.854447178423213*^9, 3.854447927325549*^9, {3.854449578398793*^9, 
   3.854449603868721*^9}, 3.8544527301100903`*^9, {3.8544527757071524`*^9, 
   3.854452795442567*^9}, {3.854453068941061*^9, 3.8544530815000668`*^9}, 
   3.854465424664626*^9, 3.8544661093224154`*^9, 3.854466234669217*^9, 
   3.8544666578167696`*^9, 3.8544667968167644`*^9, 3.854466942673833*^9, {
   3.8544670898153625`*^9, 3.854467100478286*^9}, 3.8544671519021883`*^9, 
   3.8544672247142763`*^9, {3.854467386208041*^9, 3.85446739667106*^9}, {
   3.854467498549867*^9, 3.854467509804782*^9}, 3.8544675905306807`*^9, 
   3.854467637977236*^9, 3.8544677590931683`*^9, 3.8544678264427633`*^9, 
   3.854467866717225*^9, {3.854467910404307*^9, 3.8544679247068486`*^9}, {
   3.8544680317598705`*^9, 3.8544680550423384`*^9}, {3.8544682203322287`*^9, 
   3.8544682249324865`*^9}, 3.854468275397484*^9, 3.854468308709234*^9, 
   3.8544683918367476`*^9, {3.8544684514234996`*^9, 3.854468504679126*^9}, {
   3.8544685744981213`*^9, 3.854468599864081*^9}, 3.8544686452075377`*^9, {
   3.854468743422146*^9, 3.854468750118676*^9}, 3.8544687977755394`*^9, {
   3.854468879445958*^9, 3.8544688967780113`*^9}, 3.854468958320958*^9, 
   3.8544691391980023`*^9, {3.8544691730366735`*^9, 3.854469194391618*^9}, {
   3.8544693536739035`*^9, 3.854469383286785*^9}, {3.8544694226301465`*^9, 
   3.854469459150589*^9}, 3.8544695102835417`*^9, 3.8544695487986555`*^9, 
   3.8544748803695555`*^9, 3.854475058605095*^9, 3.854622498210225*^9, 
   3.8546225471957703`*^9, 3.854624073499069*^9, 3.854624621794933*^9, {
   3.8546247726414537`*^9, 3.8546247852530127`*^9}, 3.854624860517419*^9, {
   3.854624925905697*^9, 3.854624953549719*^9}, 3.854625049891858*^9, {
   3.8546251070086226`*^9, 3.854625138535002*^9}, 3.8546252141682873`*^9, 
   3.854625365564333*^9, 3.854625463459752*^9, 3.85462556288272*^9, 
   3.8546256076838727`*^9, {3.854625644961432*^9, 3.8546256734377966`*^9}, {
   3.854633523960228*^9, 3.854633552643408*^9}, 3.8546335984045954`*^9, 
   3.8546336526197147`*^9, {3.85463370035402*^9, 3.8546337132069836`*^9}, {
   3.854633777831125*^9, 3.854633806191434*^9}, 3.854636140687366*^9, 
   3.8546362518388004`*^9, {3.854636413665275*^9, 3.8546364431545267`*^9}, 
   3.854637079665766*^9, 3.8546371799521627`*^9, 3.854637653330754*^9, 
   3.854637764478019*^9, 3.854645759365921*^9, 3.8546459170769405`*^9, 
   3.8546459788385*^9, {3.854646008867314*^9, 3.8546460283414927`*^9}, {
   3.854788152943837*^9, 3.854788169505155*^9}, 3.85478822777907*^9, 
   3.8548052577024803`*^9, {3.8548127261229987`*^9, 3.854812750287792*^9}, 
   3.854812786730097*^9, {3.854812825125101*^9, 3.8548128296056213`*^9}, {
   3.8548129140257416`*^9, 3.854812928941489*^9}, 3.8548131436613684`*^9, 
   3.8548132609583507`*^9, {3.854813336992214*^9, 3.8548133481751924`*^9}, {
   3.854813389790171*^9, 3.854813398669637*^9}, 3.85481353300896*^9, 
   3.8548137520113387`*^9, 3.8548139109499087`*^9, 3.8551549122066493`*^9, 
   3.856878695551485*^9, {3.8568808236494503`*^9, 3.8568809083015347`*^9}, 
   3.8568847660607414`*^9, 3.856885015641149*^9, {3.856885227452981*^9, 
   3.8568852375936255`*^9}, 3.8569475446522255`*^9, 3.857035531594736*^9, 
   3.859369613284177*^9, 3.859369671855933*^9, {3.859369731197513*^9, 
   3.8593697424669213`*^9}, {3.859389816335388*^9, 3.8593898260172043`*^9}, 
   3.859452930596563*^9, 3.8594530195139203`*^9, 3.8594530525587645`*^9, 
   3.859476474719046*^9, {3.8595416535651436`*^9, 3.8595416600757685`*^9}, 
   3.859888396550979*^9, 3.8668220913617144`*^9, {3.869655424243718*^9, 
   3.869655432267112*^9}, 3.870260811047714*^9, 3.871988393803459*^9, 
   3.8719888773583083`*^9, 3.8720648705097346`*^9, 3.8720705958117313`*^9, {
   3.872957939160907*^9, 3.8729579548101406`*^9}, 3.877015022525236*^9},
 CellLabel->
  "Out[162]=",ExpressionUUID->"c3e53310-dc8d-4c28-bdba-dc6930a67064"],

Cell[BoxData[
 GraphicsBox[{{}, {{InsetBox[
      GraphicsBox[{GraphicsComplexBox[CompressedData["
1:eJxtm3k4Ve33xoWkDJnHjKHM8zychVCGpMHUpCRRSqEMxTkNQtJBhiiEJEoR
hYRQplKhiJJQCWXOUPLb+7zt70PX7/3nvT7XQfvstdf9PM99ry2x98hmN3o6
Oro4Bjo6/P8/u+prpC4UGvl5W9/oiybDTJt23EjbGEnYc9yuGONq05uZr9MZ
4Fpd8JtIjFd9LPmyV4ENfidRRQ5gzHNod84yU27QDOjxtMA4RtX80cZtAiBh
8clqDcbvElUqRzlEwOY2kzwrxhcyQ17SC0rAx3Tt2FEqGfgv94bHXlsNkZ0P
mDswPr91g1HzT2l4I9Yi/QxjH93ru+tPr4WKV61pBRivG54NPNwrB6vYpaTT
MaYY2O0R0lGEobzs47EY6+VdKQyuUAZOmWvM5zA+ND1KrmNThaHcU+3+GM/I
c3QpblOD9c/d+w5hbJB7Oy0+Xh1A//PGvRiPclm62FdpQIj4u51OGPdFutgf
W6YFQyM9cZsw3jB8YsNnLW3YftlbfgPGQ67MPoUhOqDfu+yrMcbmUvz056t0
YUvjTn99jLleyETdG9aD8hHP5VoYrwq7u0lLywDkXCILVTBOlNfl4HY3hOlD
bBoKGDcIGWuORxuBYO0t1bX491lVRVV+S4LxGmVjKYzZGdJ995wGMIw68l0c
Y1GKmIGTjDEUW2zLEcF4ufSOB5trjSGrf0mtEMZKhoJ3T+w0AU2do/YCGB/r
4qq2pDOF3dYWo7wYD49HbtuQaAov1gcOcmNsofwsaYPiOthbqC/KhXH5uP6v
qaZ10Mb40pED48MKah2v3cxAZ+vrd+wYG/7Y1+q03BxanovtZcPYTErAhi3d
HL5/+yrFivFacoR/lbYF3Mw/soIFYzk33QrpDgvYcvfXxHKM3coPnC08uh5i
1W6twLkirXXfKO8GiHCdk2LGeCJ7fkr54QbYu+ae0zKMXaVzlyfZWEJ1w/gd
JrxecrFaBSOW0HfEfSnOxZm/Pk2GWYHkY+4TSzF2Xrca9EWtIUJ00zQjxsJe
50uUKq3hx52yIJx5VxzKt3GwAWvqWS6cU7xKJ+fnbcCdzTObgVbPgQ+jbT2k
ZYxJ4y+w57dDP7YlK9cG7kyseI9//rFs45GJtmaSb1Wq7Dvs8+n0EJNAig2w
aQ38xD8va83a1/LGBubaPj3BmfMHf8xMWxVpziurqwv7+dC3kzOuh2zA/24q
I/7vWzGLrHpcaQN3hz824T+veF3lzrcBG7Dl4SjC+fimnDaG9gJSpkRVxSfs
9zeO3HvTvscGqtdGsuC/zyXZPqX6wAY6G468wX9+onQwbFe3Dcj4+TzCef95
v9e+kzaQnv4wD2fgfblXoD2dVME8o9qL/T21U1GmsTuw6/nAtBL/ez/zityG
7tlA8cSjdvzn2y3qfwp02sBqs1vlOFvybCEpj9hARXBPPs6nZxNcS2dtIO3U
pVycW1MEAozbY0jdoiGD+N/PND0VOOJkA5P2Tznwv3/AL/PqhjwbqBd07aD9
PfZixePtNsCuZVZJu38dxscjv9uA+pj/fdr3qQxN4p+2AVfd1Xdw5tC4pbBz
zgY4jvy+hTOhZ3T4f/8PE/UlmNArggm9IpjQK4IJvSKY0CuCCb0imNArggm9
IpjQK4IJvSKY0CuCCb0imNArggm9IpjQK4IJvSKY0CuCCb0imNArggm9IpjQ
q/99n796RTChVwQTekUwoVcEE3pFMKFXBBN6RTChVwQTekUwoVcEE3pFMKFX
BBN6RTChVwQTekUwoVcEE3pFMKFX/6vXX70imNArggm9IpjQK4IJvSL43+e5
palZTf457/9Yy+2Rofh9of8xoV8EE/3xIeDiaXGt0/9b/+tvT20sCaD8b/3n
l2YIl2Ch/G/9d52QKc1rQeu/hxznlcwi1E8RPpsTBjNQPw2Lq5fNJ6F+6l+R
u6E2DvWT6Xy8A1cs6qemC0IShdGon96t5Vv7ZUE/6bzJKg1e0E/npS4kmS/o
pyuGpl7SC/oprdH5Ps+CfnK4+6FvxYJ+atrL8GLpgn56dY1Fl2FBP023SBUu
WdBPY88vjSzsp7wSUvDCfjo7udx0YT89DpCSXthPmVGXuRf2U43g0xUL+0nv
4J+lC/up8bwCw8J+CvlRuWRhP71ZMrSonzTDTy3qp5Fcs0X9lNkgtaifQsx4
FvUTjw3Lon5KwS5nYT852jEs6ifziiWL+qlqcnE/XQ9b3E/m6xf3U9+axf00
zrO4nyRYFveTAtPifjJmWNxPjUsW99P8P/10/p9+svqnn9b8ZWL9975ac1Go
gQKVyqbD9exzJJO92uGZuhTwjr5nluTODPFH4xQsB8nwWrEr6uoQB5ge63kQ
UIX60SEkQ3lvLurHkj5Whxcp2H5hJOFu0HUxUOVk+DqdQAa7q/kKVtslITsu
6bzWZTLY+vL1qTVIgWPB+2sbYsgwZz7Z9MJgDfx0V2oxwPpjB8/G78L3ZaFo
7WxdDna9Pbwyh2vYFIBJziNhF8a7/CYjngcpwdeOXHd1jGvcU79XH1eB4YTU
N8IYq3FRlIPyVbH7uZtxJcZJB3eReibVIDOAcxzfb/HtDiIfV9CArPjezfh6
PWC7bXvfPk2IC//gQI9/bjT0Uj5VC5rzvpni/ZEkC13WndoQcNksD79/gjWX
SkUkdKHRa347zrenReuEnfRA0PmLKs4JcgePjMfoA6lySoimT06+9zKbDOBn
xDl2nFVXP5Y889sQtrYyM+N8OnmJK6cGCaridjDiHB9GSSnTAtjzczs9znxV
Lo47WwG2kM1o/cHTYjjz5rgxmIvf/m89yy9Vc+MygYhzO2n8io1P91OeCQhf
V6OxyjdbVktrU1hvK0zj5GhZ//oeUyiXXEnj05xLGsWD1wG3PjON+TgeDuwT
MoPbfow0tr9o1Rb30AycD9DT2Di8nHp/mzlcsPqvP7Q2v+75OmQORg//e75u
jX0SngizgN2u/3Ed52uJ79LrIV/zP465mzLRXL0e+lf91W8pzzzq/g1gtvI/
VnB/Q+dGbwmWzH/7a62YuEyqJQQx/set7hasrQZW4En/H4f7roxObLEC+7/9
Uer45rfGEWso/fu8Jz4K0CxnsQG3f9YLrb9M7HflHZjTJX5T4P0ZQ5Od41Ok
UAtZHTEHCiQNyE9qLmWCZ0pjkUtnybBbRJ++6fRK6GRkmDvWQAZfkSuHr5zn
gXoTMWnhe2TY10g+qX1WELarFg3IXydD/7q+h1pOovDwC6/2ziuY3qQJ/JEp
lYDEQxwiw1g/qDPOafWqS4EFie1KFtYPVTapTK+uyMC2vanFPlg/9GedyBoT
kgWB6scm+Pkx9jTV94q/PJDmnp70wnjEcfXx8XeKMNISaWSAsbfYzwxjeRUw
U39ojp+nbM/ptl/frQq8gVevc+J6bPWQPeyGGggdsd+In09kl16mhn5Sh3Ws
fPT4enE4/+XOa9yawP2AXIH3wyk3GW7bLVqg3vD+BN4Px1jfcwuGa0OVU+Vz
/P7R8zzn83ilA489nh7EOYBd2O01G7bfOvtWl1avX3V/7Iz1IUI4SwznXyPR
ZK/TBjDy5D0HzvvWBAk25htC0Q6b5TjLbJewpu81AuXhVbT1wtnqqPoAB8DH
0DJaP8TspezfnQtgti6Y1g+COXlJCRuNQf5i/X/7vYMXJjqHjMHO+dB//TGg
cPab6RDJMr2FaTyFAs1eUhuFeZdAgtGqVefFKWCuoxn/p34FbGHOfZvURcbW
wZRVzfxcIHWfeSD+EaYnZNapMg5+CLMoY9t+kwzM85N/mHuEIcfH63jVVTKc
bbqxpdtXHGw3jkbWx5NBI9Fy+5HfktDAFDSYiK3/B/uUo0+7SAMrl6LLDFZP
HbBKaPy4Bo6dkV/OjvEripSGmZUcnHk3I4Kf99VuPXIfTlcA3473xXYYP4+u
Tb0hogwHD716L4+xwL312uZVKhBfzbAEP//ypdaFbmVQAzWTHQ34+fTghaXe
Bubq8M7vYAN+fmQs2eu9/4QG8I5dp52X3H90OMo/0AR4GzyP1/MeX0Ek86AW
nCuU4se52jwzm6yoA6oOWy/T9MN3y67mo7qQeDRsI61feiTl92fqgZ4gmzyt
Pk5s3Zf79CE/Y5YP55Iq++5OIUMIoVBYcf4jOi+vb2EEcqEjTDh3dX4KED9H
Ag9yMW39b34avfzSDmz9L2Km1TdJAiy3zwFsleOl1Zf993MHnlRjkJqPodVT
euqb9w9tE/Ar3kRj4vyp/PvUALvAaRi4UzqY5TZJYgoyGi91p4BSwrfnDK2M
EOMne9uYngJGwYG+iQ7ssI/uWMTnJmz9WHcyctNnbhBiNi+oLiBDUHCvcPWQ
AFjuZbkfnE6G7sMrDHiKRCCYq3ilDLbfOyn5/MtlDwnIyeYbtsf2e9LW3i6P
+leDK73/yQ6sf6XsfCXt1svADu78jBisvkrerAxdTWshd7/utTf4/qr46RSD
kjx8KFvZ6Iev75alg0zhinB/74w2zW8JkgghL1UBTs4rTyTx+1Uep1CkpQo6
4aVCuJ/R88j1p/MpNdh0/gonvt9Tc0xLZC9Th8D5Zle8f1V6WD/ODGiAQXbH
DN6/KgHVhS6KWvCbrucyXt+uuVtK87u1wT5g+AN+/6b0B2rYs3XgEusNX5xd
BK+oK/TrQkDDOiOcffpOmFME9EFTfoMkzpFlaf12OwzgcI48F87Bsh08RyIN
IdCZnrbfm9bLrwwsNYI5tXBa/55wav615DcJZn3GaPV9VRDt1R0PkGGSQqvv
VV73g/56xhAn2EGrp+p5lvzvF7+SzCzzG0rvU6Bg6TMz8tV5UnNAtVicAgU6
+8a8nicuh1V9d5uK+siw91T5Nu3TnKAzEE7fX46tZzeHeXwP88EPtXtilrfI
IFbgmHLZUhheT3mpl18jA7m3mPelpDhMz9SIb8f2JyZCf0w/5ErCEm3Fa31Y
v+5UyCh15pWGvtoXjOJYPZNMxe9bR60B/nrWECmsnnxWJVSVeVlsH3DhdAp2
vREfRwacHBXglerIoAPGcWd28ZY8V4I6/akgZYx/sPhynbuqAu7diu8EMc5s
l+p078D0+MNwJ+4vnf6V77BSVB38rn91xPcnbKxH/H/YacB0bxDNP1krJtBx
/qImmFQPyuL1dJWzVRJ6qgVTKgUKeD2VdI5V72fUgb16tWn4/ZO6epTVf4Mu
lNfPb8X52fe0mcpgPejd66REq49x2ZqaR/pQ+qxPAGfLKLf1lRMGkNobwIaz
gMSuNR8ljOD+hRPLcL736OiPxB0kmFu/jLY/0bi5vPXGBoDZBhVaPduPbrJ7
3w/weocCrZ7R7ufWTkYYwweOVFo9H5yO5h0yfU8q3xqXpNpDgSanykRuyizJ
/mToqwYLCiw1OixyQGsZBDvq7NozRgbsAa1d4sABFi+TRzc9w77Pz6JNPbK8
kL09JD3rDhlsBEQ/5AoLQewqdpfRVGz9EypXd5oThflb5p8zErHnV9SNt2SF
JHB23Va8hK2vxmXhbCwhUsDZqOJ2HKuni2XDwMZBGXBsdFB0wOqZ/qFnwzJ3
WRi6W0VfjF2vnvX2UaVqeZAf9Khxw3iNeyRdt5wSxPpBljauT9UNdfR2KtB9
QXIG9ycrrT6ciQpThdHMGDPcTyzoXLGm6IUavGfuuoL7feIF58P+MGlA3SGz
m3g9b5Nj3oOBJlz8lBKO17PBLvyoYYAWeHAN7cDrySTMPqNWoA3zbZ/LaPo3
dOdA9bQOZMbHuNLWP4Zr8cfV9cB8vFiTtv/iFnoo6akPG6e0RHD2lD4jEJ5t
ACY/b6yk1Vd6leiaNkN4uOYGbb+5NSi6LZyFBPkjxbR6TnvMHGhZDXDWN4JW
z61cR3d3VQD4lLvQ6hlv9LP+wV5jbH0ppdWT8OvS83anvJI5DWMmAZWNohOk
wrHZJZHeFPD3qiv21GeENEGhnVeZKHBHKenO3BM26Jzw/mr0Gju/tnsJK1zm
hs1Vy5sVCrHv2355kPm6APzZva9KFTtfvz8j8ofeVQQ+d18pomJ6e7ZXutPK
WAKKDQ/SRWF6Kzoi67emejUI5Th+mcTq+bZ5171oMRkQH69jzcDX01b7/Jbs
tUBlUXz0AX+et7roljBj9VQfVwzE9ab6XBbVRRHOvo3vNMX7afPhd6TPyhDb
JMSJ+9E3OqvfGkmqwo7w0R5cb3+M63qu81CDNcJrAnC9fUjJurr5ljqkD/kk
4HpLDcwVy36rAQeXNQvg6+sKhphzHkJaIMikm4nX8/JPDoNjVtrQlrzyK37/
xmxnkj/F6kAZl3MAzd8QbU9yeqMLH4SvAs5VjrYDAoz60EO5u5pWD8nsVes2
GEDx4/c0vb2QE871JMAQckb30PT2k9zMrFaWEbDfqKLpbbue5TOBbyTgmWCn
ra/DHYKjaZEA7qS7tHqWvQmsHVb7TAq+FvG0qJwCJUlnhW5s+0OKZLjs/EuN
AjKPXjup0y2HwAFTo5Gv2PO+beOYhzYnnLArO5ldie3H9T9l2IrwAXVWt2VT
DhlyWFYc7vgjBL/frTE2xc5/vzvPfo8cFwOJ9Y+8sjF9tex00Ll8RhIsh7ZX
s2L9aP9qx8tnw1IQkGB6RAOrn/XTFcYX3daA1JohTxWsfiV3GUgy72RhhcuJ
sExcPwIvKKxUV4C+dk617RgH/pZ9ZZKpBA/vfXBXxfhdyXJyZrgKpB4saMbz
gYOTm8+NPlWFBzuUvHA/P0o9rHF6uTqI/DqRietrjKbfSTWSBrw8PCWH92P4
wwdCWgGa4HPmCOD9aFAoMi9ZoAVi9/h08Pr1qbx79W5YG0yuut6k+RP3yL2W
mrrA1ufliLPu+EeXHwf1oDiIXwXn9Q9iG7ff1IeP4/2CtP3oxKGTBZ8MwFV7
jqavUuls0qorjeBUZzlNX6/klqzdtp4EJ/lUaf34OcFMVxUAjGbNaP04daW9
9WoXwNAdHVr9GsS8TUYutpGaf2RbDv2gwJsfwV46ejMkxlDtEhtbCmzisVn+
8hoTkPpvyEv8JIP/g4v7NFg5oEL+xjrHOmw/GX7z4+N2Hoiq4sjsyMP1++Xt
0ZeC0MqvVnohDdufKL+etMgVBbfcVfl/MD11/1i+3LtHAkgs/WrlWP30XEwl
TzhJgZxeEFsUVj/O54X+l6pkQNCbQc4Nq5+ZieL0b5CFAJFyugrsevd/nVTr
uyYPbsvCojwwZu12eORBrwR0t8u+6GJ87qiLlqSRCni5+AuJYRx2gEVJwFcV
6n4LjuB6Ws79KSmlRA2mnbeM4Xqa2Xkx0mRCHZabtLfg9WMTVBUZXqMJKw8x
ZdLTPncwMd+vBZKbpTzx+pVx+zFlXdOGj9o5Nfj9Y6Z7TIrv04EmowR3nJmW
v5/LENcDJ4ZybZzPnR91Lt2mDy9sDojirHYhwjoozgDY/Ixo5xWHrEbhgBpD
+PlwiqanhgffcZpPGcHd0W+0+t1y1mzaJQTQw5RBq5+P3kxPShHAEc0jtPoR
+YTavV9++5VOw/GL7XK7gsZJvG0Wn/n8KJDS/lBJdJgB3pyXjnjHTIE+JjlL
lRNs4OjbPuHTjP1++peeKwe5obfbrO0Lpp/Pz3q1yAcJgMA+0VcXMf10Zl+z
e1ZXBBySZ2/VYvrJXLN52xpFCeAUvLEjB9NPoarQkJ33VoOavPccA7bfyePe
OqXKIgONF1ZRcrH6SS47GdYUtxbK42K/fsKuN++6Ygf3Tzm4fWj28El8PSIP
ntlmrQj6BZe1zTDeSMdosbtZGVhvxTzG9ZN5oCOXQUAVIhKFLHF/cmKltJTu
bjUoTw/Mw/UzMP5WykSqOlwt+J2P62fls1lSyHMNsH78dC2un1MWM9+/c2jB
kl/Ct/H6/ThWUyVvrA1bfasHaXr2jrysMVwHlO4/C6LtR6+f2DjSqAuWcq+M
cR7g0i/rm9EDED8ghbPOm1ytxyQD8GrQ5v7vfLiH09PbEMicsTT9fCspIsB7
1QikDLpp+hkuHyqf+ZEEbUkiNP1ccqqg2XtpH8mFTybfuYYCBp97z2oXzJGo
Y1YHLLQoYCXz5OWX+8zgkXND7co3TK+M44GBixMGG0anop5g5x9G54OPJ3jB
6yxFuh3TS+/inm1z7ULQtp0n+zyml4H7ozaebRCDT2drTV5hetn06GzBkSOS
wLa5wFsC67fN6SXvfr+XgrfxCd+N8PMFE12Yot0amGBUvaSF1WtFz1o+iWey
oFphcv0mdr3WdY4vPMQVwNSvpnsHFT9vXLqzjIr1m4i+mxrGTdRWLQ2yCqRv
/bkZ98uaGDydHzxSBdV4xmJcLy/b+pz7Pq8GV2/tacT1cqulf3CrpgaciCs3
wvutlIFJn+2IJuTfZLbG+0125qz7zWwtCBQZM8TrRboT6RD7WRtOFjfm0M7f
esy2GvK64Cul5kxb//xCeM7t1YN1db9peuntHXJtzTV92Dx/mOaX/czyjpdv
NwC1cqD5ZTl7P6/uWGoEWpReml5GZXwwUzciwasUc1q/bT380XFM7Q3p1dME
xxOTFHDU7WpriJ8m6cRY+ihsoYBfiEHIaTsmSMlovs8+je2nzXLdkl+shFLV
R2td68mQtkX8pvw9HtBfnWMdcJcMKaLZl3lyBIFbUIGnE9NDz9IOe9JpUVh2
+2Cg4hXs+aoYPGPVJAHdmXKeb7H6aKmlKdwxlwJK4VatJKw+A6w5Fcp5MiB/
vWjXIaw+8b6bX04pyoJEBs+VKux6f2tUtxhdkIe3z9koBzEOvvo4UemHIlS6
5K7E8/XA9fLf8zVUYI+Cxl1cD4eOSzJ88FCF2m1TFrh/U6P8fGvsXTXIGOoW
w/2b/SPUqL4BdTj6vHIAr4+RG9nwmYgmiIan5eP1oYpX5DTs0IIgvRFvvD78
1LUXd8dqQ0JnTh1+/5ZGrMsN6dCB0OW3PHCuvBCUr8evB1wNtTo0f9P4g0Ko
lT5UXFtK82/4jKL2T1wwwPbpkTQ97NqfIST5yBAmpSVp/o2a65yS1HcjSFJm
oPUT/ZYWciYvQGr2XZoeEvmpbdPggJHaaShWY3a5KTtOGi2pkXA7QQGVqLvf
puoY4O1uYYXfyylAN340sd6ODUYOtaZwtGD7j2UZzzY5cMODUwdIZkVkUO50
sjA8IAAzT5aeLMP0L6kld+VxaRHwz52P6sX0z1LDg4t3tQRAQXdlMaZ/AvJF
Z6ezVkNsJ5skC6Z/QoVNQvRLZCDYOLHxLlYvyzT2CavItXDb2WppH3a9Aesv
yz0ZkgPF9/6xp/D1fVfKmLaJIjSnKfXj+reurWnuR50ybPhKz4vnM3pH9/N9
4VKF/RIngnH9+3lNiKLurAZZPeH1uP51iuemmiWrg+Na7wpc/9oPSb7yrNWA
GZsuFVz/Dg8oSKqwakFeqvA9vF6rVEVDmQ20oTBM5gd+/36krHtccVYHHt9Y
cgrnb3stsvVrdSHZ/pAJzW8ZVrnRMKEHB1qf0vQvJ+9O9YyeAfBOutH0b5vV
C2r5QUPYNJ1L079XondlGBOMIBiGafXK3LTRMf9wL6ks3UlXu5YCwRHcpWSX
OdKf+a5X49oU6Oosjqi8yAzZQ2duew9gz6N26VfbeQ7Ifpz/gqGKDP0efLa+
3bzwU6+keVUutr9lf1nP/kwIbAIV7XMwvSuR556fLxKD5LCywD5M7zgUko/s
dJOE6drmH/JYP21i6e9KaJECW/AircP6iZoVmDtnvgZETyrd0cXqox70iJJS
JgvrTxqo38Kf5yMVIvz8CmCtw/doJ8bSCSarBs4pgZvvy8+43m34rct1MkgF
Ji/PxeJ6R3dhsibxgSr4NtB14XqX8OFAz9dZNXgXJf4R17ui1oAQaVUNECQ9
XY/3U/MtxcZpD01ovzhoh/dTWnJx8rcMLTBxGgC8PocOfhHy7taGZwdCb+P3
T2i+kVFWRhdW3+Cn5QO22raHX+3UA5NlR2n5wFkbv1C2RH3QZ75P07sD5GOr
D7QYgO+vvTS9+2Fil6G0xAg+8/yk6V0SL/8+n6WtpCiO1Mi6aQokdbGx8ZhN
k8x1R2xWb6MAs6aG3g55Jkho9B9nnsGeR9Xx+xrZK+G2qpvPAKZvEcXvI3qS
eYA82/e6HtO3JX6XmWUSBOFNkJctw3VsvxKye9kjL0zfupj0zDB9U1ChN9at
kYAXM0sKe7B6aCQ3qa43lIJD864uaVg97O9I9c5nyIBxxhSTN1aPCrbPen5S
spCbX3KwBrveuk5ZqSGKPAR8rjyFzyM9DPRextmnCMJd27NwfZu8T62bUVaB
XZPJs7i+if6541WxTxU6tlN9cX2rffwk/2KOGlD2/9HC9a0uMOaS5hd1yC7a
+ROvhz1L9ot8AU3QrT1fjNeDqXqsi9UR6xfXvb54PdZtPL3JIEobrk8XNOD3
j9GWeY/vGx2I7y3ypK1HNlYsoVx6IH9+I82frhRt4T1krg99ftto+hbGTx1X
OW8ADmmFNH2TsFiZdPyBIdBna9P0TWH3JUPufiNgml9J6xcib9Zn+PNjXhvl
zdmHi5OPBqG8ed3d4F15rChvdo582Mb3BuXNyRnjDEMPUN6cW6rey3UD5c2G
L3S/slxFeXPtnZ73xfEob37ZYeMytCBvzsj9bh4Yg/LmhJmBusRolDdv7W34
KB6N8mafFnVOfF6NyJtvuXb74fkbkTdfONF+4SIV5c2pQWb1J6gob2ZP6Rc+
QEV5s215Xzy+/yDy5r6aZZabqShvttlDt8qSivLmgasWbiZUlDe3Vbo/Wjhv
FuR5SWnhvFnTD/G6hfNmZaHNRgvnzbaoZWsvnDersN6xbuG82aOTKsN4PkLk
zRc3GOcunDfrPBqyaN5Muu/Bonkzev5Di+bNrKOiFs2bHV9isWjezI/hzaJ5
M+qN1kXzZoKREovmze5+7F80b2ah571o3ixxavG82QnnxfNmJ/0Xz5udUVs8
bzb8avG8mbTP4nmz7+WL583CxRbPmx3PWzxvlvDPvNnFf+bNVkXRK/U3orz5
0TxDpLk+yptHTNg0aoZQ3hx04Dz/62qUN7N394tfuY3y5tvSH8q/pKK8WSFs
vddUIsqbBdKcmFfFobzZds96f8FYlDez81ZMTi/Im03k+qe3RqO82S6tVGeG
ivJm9wM1J/DzLJE3l60sSkuiorx5d/vvUgoV5c1frQU8j1BR3jwwN8uGz2MS
eTNl9R0N3C8m8sief+bvXoa2npqZQ3mkaZibwXNHlEd2JGl1hf1CeaSAYFp6
cyPKI5XSf2k756M80sp6tbJ1Osojc8VG/PcmoTzyj55RbEccyiPHQlcEBcWi
PBJsNZ7jfg2RR16mY03xjUZ5JP+hhFaWaJRHbmcqm2ykojxyR+y0DD7fSuSR
o8pju85TUR754LWCjw8V5ZFmFwXocP+VyCPVuPe8wedXiXlEm7/ziES+xxiR
MF6UhvK93VcF3EQlUb6XFLT9BUs3yvfeMgVrfylD+Z5Q1nGuiGyU7+2R9ZZ/
cw3le6GDrGefJKB8j6fO7Zr/ZZTvPS44ZlcTg/K9MlWB7U8X5Htcn9gM8P0L
ke89+DNV0k9F+d4BSvzOQirK9xKSsuvxPJDI9/zr5KPw8zcxfynfvnj+8nef
oOKgIMq/ivM5Yr08UP6VFyldXM+A8q+20Ti3Da9Q/jVObzzAVIjyrxvvav3S
M1D+5e2zt1IpGeVftfefHjaLR/nXevFP3/NjUf51cpmKgX0Myr8SZ3/xh0aj
/KvF7yYTXzTKv271NTU2U1H+1T+WpJ5FRfnX2G021wgqyr8shGZi8fyMyL+u
RJ8O209F+ZeWdqsq7hcS86iP/86jEvkSuVaP+0wRypdi22vKVJVQvlTrWWIu
/wXlS48/e2/Rr0T5UrGHFM+pHJQvjQbeMWhNQfnSqRuzTvaJKF86GleuWnsZ
5UupiX37vy/IlzJeW2t2LciXVDrdssyjUb40XOJWOkJF+VJE/YknJVSUL7k+
LxVPoKJ8STk5ny+EiuZvP/2dvyXymG3LawMY+1AeM1PDYnVsA8pj4jN3M3SP
ozxGu8r78O1alMcYPGm/9ikP5TEqfL0q7NdRHhN0/kH1jSsojzEQhMwTcQvy
GNnIivWxKI+Z4LOr4Y1BecwqERmzfdEoj/G8LWtEH43mhwP+mR/+/ULoTt5a
lEfIbVl73PgYyiO0hGcbZZhRHjG4QqEnsxnlEWyhZRLHilAescHJfr1DJsoj
bvr/kUhORnkEc1Iyc3A8yiMcvnqmN8WiPIJppmfAPQblESnFq9dfikZ5hJNB
wk7haJRHyLOtdHlLRXkEM0uTTTYV5REHdO+PXaCiPKJ3bib3OBXlERGxzze5
U1EeMdNg3Is//8Q8NYvsf/PUhP8/qbP/EbkS+f+D3qTsJA3k/zOpk367f0P+
f7H7z5a5J8j//yxztOZcLvL/M0iu086pyP+vestvfSMR+f9DG14/H1ng/7OM
xrDi/iPh/z9V3mI/uMD/Z/an5ttEI/+/Q2jdtwkq8v9LHb5Hl1GR/1+Qc7gz
kYr8/+4ekhuZiubHVzb+Nz9O+Odbnm8tfDKC/PNtPY4/pzYh/7zClEU6fQr5
5+w161uL6pF/zjcfeIv/HvLPjVaEmOZcR/75qZ1tJPok5J/XPGFbmx2H/HPS
87s5e2KRfz52wuSPVAzyzxOX1m7E/SPCP38onvyTKRrNv9v9M//e8M/8+0DC
pKmZCvKX1RP1nr44jvxl0flOebcVyF9OUomn62xB/jKjjISG4gPkL4eev6dT
mIn85a/jmyebk5G/XMjPLJccj/xlaf643R8W+Mt7pF/SH41B/vKKAdM/sdHI
Xz7UpSwoGo385VjTcY12KvKXXXK4XfDzPuEvN/txlEdSkb/sdmtcFz+PEP7y
MtH5IrwfCH9ZOL/RAD+PEO8DPPn7PgDh7w7Ul/yWeYb83YKa6ZX92sjfDQr9
zsM1iPxdHrbgLZ+rkL87wWLPx34b+buDL82101KRv2swVzHxIhH5u57RIZpM
ccjf1ffRkWWPRf5ux7Yh3rEF/u5F91gbu2jk73p0v2OdoiJ/N/etGH05Ffm7
xW9Lyq5Qkb/bQ9VYie9Pifcfvv99/4HwT00NGedtppB/alHlwd2+Ffmnbmz3
26kzyD8d/ThZ9aQB+aeWP1wcH95D/im/TmHg7HXkn4aStveoJiH/VM7nnNiT
OOSfPqXc9Tsci/zT67t3NivEIP/UnivSC/cbCP+0OqrZZXk0en/D9p/3N/r/
eX+j7p/3N4yWJrGKaiD/8cvLuYerApD/GEOJdw9jQf6jT+gedf9W5D+uCJJf
HfkA+Y9pl2TtezOR/9jwmt9yOBn5j8dLBUdvxSP/Ufz1wba+Bf5jq4Blql8M
8h93X6TbEx+N/EfNUcEgsWjkP/pVS0u+oyL/0UA+bADvD8J/9PfKksLP64T/
qKJxlIL3B+E/Xmh734/3B+E/emo+88D7g3ifheTw3/sshB/oI+6pzFiP/MCB
T1PScbrIDxS1tpAYGER+oEtIfq5zNfIDPQpzTbfcRn7g9MQVu+pU5Ad6bH0a
35OI/MCXN89xcsYhP1DHfl8DdyzyA7/b1VAmF/iBmty2EluikR8YFVYuMU1F
fuC4nkkZ3h+EHzjz0EUJP78RfuC+yg/78P4g3t/58/f9HcJ/u+lV0ZQ6i/y3
fbyzqS/tkf9WxXo478Is8t80UrVjNzQi/63BlXsPcz7y325ptUitTkf+mzH9
G3bLJOS/LTlTUP8iDvlvK07SjfrGIv+N3/Vcg0oM8t84Ai+dORaN/Lc/ieQr
K6LR+0f6/7x/tPOf948i/nn/SPvv+0f/Bzqsoqo=
         "], {{{}, {}, {}, {}, {}, 
           {RGBColor[0.560181, 0.691569, 0.194885], Opacity[0.2], EdgeForm[
            None], GraphicsGroupBox[PolygonBox[CompressedData["
1:eJwl1WOQnmcYhuH9NrbNjW0ndVK3u9nYyUZlUrtNY9u2bdu2bdtsj3fy48h7
X+eknU2fmSYipnV0q/CwsLAQV/3S1jeSKOZxnrmcYw5nmc0ZZnGamZxiBieZ
zgmmcZypHGMKR5nMESZxmIkcYgIHGc8BxrGfsexjDHsZTTY/657g5/Yd5ZvV
tw673b+EXv+BKjHSmcW3NrPYZf/su43/3BV9+zHCndm3FjPZaf/ku5WM/gO9
siu4+3KR4XYm35rMCP5d7NB+9N1CBv9MS15q5e0+XKCUNkzL6K7BdF7xmb5d
/8G9mfR2C15o5ezenKekNlTL4K7ONF7yqb5N/969iXR2c55rZe1enKOENkRL
767GVF7wib5V/869kbR2M55pZeyenKW4NlhL545mCs/5WN+it3ZvII3dlKda
absHZyimDdLSuqsymWd8pG/WW7nXk9qO4YlWyu7OaYpqA7U07igm8ZQP9U36
t+51pLKb8FgraXfjFEW0AVpqdyQTecIH+kb9G/daUtqNeaSVsLtyksJafy2V
+3Mm8Jj39Q361+41pLAb8VArbnfhBIW0flrK4M0ZzyOq6Ov1r9yrSW435IFW
zO7McQpqfbUUwZszjodU1tfpX7pXkcxuwH2tqN2JYxTQ+mjJgzdnLA94T1+r
f+FeSVK7Pve0InZHjpJf660lC96cMdznXX2N3tK9giR2Pe5qhe0OHCGf1ktL
Grw5o7nHO/pqvYV7OYntutzRCtntOUxeraeWJHhzRnGXt/VVenP3MhLZdbit
FbTbcYg8Wg8tcfDmjOQOb+kr9WbupSS0a3NLK2C35SC5te5aouDNGcFt3tRX
6E3dS0hg1+Kmlt/+lwPk0rppCYM3Zzi3eENfrse4FxPfrskNLZ/dhv3k1Lpq
CYI3Zxg3qaQv05u4FxHPrsF1La/9D/vIoXXR4gdvzlBuUFFfqjd2LySuXZ1r
Wh77b/YSoXXW4gVvzhCuU0FfojdyLyCOXY2rWm77L/aQXeukxQ3enMFco7y+
WG/onk9sO5orWi77T3aTTeuoxQnenEGh139vldMX6Q3c84hlV+WyltP+g11k
1TposYM3ZyBXKKsv1Ou75xJuR3FJy2H/zk6yaO21WMGbM4DLlNEX6PXccwjZ
kVzUIuzf2EFmrZ0WHrw5/blEaX2+Xtc9OxT8Bv9/4YIzu/0r28mk/Q/VQ/i7

              
              "]]]}, {}, {}, {}, {}, {}, {}, {}, {}, {}, {}, {}, {}, {}, {}, \
{}, {}, {}, {}, {}, {}, {}, {}}, {{}, {}, 
           TagBox[{},
            Annotation[#, "Charting`Private`Tag$7974#1"]& ], 
           TagBox[{},
            Annotation[#, "Charting`Private`Tag$7974#2"]& ], 
           TagBox[{},
            Annotation[#, "Charting`Private`Tag$7974#3"]& ], 
           TagBox[
            {GrayLevel[0], Thickness[Large], Opacity[1.], 
             LineBox[CompressedData["
1:eJwV03ecz3UcwPHf3ZFIZSulnFXW0VKRzGSmzp5xDWfdlaSFIpURFXdoKDTs
vbdQNCjZQlulQalklef7j+fd+/W7x+N3v9/7+/mkZmSnZyUlEok0PzKTE4n7
UhKJ60jwuZ7L8+Y2lOOEfo2B5kYU5Tu9gV7cr68niR16Hi+Y21Kev/TrPGa+
g2J8r9+nNw/oG0jmCz2fEeZ2VOBv/QaPmxtTnB/0RvrwoL6RFHbqBYw0t6ci
/+jJPGG+kxIc0ZvoS099E3nYpRcyytyBazip3+RJcxNK8qPeTD8ydU3yslsv
YrS5I9fyr36Lp8xNuYyf9AdkxQ71zVzAHr2YF82dqMQpPYVB5mZczs/6Q7Jj
h/oW8rFXL2GMuTOVOa2nMtjcnFIc1Vt4KHaob+VC9umljDV3oQpn9DSGmFtw
Bb/orTwcO9S1yM9+vYyXzF2pyln9Nk+bW3Ilv+qP6B871LUpwAG9nJfN3ajG
Of0Oz5jvojS/6Y95JHaob+MivtQreMV8L2n8p99lqLkVV/G7/oQBsUNdh4Ic
1Ct5j2H6bq7mmP6UR2Nn+nYu5pBexXSe1fdQhuN6W9yZ2JGuyyUc1quZwXCd
Tip/6O1xR2Inuh6X8pVew8w4//F9vVafQnyt1zIrznZ8F681oDDf6HXMjnMb
Zy/OT5yBeI7xLGKfsZP4nvHZ4/PwXNz9uL9xB+MexV2I8xxnMs5VnI14vvGM
Ys+MYzw55DKBiUyKffksDSnCt3o9c+L/6NaU5U/9WbyPuTvV+T/e0+8e1CCH
DHJ51d/OAxi7mxA=
              "]]},
            Annotation[#, "Charting`Private`Tag$7974#4"]& ]}}], {}},
       AspectRatio->NCache[GoldenRatio^(-1), 0.6180339887498948],
       Axes->{True, True},
       AxesLabel->{None, None},
       AxesOrigin->{0, 530.},
       DisplayFunction->Identity,
       Frame->{{True, True}, {True, True}},
       FrameLabel->{{
          FormBox[
          "\"[\\!\\(\\*SubscriptBox[\\(H\\), \\(2\\)]\\)](ppb)\"", 
           TraditionalForm], None}, {
          FormBox["\"t(yr)\"", TraditionalForm], None}},
       FrameTicks->{{Automatic, Automatic}, {Automatic, Automatic}},
       GridLines->{None, None},
       GridLinesStyle->Directive[
         GrayLevel[0.5, 0.4]],
       ImagePadding->{{64.53027489595115, 1.3475428512826397`}, {
        39.2919921875, 7.261718750002871}},
       LabelStyle->Directive[FontFamily -> "Arial", FontSize -> 13],
       Method->{
        "DefaultBoundaryStyle" -> Automatic, 
         "DefaultGraphicsInteraction" -> {
          "Version" -> 1.2, "TrackMousePosition" -> {True, False}, 
           "Effects" -> {
            "Highlight" -> {"ratio" -> 2}, "HighlightPoint" -> {"ratio" -> 2},
              "Droplines" -> {
              "freeformCursorMode" -> True, 
               "placement" -> {"x" -> "All", "y" -> "None"}}}}, 
         "DefaultMeshStyle" -> AbsolutePointSize[6], "ScalingFunctions" -> 
         None, "CoordinatesToolOptions" -> {"DisplayFunction" -> ({
             (Identity[#]& )[
              Part[#, 1]], 
             (Identity[#]& )[
              Part[#, 2]]}& ), "CopiedValueFunction" -> ({
             (Identity[#]& )[
              Part[#, 1]], 
             (Identity[#]& )[
              Part[#, 2]]}& )}, "AxesInFront" -> True},
       PlotRange->{All, {530, All}},
       PlotRangeClipping->True,
       PlotRangePadding->{{
          Scaled[0.02], 
          Scaled[0.02]}, {0, 
          Scaled[0.05]}},
       Ticks->{Automatic, Automatic},
       TicksStyle->Directive["Label", 12]], {192., -118.66252583997979}, 
      ImageScaled[{0.5, 0.5}], {360., 222.4922359499621}], InsetBox[
      GraphicsBox[{GraphicsComplexBox[CompressedData["
1:eJztmXk01d33xw2ZMl3XXGggiWTMFH12LgpdSZJGU8o8RUpIUkSUq4QMJaJ8
UZGQpDSJ8pUxFY+hSeYpKfU751k96173Wa31+/O3fos/rvVan7PP55x99mfv
/V5niaO3lTMbCwvLXvSD/0921DySiyle6/xgPQtLVBp8a9U+P9w6SjhNZtTW
xKRBNSUnqyGTHayLBJqrYtNAqrPsg+NKfphYbLZoX1waiHjYXeeiCANRkDvi
j5imZnLXYqsExA10Nagjfp2kWjVCkoZtPzacb0D2MVlH69kkl0Cw2ArZHYjF
z/WcSkiThQrbneY9p9Mg0tp07avJZRAduyLtEOIDupftasIVoNgxSpsPsdHQ
dJBXjyK4ZLTVFqD1HdPf7LBARxn4tEsydiDWK0guDr2vAobbjllwIfaYGgl7
xq8G71weXa6KRvtTInUob1WHd7WsckcQ6+f951JiogYsba04boB4hGxmb/NQ
E27JNe3nQdx72t7Gj0sLqt09NFtOpYHpUKDpey1tkIx2G7uOuN+J+0DxUR34
/kAjLgyxiZw4W+RDXQj66wXnTsTkF/JxN4b0oGG4yWoNYqmoQkstLX3gPVWi
JYU4SUmXJLzfAFSUr46wIn6+YN3qsfi1ENq163QfOg89qYdnVVoIyNgae6YR
sQB7pr9DOMC9WsqyKsQyxxbpb5dfBzu9paTyEfMs21Vi9XQdmAW1rUtFvMpA
sjBwtyFcFwCOOMR+HeRqMxYKJFNUeMMQD42d3mqaRIGJK8kG/ojXqzxJMVU2
Ar3zvOWuiCvH1nz/+tIIqqwW7bVD7LVSvb3B2RiK/Vdfs0FsMLi3aTuPCUyR
uiQsEBvLSVD5M02gt+nJOxPECmHRhx5qrwfzWD9PQKzorHt/Wft6KFPeu0AP
sXOlS0Sx7wbIr+Co1kR8/1LT3hFRU3iyv/akCuLx3F9fVe6YgmWEb68iYqdl
eTwpVDMQGjSblkc8opigdWvYDDTFKpfKIi7N+t41EWUOHz00exch3mEkC2tk
NoJkzBEWacQLPSPLVlVthLyYyBULEIvO97hJ3UYF3vHIanHE6Z7lE79+UWE3
YWcrGoXPs+/dSGs34eee7bwMxUOVCmWoRmCGSJQsnP8TxaNP/A3jlP3c4K+4
UFAZxXuDckdcaj8Jvr3epR+EuPHlK3WlOlHQiDrFvROxlvNdg8VFC0AyrKx2
HuL2NQmNV/OoEH8g+4QYel9nhYX3eOsrwu2nQddCFA9vjxsY7h77Ski7Rkb5
o/el9ClNrObghM6ZVLef6Puxk17D9jJcEDatqvp0AM3nL53slRwpAvmLO5e7
Id5bGxasHSEJlwQU0qUQT2UeNQw6RoXkl/5L8X6l+lZGfKb0EymXb/PPR9/L
K085i4WirLBIQnWnO5rfRGd14s+a+fDOYtWMBbIfrUuXeiVOBpq7IeD9qYfx
fa0giUNqY/DuDYgrmq7ubWymQsb0j37sP6FBcdq31oeE/y6KQyzivvzyL1ed
JwheHZ9cWbSfVRc+17E3zYOB5gXZXeh9a0OD/JO2CUDflo+cXmi+R0bBpy3f
C4PyCtdlPoiPhPYsrO6XgC+xD0eWIz7ZMvHNyYMKRUL+fng/apG8NwdiPxLu
lVvCU9F53eJ4YhyW+otYYeU+pI3mf9M76lmXxAPdK2KDCWTvGFK5VTtcCBbs
OfMV7yc8Z0jE30sMbsxIS1ohNueWlrpXRYUrS17q4PMpCY8X7ae8JSoaAtqy
0Pm83F6VJHxsmnh72VrqHtoPx1ovaRctLuDbYhEgjuyhY+Yp6zYSOD7rHAhE
LDd527J7hSh8vHBM1AlxhHxO3mjwMDGgdNfKC/n/eZvz4cmdbLDera0xCa33
Zkxgpep3XqCIva/F8XNc6miPRz4ZeCO7NQ8hVr6smv+5D8Vv2KpM7O+Dltdb
2dtuEQkKjz8YIx41PFxVKzNOJAcN935F8x/yfFbqtmYeaF5Jr8b5OH9VSv7M
A36wFTxmg+PFo81z4cpzwrDbPr7IDzFn27kv3JcloCKP1xfHt8XwjeY2ByoE
a7xJwf6uaA56OqT+ngjJyF7uiPxdlhKxIHvrT+Kw7njTQjS//N2G7RosPKA7
zyxHC9mnbLUYddUWAoWflOfY34pruq5skhYDXquiPBvE5KVtX9VKqPCuTsIO
+/v5Ih/D4dhWQjvQ1NwB+bt5MNRTR+8b4V1v2pCM/G0pQuWpT+OEkcAzjrzI
/lBJ7F5NPhIcuuIvdxBx3amcznttIqC/OeU+rle0i/c8P6YPEn0d3FYGyB8W
so97okpZIYpz9EU4Wu8PB5vrFxx5gfuC0Z2taHz5uEBYhiMZNOKMnA4jHi//
ErXnLypoZQQ8xf7urZrflerBAY2h/BHDyP7lix1rNAYE4JTO59W+aLzUzegZ
fy0RcOCcMvNEbFN6vDTflwV6W+rdrdD4swIi4c5q86HwSkHieuyP7FVl814I
Add2o2fYP9ycXkr1l0mwxijfFL9/3+2kVzUJfPBY6sE6B8QbjYZM9KbIcEKF
Vor3uy8yoMF/ggqKKstD8PpAtN5Roi2TMCh7lrUUx0dsm+KeI2PEsLOPXBfa
f3rbnVUyQ+wg8STbqwatp5dT0Uw1kB+uH5HY6ILjN/NDd7K7MKRpvHuL80td
hGej0hEJEN1gt0wVf/8hcZSEXVTwaVMoxPHAGnLrlQ9HL7G6xVrYCNfX9z0R
2rdmiBK2QXl+NL+5/IP6D0XckJ0jOK6G7EvWJQI7WQiI+9ln8H5/ztvhfm9c
FER/sXXZIp4suO3cf4MKN1/b+OF4sPbqtB1VbyaKn6nXrUXxYKvb0fo8cYpI
bh/0jETxEHBU/2j4ZhQPSxvYOZC9gnGe88UXgnBDUFU0APGlLYtzlG6IgF2P
UjDeX6vhxCEX3wGiJ8bsmyzyx9ln4xKv9rGCU58cJRCtd8kL48XmYrwQ8t+t
3jgftPxl81LHgAwqhQpv8Xm0ra+ZlHiDvoe1au3Y3zwrp20sF3NA/DXQ/Izs
Oa/2tTpnCsA1QSjwRuOHg9gfd/OLwNbK0Ac4vyXtLhqYXMQC5Szm9sZofMlh
9imJ9zyAiu8lCnpuEn+QKz1HCCgNBl+wf+RGbx92CSZBhb7aNfz9n14ctSFk
PR8YSlJS9iB2UdU+3/iKDFvIhmE435iJbCFUhqlwrTfzzN/5wWa+UC0fik9z
LcIDPQ915cz67y4h0Ph8tx/Pv+u5sdhFNRJQk5eLY/t07qdqnFFk8O3jasHv
S5x4ns6iIwglrlHpOD8IlH1wcx8Vgnul0n+fX7+k/LvVT0mw70h3PfaPqm3O
1CVpYdgSpt+B/R8+fcGpfJoKA5vvuuH1NKVLHF7XRiNsP9zRE8L1W53bPmfF
GKEpBDHN6DxU4wo/f33GDlpjxxUfI/+wjPkm1Wzmh9hNPHr78ffCdeWJ5TZh
SO1qd8X9p8qb7esNXCTgO296MI6vLEpI0PB2KhzSsinD8ZllaWF706uHaGxO
qtdE8RkaLVweZj9DWCeUX+VA83e8KY2uiuWGbb1vI1Vw/dEu/7jpFwl8f8m4
4v19chXb5P+XKLSKn5jcjv0dkJVqWkAFKZEfR3B8poiK7z3A0UTcYtvupIzi
M6WDn1/EeIq4r5LDG4rik3u1pt4uJU5oz0mqZEX2RmpjRZq5gnAUcsLx+qNL
30Z3XxSBEhYFa1fEQWLxP3Pb+4lUhSlRceQPtYuniyYNWMGPNLTDF623ONzg
jdzwfFguduGuJRrf2xIUcEKRDNH8LSS8XjOBUuWDbVQQkTjfg/2d2jUipDg9
Dx5q5/u/R/ZLaeryv4IFoEPqXAeOx/bO+7nJ34RB9tHLAByvvvaJJO3BX4T3
7dzitWj8BpXvt0YreeCxn/W5dei5dWRKQd85IfC0pYz/3Q98er34tisJyjX7
LXC8yLQcZd+2hA+GWWe0dyM+KL9Tf3EVGcI+Tb/F8VXRvu7g6QEqVBd/SMLr
oxla2e39yA+nyVyb3HF82ymaS5sJQXF8cAee363K9d5HGRJUN9pcxvnuPz/7
2qwCyNBBUVyE4+1WF3kgmSwIKs2Cg3/n38L55NJOIbgk4V2A7acFzSLCi0mQ
28d1Fo9fa1GbMTBfGJRiblPxfONVJ1PEp1D/ZzJ0AK8n19wvuUROCAI7WW9g
+2d96sv7N5Fhc9WGTGyvc9HKfnM5ClbbuLf4udiP+FcLz6DvZ7zqB96/z4Hu
H8e9haB+JXkCP2epflgtw0GGC1p2bpg7ZNm0Pr8mgb29BQ9mkua1lbtnqKBg
GeOA3/+PPsuN2XzWNIGuz/gyTG7y0Oj67FN+4U3eeLo+k+X/7rH6LF2fRa6I
Sj94hq7PTJc3K99l0GceZwo6cX/4jz57bE/cPMagz4TKBK2mGPTZLvYEkwgG
fSZRz2ZHZtBn3yNsVG4x6DOfXrbjuxj0mapXkQU3gz7b9DxQ5QGDPrMyOufF
qM8yZPzyGPXZyNOeEEZ9dmdQFBj12ca1r78x6jP3yYR4Rn1m9iSJm1GfXVNt
3MKoz3Tj9bUZ9ZnWh6FZ+uzrpxOz9FmS4JVZ+qymbtMsfdZduXSWPktrfjNL
nyV+WTdLn/kRqrP0WdmqlFn6LLF7tj6rOTJbn7nFzNZng1Kz9dnBN7P12ejZ
2fosV2W2Pqu8N1uf2bjM1mepTPpsDZM+M2fSZ2NM+mwRkz4rZNJn/Ez6bA+T
PrtSc+54DI2uz+6bXjWNjKfrqwQmfcVt9divjUbXVxM/nWhP4+n66CKTPjJO
SXu0gUbXN5eY9M2FNEdpngS6vgky83H8FE/XJ7eZ9Ikun/UhVxpdX2Qz6YvF
nLvfFdLo/T0fU39foKl2VT6B3t/nKfN/m4qn9+ehTP35R+/Q9UE0en/dydRf
n6kt9qum0ftbnd/97aeiHTojlDpCZ16m6xCN3l8qMfWXT0IuWGon0PvL9tIX
lqw0en/ox9QfbhFkbwmn0fu7Iqb+rin8yb0XNHp/Ffq7v/phqes8EfuUkOXP
efudRu9vrv/ubzaKDYR8p1QQyhpJm8UT6P3GIFO/kVdipwsJ9H6D1WDgKAeN
3i8EMfcLJ68oRNLo9V6Gqd5D3QBPI41eb8V+19uTGblHvqo/Jjo5JR3YEuj1
7tHveudQVHv9V+wd4oF8WZNMAr3+7Pldf/6pByuY6kHFp+tSfAz1IGBsoT9j
Pbhw7NSsepD1eXpWPXCcqwdz9eD/cT049z6zAH+vf8r/YU6eC2po/873f8rv
O3cvcemj/TufM+fvP+VrrcLA1ThfMedn5nzMnH//lG9DNBqz2RP+nV+Z8ylz
/mTOl3/Kj9t0vP/iSvh3PmTOf8z5jjm//W/z2dz9w9z9w9z9w9z9w9z9w9z9
w9z9w9z9w9z9w9z9w9z9w9z9w9z9w/+N+wcW/MfQn/7D/wPAmHxs
         "], {{{}, 
           {RGBColor[0.368417, 0.506779, 0.709798], Opacity[0.2], EdgeForm[
            None], GraphicsGroupBox[PolygonBox[CompressedData["
1:eJwt0+dXDwAYBeCfvYXsWdkhe48UskXZIpJN2XvvSBnZI0TZe++99+b4Yzyd
48Nz7nvux3vOG5qUGpdSMBAIFODv/5yoSKaV+w+n+MJKsnnNWOazm4fEEM90
tnKdjnRnIMls4CItaUFzImhGU5oQTmMa0ZAG1KcedQkjlBDqUJta1KQG1alG
VapQmUpUJJgKlKccQZSlDKUpRUlKUJxidCCSAfm7sJ4LFKUXcUxjC9doz0hS
2c4durGIfTyhP0ms4zxFyOMzKzjCKxLI4T3z+EYWD+jJL07ykaV85yDPGcJP
jvGWqXwljau04ze5fGIZPzjEC0ZwnHekkMltunKCDyxkL4/px1HeMIG1nKMw
yznMS8Ywl13cpwdLOMAzBjOFzVyhLcOZRQa36MIC9vCIvoxnDWcpxGjmsJN7
RLOY/Twllsls4jJtGMZMtnGTzvQhkdWcIf9XRjGbHdwlikFMYiOXaM1QZpDO
DTrRm3Gs4jT/AD35YJw=
              "]]]}, {}, {}, {}, {}, {}, {}, {}, {}, {}, {}, {}, 
           {RGBColor[0.560181, 0.691569, 0.194885], Opacity[0.2], EdgeForm[
            None], GraphicsGroupBox[PolygonBox[CompressedData["
1:eJwl08VWEAAARUHs7u7u7iLEAINQRAxQwi4QLEABUVHs7u7u7u7u+BrH42LO
3b3da5KSFpNaNCAgoAitivzvafKYSDh9ucE6ZhFLNy6xkilEEcpdNjOXcfzb
PsNSEhlCP26yntmMpjuXWcVUonnKbjIZwD22kM54inGWfJIYyiN2sIBAbrGB
OcTRgysUMo0RPGMPWQzkPlvJIJ6X7GcJxTnHMpJ5wyGG8ZidLOQDxwjiNhtJ
5R1HGMML9vGDxXziBL/pyVVW85XpvOUwPxnJc/bynWw+cpxfDOIB2/jGPN5z
lARecYAcPnOSEpxnOSkM5wm7WEQwd9hEGmPpxTXWMIMYBlOSC6xgEhGE0JtS
lKYMZSlHeSpQkUpUpgpVqUZ1alCTWtSmDnWpR30a0JBGNKYJTWlGc1rQkla0
pg1taUd7OtCRTnSmCxcpYDKR9KcP11nLTEYRxkO2M58JvOYguXzhFH/oyhxH
KySfVSxmKStZSDZ5FJDBArLIZQVppDOfTHJYzmxmMZMZTGcaU5nCZCaRQjJJ
JDKRCSQQz3jGMZYxxDGaWEYRw0hGEE0UkUQwnGEMZQjhhDGYQQxkAKH0J4Rg
gkhlLvNYxBKWEchf1q585A==
              "]]]}, {}, {}, {}, {}, {}, 
           {RGBColor[0.880722, 0.611041, 0.142051], Opacity[0.2], EdgeForm[
            None], GraphicsGroupBox[PolygonBox[CompressedData["
1:eJwl0WkzFgAUBtD3RUiJJG0UkqRsFWkVlUq7oihrC6loRQuVNr/GH0qLtGuT
rVR0Znw489yZZ+bOnbkpjW3lrSGBQCBIH9sMPdyjgxtcpZXt7KCInRRTwi52
s4dS9rKP/ZRxgIMc4jBHOMoxyjnOCSqo5CSnqKKa05yhhlrqqKeBRs5yjvNc
oIlmLtLCJS7ziC46uck12nhMN7e5xXWecJ87tPOUB9zlGQ/p5Qpz2UoOW0gj
i0KWkcpaCohnCcmsYSMxxLGI5axmPXOIYjaRRBDOLMIIJYRgcOaB02KKf/zl
D5P85hcTjDPGKCP8ZJgffOcbX/nCEJ/5xEc+8J53vGWQNwzwmle85AXz3DOf
BJJIJ49+3QK5mBVksIFolpJCJvnEspJ1bGIh2WwmkVXk8tzO/7aTSZI=
              "]]]}, {}, {}, {}, {}, {}, {}, {}, {}}, {{}, {}, {}, 
           TagBox[{},
            Annotation[#, "Charting`Private`Tag$8117#1"]& ], 
           TagBox[{},
            Annotation[#, "Charting`Private`Tag$8117#2"]& ], 
           TagBox[{},
            Annotation[#, "Charting`Private`Tag$8117#3"]& ], 
           TagBox[
            {GrayLevel[0], Thickness[Large], Opacity[1.], 
             LineBox[CompressedData["
1:eJwNztVaEGEYhdEBOzCwFQMbu7tbQVEMDETlAvQ67G4UG8XGwkbF7lbs7gCx
MNfBer53/3MykUlT4iaHBEGQzVTRMjQIivBSX+Y43ezyfNH3OUgHuxQf9C3O
0tuuwg/9hGm0sovySl/hBN3tCuTpBxyio12aj/o20TqSgHN2H7cqP/VTptPa
LsZrfZUBugZ/dBY9dEW+6occppNdhk/6DjG6NiGct/u61cjXz4jV9SjIDLuN
W5w3Os5tyDU90K3JXz3KbcJJ3dOtxDc9wm3EIz3ErUsiBRhNMyZxxPfOblnG
8dke7kYxgbv2YLcO4wklnqZM5ILv/dwIEvhlj3Qb81wPdetTiDE0Z6b3tm4J
3urrDNK1+KdP0UtX5rt+zFG62OHk6GwuMot23kryTt/gNJnMZg5zmcd8FrCQ
RSxmCUtZxnKSWcFKUljFatawlnWsZwOpbGQTaWxmC1vZxnZ2sJN0drGbPexl
Hxnsp73/D+O9vskZjtHVWzly9T0u0d+uzm/9gmG6AYUZSwuSOODbf3yMcdo=

              "]]},
            Annotation[#, "Charting`Private`Tag$8117#4"]& ]}}], {}},
       AspectRatio->NCache[GoldenRatio^(-1), 0.6180339887498948],
       Axes->{True, True},
       AxesLabel->{None, None},
       AxesOrigin->{0, 1890.},
       DisplayFunction->Identity,
       Frame->{{True, True}, {True, True}},
       FrameLabel->{{
          FormBox[
          "\"[\\!\\(\\*SubscriptBox[\\(CH\\), \\(4\\)]\\)](ppb)\"", 
           TraditionalForm], None}, {
          FormBox["\"t(yr)\"", TraditionalForm], None}},
       FrameTicks->{{Automatic, Automatic}, {Automatic, Automatic}},
       GridLines->{None, None},
       GridLinesStyle->Directive[
         GrayLevel[0.5, 0.4]],
       ImagePadding->{{64.53027489595115, 1.3475428512826397`}, {
        39.2919921875, 7.261718750002871}},
       LabelStyle->Directive[FontFamily -> "Arial", FontSize -> 13],
       Method->{
        "DefaultBoundaryStyle" -> Automatic, 
         "DefaultGraphicsInteraction" -> {
          "Version" -> 1.2, "TrackMousePosition" -> {True, False}, 
           "Effects" -> {
            "Highlight" -> {"ratio" -> 2}, "HighlightPoint" -> {"ratio" -> 2},
              "Droplines" -> {
              "freeformCursorMode" -> True, 
               "placement" -> {"x" -> "All", "y" -> "None"}}}}, 
         "DefaultMeshStyle" -> AbsolutePointSize[6], "ScalingFunctions" -> 
         None, "CoordinatesToolOptions" -> {"DisplayFunction" -> ({
             (Identity[#]& )[
              Part[#, 1]], 
             (Identity[#]& )[
              Part[#, 2]]}& ), "CopiedValueFunction" -> ({
             (Identity[#]& )[
              Part[#, 1]], 
             (Identity[#]& )[
              Part[#, 2]]}& )}, "AxesInFront" -> True},
       PlotRange->{All, {1890, All}},
       PlotRangeClipping->True,
       PlotRangePadding->{{
          Scaled[0.02], 
          Scaled[0.02]}, {0, 
          Scaled[0.05]}},
       Ticks->{Automatic, Automatic},
       TicksStyle->Directive["Label", 12]], {576., -118.66252583997979}, 
      ImageScaled[{0.5, 0.5}], {360., 222.4922359499621}]}, {InsetBox[
      GraphicsBox[{GraphicsComplexBox[CompressedData["
1:eJztm3k0Vf3790WJJDIlU6ZI5nmKcxmSOc2RqTIUJYoyhqI0KI2k0nBLIoUG
hSQ0iChDiUhoMs+zc36fz6nz7OOs9Vv3736+z/2s51mr+597vdY57M++9nXt
/Xm9tSW27FrtzszExKQ7k4kJ/3+4qbRE+th9w6bWIvLm71Iw9kH7XO+HftJJ
g1XvDbqkoNjkZvK76yzAkXedLDYkBSKfH3/bosAJvqsEXiiMSQHfDpe02Sa8
UO2hGL17QgpOq5rl2a4ThNUmtRaNk1LwMUGlsI9bFCjZBy4kT0nBseTwSuaF
EhCXZhonR5aCBWdbj5y5LAWafs+cwhAfXmthWDW8GI6yp7bdQ7xH95pL6YEl
8EnaueUzYtOe8WCf1qXAcrdSlokiBZHLVm0W0lGE4vjGbUKI9e5cuL//qTI4
OLhkqSHeMdoX8YpTFRxk2XaYIR6T525SXKcGbTsz7OwRL0u/ffX8eXXIs00p
2464j8fSdX2RBjB9dL2wD3Hbcdf1u2drQbxyIX80YouefRZftbRhbEjWNw5x
51a2PffDdeCixfjRi4jNpBcwHy7ShXeUFY43EPO8kTmR2aMHYj1tNzIQi8Tc
tdPSWga+c9tfPECcIK/LzetpAGslH/6Vj/i1kJHmwClDCOObX1iEz0ekKE75
PQkk86YKXyGex3Ldf/MBgKgIStUbxGKRi5bZyxhBin9CWRVi9sWOD1e/NIJt
wjpqHxArGSy8u8/JGL64DP6sR7y7iafYkskETrqvjGtC3DNwfJ1FggmsiN94
4wviFcovEi0UTeHMBzW3NsQFA/oTIxWmwLNWcsF3xD4KavXv3JeDwIsnzj8R
G3S71dizm8FKL72LHYiXSwvacF43gzCeS/u7EC+JOBpYpL0CeF3nKPYgXuqu
+3Rx/QqY97y6uhexe8G2qPt+5jDe16rTj/jp1Rq3Pn4LmCpoPD+AeDCVMqKc
YwHre1LLBxFvXZzOnmhjCS+2OFQN4eu19IxWdq8lcLirVA8jfpQ88WUoxgqC
Ts+/PYLYwVQK9MWs4WiR/s5RxMI7Dz9WKrSGvPXc8mOI+efsyLLZYAPXut3L
MCftzB2iUGzg0AG+nePU69ne2PehheRkb2w7heajUNmkp3TeFAn4JYNe9kmB
76nM5YmebHDq6Df/XSNS8E6x6cSlTm54eOLk6N5xKaiuqFKTL+eHJR4VlkZo
HrTc8wzE7wmBr28Gvw2ah9He+Lsh1xZBrTnHZDfiVZeyFKw2SUJHWFfGBtTv
K/0F2tReS4PO+OniRMRTZkMVb5bJwq3cxZ5liB35bLuE78nBW4mw+l7ELfwy
PiWcCrD2/c4aTrT+ev0z1SnpNtC3Y5sYPp/P+ba7Bj9UkTq9Y3Z/+ioFnw4a
GDsNjJBy2uInMnqkILFdfkhzFiuIt7j6OQ5LgYuoPnPFAS4YMZRTbETz7i96
wefCYT6Yv9BzxRc0725lEaHaUQshV5/rtiBa/w/TthwtezGQrDTjK0fsc1WQ
LJMrAe+ZR2qM0PrUZ05ptaqj81kukn4ccZHNFda3F2Tg2i0f3kLEP1L2pfQL
yYH909ALPxCfORDnfyFQHlj5V0jPRusfvR5uHBxpAzm5AUP4eom0K0T9NOkk
rcgtyMlsl4KqndK2wvwzgK3wKJwdQNdPR/M8uXQOnJOobHEalYL+8iSRqgU8
kHuaR3MKXR+1iLkj+dwLIOHO0cyz6PqwUYbIbC3C4L8zNCAErT+q4saaZn9x
OOu2dpgTrUcjwXLTrklJcCnc6eON2LtN+dQB18XA5ixQfhNxfk2KW3WtDZSe
Wm6G6z2/e8HpsQ9FpBmHgzmLUb3bM3I7UtyHSJw1y1Qju9F8xv8sZ6mZCSkq
W3cUo/ur4f5g/4QN82AbZzBzDKp3iWnocbuvvHCyOrs1HdU7ZH+rcHGnIOQc
cWqfQOtt9pmzjO+BKOSvyhh8hNYbKln+7ex2CRA1rpylhdaz2NrXNe+HFAjO
OqUYjVh6lb/kKnMZWL5Jd2EuYiXfuSxNFUug6+d+mzbEnY+ej7AoyYP4tVmZ
LGj9h94PjW3dYQOP+k8143qrHubI6or9TrqazGy8/qcUZM96sTziEoXk+1C3
5GG/FDS09e8sT2AH5m6nn+1oHraEFazTPjAfvvBpOeajeh+42cPn7yMAWhvO
7t6B1r8oe2PSWUth+K6oM+aG1h/R+oi/UlIcfNwOdZERGwuRTRrTJcErKLp8
M1qfk8JfuQ78i0HoUI7nNcRWbKIiTwptwEwvSA3X++GBU/ydJp9I75MXnnz2
TQoq7AsTeCPHSc/1lZme90rBLEMf0W1as4HX3qipHfU3NE29nLGBG7ys6rIV
0Pqkhx/YtcjxQ/32T5M8aH02gmKN6cJCMHlVNVMdrUfxmkrGz3YbmOtUYY+P
t9cu7QNLXTaJm13McTk6Xr9xUGGZ2CBp5oVrDi3o+Rm489UjL/2ZoBFPytyN
rm+GUmLG1DNOiChMVNyEru+Oup3CCmd5YfOCd49OouvLWne2g+2aILBclajr
nMTzKUpm3ioKzTrze+/gfmxd3GBlJAGDFonNyuj8xXrlAmSLpeBaygq7SMTv
q5wzTy2SAfaUINYcxG9r1mdVpy6BNZrdwi2IBde66j5mk4dSrsDuGWj9tr2Z
tXWb0fWdPes9vr75tcEve9S+khK4rq5LRX3zODFK6MY6MonMbeJjhK6vTN47
e3UmdjhRl2Z+B13fxHW2/du158M9pTlGiah+S/W//LVSVADa3c+SNqD1p3HM
8aknC4Fc8LimPVr/ZENU1/GBReBUNM4zgtiyYYPO2YOSIDfL5Y0jWt/6t46V
L3qkIcqjSTQJMY9k3YjqQxvg8gtaguv9epGvcW/sBxJs4S8yRPWu7d6/U0dv
jHT6krf0MnR97fhs2Csvs4L0e9fuZHR9Ax/GumnM5YabP6SSZqH1lR+5+flJ
HR+kguOZcVTvOr/K232VC4Ek/H6rDFrPYG5HjHOzDQQ68Njh4/2456DTZ1JO
0hGNsU1H8/t2t/3gQGgzaXsGl7Q9eh54HA545z9kA7oPg7bi7wN/5RbBuusk
J9ZD9/PR+vbG1i11DhkgLVTNeROH+iGpLkdJrIcFzVmLtgXqhzbWpZYq+zhB
ZragoinqB7j+reWCNy+cnngCkWh95VE7q+VDBKFq93Pxr6ieDvNkXcZ1RcH0
s17lLbRetpLV62QVJUD+W+cTBVQvoaJD4U6ZqG/1cuzDEd/hXTuiyiEDU7NC
9j1ALDk7NKbi3BK4flmO6Qv+/JpiPe/wUtCULOXA/aAWdsLkjKMNtBXlvMX9
MCMsu8p3VhtJvTvGcDXqh2VfW6O0s6dIfdoOc2ahfrCSeVb57R4bBB0MljmJ
+uGh0Xlg4ZkPm4cWF8egepNnOng/GeRH89zqZI3W7/uoZd1UnRAMe6errkHr
D/Y4YRv1ehHcstDgGkBckReVvWuXJFSpFxk5oPWtvv744+QnaRCyqNx9CfHw
nQfunZk2oC24RwrXe63P5439arUkVq/m62yo3ht1mz68Pj9KWjm5KH8IPc8C
wpeFH1jFCuxSc1giUT8sWZ7ufvENFxzXHz/Vh+p9dY34TflMPljpbDinG9U7
SSz1LF/aQkiVTTq3CK2nbkXpsGCDDWRzK1nh403a6boPxb4k3anUNLiN+kFe
Q5LyM6mJJArm6zhQP1jyrSEp99rAbNEUZ/x9a4GusAmTfNLWOGnLQfR9eMek
0P3jI4mZPL8rFK3Xi6Mgejj0Lcm5294vH31+YDx+a+44Oj8Fi23452uSBIOM
6k6TYi2aeNjR73+kxuZ6U26A9PmyYrgn6ieVE3d/jrxigSvWCeoaqJ+YBvwS
SldxwsDnqEM66PyWzv7rhd0GXhg7HtwRhM5PucF+hcE2QVhIMdf9gq5HYnU6
197ForBpzwztm3geNbbz8EtJgJhjyBJ5fL+QfxA1miIF27Z7Oe7H/XW/Qoh5
hgyU8sfeuY/Y8uq8QavjS9C+KNqvGXGQ+dmlzzqXgt3I0AW8P082CQvutbeB
bi+uCtxPyXa2G7N8WkmxoUcuyKJ+2n+UNzfCdYpk87rQ8xvaTzU1PDpaGMsG
R6++dAlH/VSinft9JYUbqi0Ofw9H/fRju8BK/2Z+4Hl7tt4Mrb96XmXpvBdC
sHjhLRk7tP7H8rwUyoNFMPNV3Ow+xNwKF3c5uUsiL/kyuhGtz47jR1N8tTR0
1uZcvIh4W0DyJYs7NiBq0y2O653Iv8Btz6waUmqMhnwfuh6JTZycfMtHSQ5b
lWdXoX5i09TQc5RnBWsL1Uof1E+mqgP3NFK5YJ93odd3VO+jjz4dbbnIBwfH
hDO/o3rPCDjLJhO/EAT2WEiL4PrOe6S4t84GhDfmmuPjHbqSGjKi9pxkrqF/
4z46nm+D/Rxvv0ZSV+zZ5q+oP/LrjfYe77IBkSI9R/z9zffK0iixOaQgDslA
QfR5dKCO9q68OpKQG1+fI2Jn9w6JnqQKEinariYL/b7BwkOJC0ZtwGPoizv+
eYGG+ezcprdJbcbvykPQ97le3rTxc31PovC+PSuJeDfza9uBH6WkpYvuWN5C
P39p2eHUidBCEju/M2cdYmm3Q8EBae9IB552Fr9GzK1xS8FpCq1v010v/Ptp
PklxMCpo/0z4ZGNst6cWnU+WhlDG6H3ywAyeaT5pv2W6T9oy+OSMe/9v++Tj
/8988sA/9MkWBp+M+z/sk3b/sk+uY/DJl/+XfdKtw0DiEJ1PWoGGML1PkqaS
pvmkl/l0n+xx/3d9svJvfLKfwSeFI6NUKK2ET0JQ89rbdD7Z6W3gS++TbkuW
TPNJbsHpPvmYwSel/kOfdPgbn3zA4JOhYg5Dp+l80uVuujy9T5bFPZnmk5MR
033y+D/0See/8cmXDD75rtx1YnYL4ZO90SGZYXQ+2dgr4EXvk/Ut+6b5pO+7
6T754D/0SbO/8Umxv/FJkfNO94XofFLyS388vU+aBetN88lTfZrTfFKYwSd/
Mvjkrv/QJ9mbz8+v/kr45OElnToldD6Z35PZSO+TgU8/TPNJ13/ok9uq+K3I
zYRPpoZEQCOdTya2Ttym90me7PhpPmnNN90nZ/zLPvnqb3xy1ssigbV0PllS
+VyR3idZQwKn+WTTJPs0nyz+l30yJ9d8S1cb4ZNL01SZ9el80i7jTBe9T2pJ
TffJEdL/zCdpvqjP4ItX7/C9CGgmfHFK1vPGUTpftPmLrE7viyXufNN88dPI
dF+sZPBFk7/xRdu/8cVr/9AXPT+s5+j+Tvji/rbo/Jl0vhgaYjjNF9Vzp/si
6V/2RaX3T533tRG+aNH+yWmQzhcfJfIz0/vizFVj03wx2Gm6L95k8MWs377I
6IP/nd/9tDM5o9JM+F1sRmieK53f7azeqEzvdxwdEdP87lvMdL/jZ/A7+3/Z
73oY/O6ZV8bq3O+E3x2IBB56vzstcGia361mn+53jZX/zO9O/UO/K/C4FKvf
Rvid+zP3Q2/p/C5qlUwFvd998n46ze8SRv9nfsfobzQf8/ztY/+dP70ISII3
LYQ/NazmdqntIfzpcrhDRsgI4U+HgrKiV00Q/jSUs8fPfYrwp6VCr02ukAl/
6jxTucyAQviTunNBxgUK4U8LdEYvllIIf8qZtK3F+3maPymXH+HD+22aP32u
HtYfofMnifoy0Qk6f/psuXz7FJ0/tUbuPkWm86eKeEEShc6fPBzNL1Do/Gnr
X90vKHT+xMGJlkPnTxGWjj0UOn86vM90hELnTzYdjhMUOn+Ss/WZotD5U7f5
DTKFzp94rYwoFDp/im48R2WaP5HKX1KZ5k+X+5upTPOnvts9VKb5k+CqESrT
/MlWaYLKNH865D9FZZo/zb1ApjLNn9q0KVSm+VP9uV9M8yd4/otp/jT/yy+m
+RNTzy+m+VPs8C+m+RPTxC+m+ZPh1C+m+VMs+RfT/Emf8otp/nTmN9P86eVv
pvlT82+m+VP3b6b508hvpvnTxG+m+RP5N9P86ZtFzjyzdsKf4k4z8ZkOEv7k
vNUm4u4Y4U+SZiVaByYJf1q3WU9EmEz40/W6+rYxMuFPBZ5zandTCH/yzBTy
wH5N8yf3PvP92Idp/qRl9Zm/nUL409obH5WxX9L8SW4bewC+PzoHDB0tD1GC
OKVnfpOISzyvdBXvVYHnUuK8eB7UeCKVQ7JUwdhDYBhzorczqWVIDcY3LtuD
z1/AJSRir4IGpPTsuoe5feW6TW1ummA7Hvme+rlhZ6X8FS2wckr4iTlRDpqs
G7SBVaR/APPCkpO5ohK6UDJ8fQzz7VGxV8L2eiC/7fgk5vil3rsGTutDe6Ak
dR7q7f0zkyuWgeonMpVVpZ5IHpw0gJl5ftTrceDijK3zNdA8lGRT+XxMZFK+
FoCP7nsqCxS5bnSqATAI/UllvmqDsdq9RiAsOEhlkaxcNXceY5g8PEblt5wC
ul/uGENY+CSVVX6unGtpbQLeIr/m4eIpucDSFhOYHPjFB+bPKBPfbwrGPr/6
Q4A7p91NaDmwZf3i9bFWH87lLAfn2l9sdKQg7t46M+D5+Yu1Vr9r+d5pBmsH
fvGt/i/CgzErQHzsF7+a/06ia7E5WEz+4tN3kwaris2B6fc81Et73YnzsID+
36zgWcvkzmwJO3/369Ili8RlrlhC1m+u8Vwxt2aZFdT+5iP+XKcSqq3gx2/O
3Vg7qbHLGgZ+c0JekGYBhw2M/Waaf0/9Zpp/Cxg4q7/9Rvh30mcLPr1+wr/P
vTL8K22U8O93vnqzhiYI/y6b8TL05RTh3+KVUz2VZMK/o3kylR0ohH+H+l2+
lkoh/Hsgs5brHYXw729KFRbfKIR/v3Nea4HzGJp/17aYUvOT3o1Sewc+KoL8
Jf1a/LzwXTT8l5G8CnQYBZXg58XKaN26ay6qcKOn7CWeh9dWOfNibqiBooT2
Jnz+crPOxh36og7yt1bdpN4PsyqdLvNqwv3a9ZWYw9xleFeu0QLfIKZv1Pvt
3E+8C49oQ6b7+z7MzHzlAtvf6kBZ6rFRzEHzhN3fcepB/wcK9XlBywPGNvBo
GncRecBGNa5ypmEiD/BbPCUaN07kASnbzBZPThJ5wF6BOp8tZCIP2Mx6lUuM
QuQBhREJbw9TiDygumjQupBC5AHu16Q4GhHrgFV82WdZ8OLcshrnYW8jpTWW
Wy2FtoB+an6ldivPs+e6AjQu7NiI9xPlp15euSGqDHYxK0fw/UYw01zbrEgF
3EUH1+N6Clx5dWgtixo8f3FQFJ+v97FZvsvM1MFW49lhzDMfb/H12KcBPBbf
nmD27K7fKP9QE/ReJH3CnCmQfZytQwuKRbI6MRebJadGKOpAXvCTIer8+q9x
rvLThZytp8ap/doiKe+RrAdXM2ZRn7+0PMOJ6WTmlzYizygN95ni7SPyDKbL
M6oER4k846pwmGnKBJFnfDCe5ZUwReQZz1w4Ix+RiTxjxoJlVtYUIs+4bqC/
5xqFyDN002YH4fyTlmeYrF8jg/NKWp5xcChAt49C5BkCY6r1eL/zyDK3g/WI
IqjelAnD/WsWIhEeMQvdzxVPJuD+bSo4p/BAC93PVR5m4Hq35G0ddghTg8Mn
Htjg81fbeDVhXr46XB4/cZVar5a5n8faNcDpvE0ZlYOK77sqakH5BXIr5qap
W0oUF234KpLSi3lEv71kXqoOyMZ0U/c7tDxlXHSpYVUHkac4DvStlx8i8pTc
+OEZ0uNEntJ5i8Pr2SSRp1xM3qcCZCJPcSMxp8ylEHmKonVFQRiFyFP2GF7m
zqMQecrqoM/OOB9ONBG/Z31CFiQG00pwnitg9ThOhSIH4s802XG/Hv3c226/
UQHiNaU78PPx3EFn/sflSjBbWikH92s3hz9P9CUVmFxnpYXrl1wn3eBZrwqm
e+PnUO//E1kbuMTUYZnCtzDMnHN3BXav0oCF5p8eUfc7iwTrD8dqgkDM3Y/U
/crSlUpCz7XgSaB6B3U/prO72GOmDnhzfBnELH3Jb26ghS4Mt4pR+5WW/1im
JIde/EHkPy/DeQ5bDBD5j/OeOf2qY0T+87h1i4bhJJH/6KuxDvdPEfnPzPmZ
WV9RfXuFCtTtp8RgT4jGDE90PFcxd/7HcyQhaszZ9C5+XuUf4eQIlwafjy7u
Nfhzy9ftth0y4JhlaPID8fXGFovZnnLA7Z26HOfbetab+pSK5YFtZHQI319l
PY8zNS9Vgu25CTK4nonFr18xr1IBw6VGXbg/C60aD56IUYWTz5s+4/pmN8yR
ffBGDQ68zPbE5y+efTiGzKoBUYUXMqj7hYjTn2CZJrzu466m7o9XHfEzCNIC
8sHG75hZheeNqWVrA9einn7q/rgzY1vxqA541IpQ9xu0fOsrc8jWT61EvnVm
WW/Tvl4i35oMLM0pGyHyrfWb+9JDJ4h8a2AgcFf4FJFvJdu6it0mE/nWJstX
7aYUIt9KGhVPvkwh8q0T2RfPlFGIfKtZ8glLK4XIt8wGc29hv6HlW1kXDh3H
836pODolzlUR1G29bfG8b13t85H0VRlSDB0icT1vNBS/N5RUBaf2T1dwPbsH
dL1Mt6vB+h/HzPD550SmXFp9Sx2Gn09ewhwXnL4o9b0GpBvJlWKew3I6eruQ
Ftwf7W7BfHaYe9luK22QPTSTOu+0PG1lgWIlVweRpxVdI7HmDhJ5mkfd+If2
MSJPSxa473Z9ksjTPsU9nqlEJvK0M6cm/HA+S8vTyuxnegRSiDxNuzfD4hGF
yNPSnzoO1SG2fj7HKNZdFhZ5nO7D+9/Hd1lIMh/lgOJ7Ignvfx8GH1PgUleA
AnH5LDzfwZNyb42TlWDWV9lzuB8/PmaPSD6iAgvmsC/G9fIeWh3d91wVKKeP
MeHzPaEeUzbKrg5KUrcDqfsvzYBQNZIG+DeoPaTun3IeCmkFaYJLg3gd1R/v
i1Iks7Vg3ZPt7VRfVPn49mOPNlRPeFPnm5b3pUX08uN8gpb3OcbvjS7pJ/K+
jaSwEz2jRN4nOT/GXGiSyPvaqjhTG6eIvO/bpeiZDTjvVn43tCJdDMa++j12
xc/LzwXsvi0SMHy+mOU2nk9XE8l99tJwYva+Ivz3tfnl9wNPFsmg/e9pK/z3
sOXGiqOTIAcs8XWleL/k8X1Ire2yPDgWNWXjeZ7bvCFvO7MSdNx/RMb9F+3n
qiVpqAJrKgw+4v6L2cahJOivCtvkeGtwPQt4vyQmPVaDOd5nN+PzT26IPW48
qA5jgVFp1PvlQlXRHllNMHMzePfr8w3GZh5a0L1zgLpfyucNYE25rA16592p
80zLK//ivsyzvpXIKy0Pmu+S7SXySjseJ57kESKvjF+/28pzgsgr77sfO7V7
isgrub/aF94gE3nl+aw7okYUIq9ckNqXgf8eSssrFe8KJ76mEHnlw1tsPi0U
Iq808K5xwfNLyyvThi+54fmdF9FxcJ21Iqy2ttfC9bNlmrnCpUoZrljuCMD1
Y2uvT2cRVAV+ndwEXL9BrsXSui5qMDO5wRiff/D5W0mDV9RhqkPmIubCF+Ok
8HINmPF63ivq83jFWFcXtxZsXL2VOr+0PFTKPbgxvZ3IQ43NbZLDB4k8tOmy
3J43Y0QemsW8f8/pSSIPdak5mipNJvLQrKvFD8lkIg/d/jgrOYBC5KH+5KMN
DylEHprNEquP51WalSlGcZUsCGS9i8LzOqdliYDECzk4vuSRJ55X61cb32wX
V4Bbl13PjFH3OyczZscpQUzQtYN4XiviarQ0IlTA4Y2cCK5PBYuXw8M8VXiy
3XkC89mVe6K7KGpgKjgRgM9/rWXg/hpNDYhIrrlP9RsWVn3OXZpQErLmA3X/
PhbleTNVCwJYmanzSstn1w4r6Jp9J/LZk5dWk8P7iXx2LM7e+80okc+6zUys
mj1J5LNDz67dqZoi8tn587wP16J6eeXWrycdEAPpcxOhTuh47U87DlpVSMBm
uZH1aYi11K4qZJhJw0ieTAf2mfa5aU+V78jApsaxMuwz5/1XV44oyqHnsfJR
PJ+TGsXVhsfk4T1paxyez/2XniQodSuCV5VSO+6vYHP5riwNFRCTGKzA/dW5
V5KlcbsqTKykvMH1KlEuX3vmrhpcL9vpjM/fozfuRFu7Ohyt7k7FbOgeYfBC
VBOsjli/pT4vxJ+mvXbUgjK+EOp80vLjC6Xh4/Nbifz4oVXJRXIPkR+XsrCN
4rydlh/f/L4hwHGCLj/u+si+Y4rIj9OMO6Ovk4n82FOjQJlEIfJjnzvCdxMp
RH7cXHhFGM8jLT/28uOUxPNIy4+H2Bz18DzS8uOI25vt8DyaOyf1axsrQswS
yaW4XqYfKqa6XymD9JTLLlwvPT8PgW88qrCFXfgcrtfwZaFIdQc1qAmdBHz+
DeLpV5ZfVIe9T3QSMdftkHzr9VIDtviEv6Tez37n0cWLzdWC2ok8mt9hDfOW
QSKPXhJ881jBGJFHa7256Xx0ksij1RX2/lhEJvLoBMHbdpNkIo/2MMsw9KcQ
eTR3dYEEnj9aHn3mqEMjzoviUoLTp8xkQXPbFRs8f+oheZFJ+XJgY9Buhedv
wa6nogsWKEBAkVkUnr/F8cYi7dFKcOZ2fjCeP4tJXZ7QEBUoWp22ANeD6dhQ
ScJDVegoezKKOb5xW8v3cTUI33PZH5//g5qg8MWqGvBYWIo6f1W3FMtGt2vC
Oeig5kW0PNymbk4o/vdrtDx8c52IllM/kYfvPSIikj9K5OFcEv17yRNEHi6n
UyPyZorIw70TWZ9WofrcCneZnbdTDJx+BNRtQsdTUGE20i2RgCW3ncNuIda4
WKFqbiANC8MoYXje1mdIt1L+koGnutrH8Lw95fyqFyAtByGVP7bjeXvVICfd
GSkPWy/92I/nLSfYd/b8NkVYfrDoM+6foXtxr8aUVcD5W34p7h8xcsbOp26q
UJX48zWuz8snz7Ji09SgIbTGkZrvBJ8+qflNHVRUJajztp4j9U2WoCYssq6i
5gd/3o/5837Mn/dj/rwf8+f9mD/vx/x5P+bP+zF/3o/5837Mn/dj/rwf8+f9
mD/vx/zvvB9D2z8zUf+T/l9+SWPG5wEjM/oiIzPudxiZcf/MyIz9zMiM/czI
jPslRmbcvzIyo58xMqP/MPI4w/sdjMy4X2NkxvcBGJlxP8XIjPc3Rv72Y9XK
J/tekzjO15bg/mHk/wJVpAyg
         "], {{{}, {}, {}, {}, 
           {RGBColor[0.560181, 0.691569, 0.194885], Opacity[0.2], EdgeForm[
            None], GraphicsGroupBox[PolygonBox[CompressedData["
1:eJwV1Hecz3UcB/DfGRUqhYqEu0IoDSQNIyUjUUiDhivKCBEN2SJSRpokLRSR
UbiGKNkOZ529z957P99/PO/1vtfv83jc4/O79/ebktquQdtsiUQiiS5+7KVg
jkSiEGnm8z78jw+oTRFSsicSe+SvdGSfc3l1q80jeIHy/KG/IOfQnzoU5WZn
98pJvMl+567RrTF/zYtU4E/9Rfk/A3iMYtzi7D45mU4ccO5aXaZ5JC9xD3/F
pfRzzR9Sl2SK6/bLKXTmoHP5dGvN39CMivytT9LPMw/k8bg7JXQH5FTe4pBz
+XXrzKNI5V5m6rPp55s/ol7cnZK6g/I33uawcwV0683f8jKV+EefXb/A/DH1
4+7cqjskf+cdjjh3nW6D+Tte4T5m6XPoF5oH8UTcnVK6w3Ia73LUuet1G83f
05z7ma3PqV9kHsyTcXdK647I6XThmHM36DaZf6AFD/Cv/jL9YvMQGsTdKaM7
KmfwHsdj53SbzT/yKg/G3ukv1y8xD6Vh3J3bdMdkGl054Vwh3RbzaF6jcuyd
/gp9uvkTGsXduV13PPaTbpx07kbdVvMYWlIl9k6fS7/UPIyn4u6U1Z2I/aQ7
p5wrrNtmHksrqjJXn1u/zPwpjePu3KE7GftJD047d5Nuu/knWlONefo8+uXm
z3g67s6dulOxn/TkjHNFdDvMP9OGh5ivv1KfYf6cZ+Lu3KU7HftJL846V1S3
0zyO16nOAv1V+hXmL3g27s7dujOxn/TmnHPFdFnm8cQL5WEW6q/WrzR/yXNx
d8rpzsZ+0ofzziXrdpl/oR2PsEi/Sn5Fk7h3/K3YS97ngs93ywm0pwaLdcNl
07hn7CB9uaifKN/gUZb4/fm4C/1I0IGapPusnEyiFkvjOZbL4nmUy+O5khnx
fMgVsedyZeyrXBV7J1fH/sg1sQcyM/6fcm38X+S6+H7l+vie5IZ4j8qN8T6U
m+K9JjfH+0luifeM3BrvC7ktnnu5PZ5fuSOeQ7kznieZFc+F3BX7LXfHnso9
sW/yErp6xhA=
              "]]]}, {}, {}, {}, {}, {}, {}, {}, 
           {RGBColor[0.368417, 0.506779, 0.709798], Opacity[0.2], EdgeForm[
            None], GraphicsGroupBox[PolygonBox[CompressedData["
1:eJwl1nWUVHUYBuBl6e7OpTtFukGQkpbulgbpTilpaZTuFgSku7tTFAy6W/C5
xz+e837zznfOzp37m5kNa965RqfQkJCQcHxlKBghJGSK+SZbuUNJzrKa24zj
BlvoxFU2MZV8HGYhQ2lJFYK/sZ3p9KQupTjHGsbTmc84wiKG0YqqhGcHM+hF
PUpznrV8Txfyc5TFDKd1cF24rJCdzKQ39SnDBdYxga58zjGWMII2VCMiu5hF
HxpQlousZyLdKMBxljKStlQnEruZTV8aUo5LbGAS3SnICZYxinbUIDJ7mEM/
GvEFhTjJcr6jPTWJwl7m0p/GlKcwp1jBaL6hFlHZxzwG0IQKFOE0KxlDB2oT
jf38yECa8iVFic4BfmIQzahIMWJwkPkMpjmVKE5MYhGbOMQlHvFJQEISkZgk
JCUZyUlBSlKRmjSEkZZ0pCcDGclEZrKQlWxkJwc5yUVu8nCIBQyhBZUpwRlW
MZaO1OEyG5lMD66xmWncYht3yct9H7gUPhT3ZHL5j0wm/5ZJ5V8yifxTJpZ3
ZSJ5RyaUf8gE8ncZX96W8eRvMq68JePImzK2vCFjyesyprwmY8irMrq8IqPJ
yzKqvCSjyIsysrwgI8nzMqI8JyPIszK8PCND5WlZQYYjL6c8Li+7BV8AjCIP
jTjpuS9kV9byyeORch+5achsTujLyS6sCd4rPupGyL18IBcNmBW8Zo57vqzs
zOrgfSWNL5F/9cPNe3gfvEZdTlmfmcF1Ekt3zF4Zc/DluCq4H6TWf9APM+/m
XXAtuhyyHjOC94eYuqP2Sps7sjK4j6TSv9cPNe/ibXCduuyyLtOD95UYuiP2
Spk7sCK4/6TUv9MPMe/kTXDdumzya34I7gfRdYftlTR/w/Lg3JBC/1Y/2LyD
1+TUZZV1mBbcR6LpDtkrYW7PsuC8kVz/Rj/IvJ1X5NBlkbWZGtx/ouoO2itu
bsfS4JySTP9aP9D8Ky/JrsssazElOC9E0R2wV8zcliXB+Sap/pV+gHkbL8im
yyRrMjk4U0TW7bdX1NyGxfxGEv1LfX/zVp6TVZdR1mBScNaIpNtnr4i5NYu4
RWL9C30/8xaekUWXQVZnYnDuiKjba6+wuRULuUki/XN9X/MvPCWzLr2sxgSO
EUG3x14hc0sWcIOE+mf6PubNPCGTLl3o/7/d33OU8Lrd9gqaWzCf6yTQP9X3
Nm/iMRl1aWVVxnOEUN0uewXMzfmJa8TXP9H3Mv/MIzLowmQVxnGYcLqd9j43
N+NHrhJP/1jf07yRh6TXpZGVGcshgh/7Hfbym5syjyvE1T/Sf2vewAPS6VLL
SozhIJ+C82nvM9mEuVwmjt2H+h7m9dwnrS6VrMhoDvAxOJ/28snGzOESse0+
0Hc3r+MeYbqUspB/MP4DiBQh2w==
              "]]]}, 
           {RGBColor[0.368417, 0.506779, 0.709798], Opacity[0.2], EdgeForm[
            None], GraphicsGroupBox[
             PolygonBox[{{442, 765, 708, 648, 585, 1081, 1080, 226, 180, 217, 
              87, 227, 183, 220, 117, 224, 150, 187, 
              1}}]]}, {}, {}, {}, {}, {}, {}, 
           {RGBColor[0.880722, 0.611041, 0.142051], Opacity[0.2], EdgeForm[
            None], GraphicsGroupBox[
             PolygonBox[{{1072, 305, 1075, 1074, 894, 1073}, {1068, 272, 1071,
                1070, 861, 1069}, {1060, 387, 356, 326, 1063, 1062, 915, 945, 
               978, 1061}, {1052, 415, 383, 352, 322, 1055, 1054, 911, 941, 
               974, 1011, 1053}, {1076, 315, 438, 406, 375, 345, 439, 407, 
               1079, 1078, 1000, 1037, 934, 964, 997, 1034, 904, 1077}, {1056,
                429, 397, 366, 336, 313, 238, 417, 1059, 1058, 1013, 827, 902,
                925, 955, 988, 1025, 1057}, {1064, 290, 241, 420, 388, 357, 
               327, 304, 291, 242, 243, 244, 245, 246, 247, 248, 249, 250, 
               251, 252, 253, 254, 255, 256, 257, 258, 259, 1067, 1066, 848, 
               847, 846, 845, 844, 843, 842, 841, 840, 839, 838, 837, 836, 
               835, 834, 833, 832, 831, 880, 893, 916, 946, 979, 1016, 830, 
               879, 1065}, CompressedData["
1:eJwVz0dsj2EAx/FX1AqhQcU8ONQ66uBg1NG6qLZiJhL+bQnRJVQpErRFaOlE
7C6H0v/fuJghVuOk6EVb0mobiqP9cfjk+z558kued+rG7Su2DQiC4BVdVDns
YjXziKWJE+wgmfFc5RAhFjObbvtq3c0a5jON65wki5VMoJbDpLOEOD7Z12g+
a1nAdG5QSjYpTKSOI2SwlHh67M/oHtaxkBk0U0YOqUyiniIyWUYCvfZntYD1
JDGTMKfIJY3JNFDMFpaTSJ/9Od3LBhYxiwinyWMVU2ikhK3/3xPln7gzMAja
+EsmV3jER4a536nHuUYL35nLQaq5zTv+kMFlHvKBofZ5eoxGXvKNORygilu8
5TfpXOIBnQyxz9WjNPCCrySyn0pu8oZfhLjIfToYbJ+jJdTznH4SKKSCCK38
ZDMXuEc7g+yztZg6nvGFePZRTpjX/GATT+hmhO157WWU77s6Rt9rlGbpOO3T
aH2sY7VLh2uRxmiPjtRaHa1P9TNx/ANqwW9N
               "]}]]}, 
           {RGBColor[0.880722, 0.611041, 0.142051], Opacity[0.2], EdgeForm[
            None], GraphicsGroupBox[
             PolygonBox[{{1062, 892, 1065, 1064, 303, 1063}, {1050, 923, 900, 
               825, 1053, 1052, 236, 311, 334, 1051}, {1078, 967, 1041, 1004, 
               1047, 868, 279, 441, 408, 440, 376, 1079}, {1074, 881, 1027, 
               990, 957, 927, 1077, 1076, 338, 368, 399, 431, 292, 1075}, {
               1070, 862, 863, 864, 865, 866, 867, 1017, 980, 947, 917, 1073, 
               1072, 328, 358, 389, 421, 278, 277, 276, 275, 274, 273, 
               1071}, {1066, 849, 850, 851, 852, 853, 854, 855, 856, 857, 858,
                859, 860, 1069, 1068, 271, 270, 269, 268, 267, 266, 265, 264, 
               263, 262, 261, 260, 1067}, {1054, 888, 875, 1024, 987, 954, 
               924, 901, 826, 1012, 975, 942, 912, 889, 876, 1057, 1056, 287, 
               300, 323, 353, 384, 416, 237, 312, 335, 365, 396, 428, 286, 
               299, 1055}, {1058, 976, 943, 913, 890, 877, 1026, 989, 956, 
               926, 903, 828, 1014, 977, 944, 914, 891, 878, 829, 1015, 1061, 
               1060, 419, 240, 289, 302, 325, 355, 386, 418, 239, 314, 337, 
               367, 398, 430, 288, 301, 324, 354, 385, 
               1059}}]]}, {}, {}, {}, {}, {}, {}}, {{}, {}, {}, 
           TagBox[{},
            Annotation[#, "Charting`Private`Tag$8231#1"]& ], 
           TagBox[{},
            Annotation[#, "Charting`Private`Tag$8231#2"]& ], 
           TagBox[{},
            Annotation[#, "Charting`Private`Tag$8231#3"]& ], 
           TagBox[
            {GrayLevel[0], Thickness[Large], Opacity[1.], 
             LineBox[CompressedData["
1:eJwNzWVollEYgOFvbnY3CAoKCgoKxmZ3t85unV2b3d3d3d3d3d3d3Z2z8/px
cZ/nnPfhTR8RFR4ZFAgEoskZHAi85QTJQgKB5ZpIX2pKHanx9Zmm0KOaRF9r
Ku2kIXpfk+s+TayvdAEJnJ/rMZrzk6tsYRr9ycU7TrKCUXQmpt0Hup+FtOAX
19jKdAYQyntOsZLRdCGW/Yd6gEW05DfX2cYMBhLGB06zijF0Jbb9R3qQxbTi
DzfYzkwGkZuPnGE1Y+lGHPuP9RBLaM1fbrKDWQwmD584yxrG0Z249p/oYZbS
hn/cYidpvM/WIeQlrfmznmMt40nnroe2JeB8W3cxh6HkI5rzrGMCPWlHet8H
ccd5N3MZRn6+kMHbBV3PRHrRnhju7+oe5jGcAnzlIhuYRG8iKcg3Mtq7pBuZ
TCZzH82sUVqI71xmE1PoSwcKU4SiFKM4JShJKUpThrKUozwVqEglKlOFLP5V
VcOpRnVqUJNa1KYOdalHfbLaaaDZtKE2ojFNiKApP7jCZqaS3bf9NId21GC9
p3uZT6h5hMbTp3qEZSQ0v9AwPa5J9Y2m1mb6H9ZTg6M=
              "]]},
            Annotation[#, "Charting`Private`Tag$8231#4"]& ]}}], {}},
       AspectRatio->NCache[GoldenRatio^(-1), 0.6180339887498948],
       Axes->{False, False},
       AxesLabel->{None, None},
       AxesOrigin->{0, 9.934039814073623},
       DisplayFunction->Identity,
       Frame->{{True, True}, {True, True}},
       FrameLabel->{{
          FormBox[
          "\"[OH](\\!\\(\\*SuperscriptBox[\\(10\\), \\(5\\)]\\) \
mol/\\!\\(\\*SuperscriptBox[\\(cm\\), \\(3\\)]\\))\"", TraditionalForm], 
          None}, {
          FormBox["\"t(yr)\"", TraditionalForm], None}},
       FrameTicks->{{Automatic, Automatic}, {Automatic, Automatic}},
       GridLines->{None, None},
       GridLinesStyle->Directive[
         GrayLevel[0.5, 0.4]],
       ImagePadding->{{64.53027489595115, 1.3475428512826397`}, {
        39.2919921875, 7.261718750002871}},
       LabelStyle->Directive[FontFamily -> "Arial", FontSize -> 13],
       Method->{
        "DefaultBoundaryStyle" -> Automatic, 
         "DefaultGraphicsInteraction" -> {
          "Version" -> 1.2, "TrackMousePosition" -> {True, False}, 
           "Effects" -> {
            "Highlight" -> {"ratio" -> 2}, "HighlightPoint" -> {"ratio" -> 2},
              "Droplines" -> {
              "freeformCursorMode" -> True, 
               "placement" -> {"x" -> "All", "y" -> "None"}}}}, 
         "DefaultMeshStyle" -> AbsolutePointSize[6], "ScalingFunctions" -> 
         None, "CoordinatesToolOptions" -> {"DisplayFunction" -> ({
             (Identity[#]& )[
              Part[#, 1]], 
             (Identity[#]& )[
              Part[#, 2]]}& ), "CopiedValueFunction" -> ({
             (Identity[#]& )[
              Part[#, 1]], 
             (Identity[#]& )[
              Part[#, 2]]}& )}, "AxesInFront" -> True},
       PlotRange->{All, {All, 10.}},
       PlotRangeClipping->True,
       PlotRangePadding->{{
          Scaled[0.02], 
          Scaled[0.02]}, {
          Scaled[0.05], 0}},
       Ticks->{Automatic, Automatic},
       TicksStyle->Directive["Label", 12]], {192., -355.98757751993935}, 
      ImageScaled[{0.5, 0.5}], {360., 222.4922359499621}], InsetBox[
      GraphicsBox[{GraphicsComplexBox[CompressedData["
1:eJztm3k4VW/76Ld5HjLPM2Wex2TdhmTahaho0jdEhQZKkihSSUmKkEYlJWk0
FBWJCEmliJImiUpIhd/zrOyzcK73dL3X+55z/umvrs/V2ns96173/az7c9tL
8Z8Qdz9mGo02wEKjkf+2VVeoJFyx4sp/x06jecDQU9ODn59+JRw2uTfI8XlA
ue2ZUw9PsECcWsijZE4PkGkvevuPFh/MYi8Mlmb3AJHVS3M5bIVBqGyzWjar
ByTr25fM9pSANuVjwjksHvAsTe/WF0FZKOu8ociHOOHU1npmSUUwKFONTWX2
APGU17sOHFEGUamTLDaI4z0crRoHVGHj45LrzIjXmx9fWr1tGgjbezdWM3mA
Xe+PiODXGpBtYhyaiTjG0m2ZlJk2rCyIDAxDbHHh8JWoMl34LvOmfQ7i1d+/
RFfx6cPMEPnDeoiHNAXbtD0NIMVvv5YQYstz548dOmQIrMVGSwfR9X8RcvKZ
d8cIjL4vqnmJuHOPz7x1HCZwdZn02fuIHXs3Or4xMYVm3s5f1xF3L+dcf2Wr
GfzoWH45G7G9ijhz/B1zuFa4IO4gYqEHansv9lqA5kKXlnjEMjvzXU1MLME2
xGF9BOI0TXNB4RUzQHZdrGII4vtS1sZ9+63gbcQXXj/EFjJ3knSfEBDDH6G6
EDE/y4nQZdsAFvmKVLkjlouRt/RSs4YqzX0pToi5VBddc79nDbpJT91sEevM
kMzfuNgGosKzdWcgXtcmVO5EswUlbTkNU8S9fXs8HdNsIap0nogB4lm6lemO
2nZQJ1a2Rxtxad/0n4N1dlAa3CChjjhYy+D5Q7+ZMJr3zVMV8Ywe3yYvLnv4
cGRttiLimSoSdL4T9vBj5HO8HOJp0bvD75jOgsXxtbelEWv4mZepPp8FP07Y
cUoi9isNiL2y1gEOnNcsEUNcdqzJ94uoI0xXrtgkgvhbzuig7nVHeNF+JkII
8XLVc1zpdCdY4v7uviC+XxoHTC59dgJx0FAWQFx46uer/p3OYKLgdZMPsbed
MkyXc4FozZwoXsTSQfFFOrdcYP3OjTN5EItyry6gz6dDTuNnS27EWUHF/aOj
dIj8omfARd7PrhdfnnYQJotW7dQU8IBbura91fzDRMfubs8Ebg9Ys//izPQV
nDDV3oGmw+EBD7Xb9mZ2C8KHfx7zOLF5wKO6RgPNWlGYOpf+QxzVh4lfyQyF
y1Kw7WjV8rmoHr5/Ts3ffFweLqqO+j9A+e6WWaDlvFAJNr7o/RKIeE6oWKfB
fRU4EZFZo4B42L6/7oHlVNixJonlDcrf59MPPDp9jg5WHb8u4/W235gd8u1p
I1Em/qTTAdVv6/YZNov7BomvfL2Cd3g8IL1Ls9+YjR3iB+YcbELrXSo7nblu
mwCsvRe3+Dxab6js4eDD8SIg8WLRPG+0Xt+a6EjTWEnYav4wbzNa73u7zusm
XnLA+fV460e0nuBjEiNqxYqQcyavdytiQ9Zhk9eGKmBnf/G7HuI79KPsDYfV
ILjtZFwfWu/3E1ttImLo8DE3YRCvV6ZLK/aDbTchtWjVWj9+D2gMUpktLcoE
wU1lg5FcKP5mxodGqrnhfLDMywy033ytzZJpFBeCbKVP97+i9RlE8w7eEBQH
3aXHO1vR+jhH+0c4O6TBPeviRR3EsXXZc1+GKkCG19DyArSeG02nfR89poMP
q9k6fP4pPeLJQ0/vEG+9p4kaofN15RV/PO3XT3DV6cWs5kX1k/qhlqWJFUDe
P14P7X9WURGhafP5YQbvTb0OFK8Ku8g9rm+EwcdbNSMKrWdz1Gvp8m4JWHNP
w2M/Ov/LYG5LkauyEH6qVe4XOn+kUu3blEBF2KfUuD0BsarLGp+S98qwbPqg
jzliFbdQJTcHNdgXnsHxE8Vrx5P+oeWr6TArh1kK56d+PE/Bp8R3RLLXVv0u
FK9LbJUzozNHiff+h91G0fpbOr8G1aZxgfdQQFIHitc/W0o9TbdNAdaIRkVZ
tN5tZ3pFQoPFwCKmKHUIrU/+0oKsFCdp2HK8NwsQR78uFK1XUoD4/YEyZWg9
zpyyMjdv0eHt0KtkHK9r2/aLdtu2Ep5sTZufovPXed1KE475QZzdLBqriPKL
zSpYNsCEA56nn0yIQvkVq3bm3NfIz8RV64gbd1E+ah/Xy/vQRQfX6GE3/H0b
XHOfsjRfIroMewc2o/V9tdl0q0buG6EWlva2AsU/PKiqcOV0VuArq37ug+Kf
p5OeN3ybD7QubVgygo5f3RwkrZUiDPVBpgf3o/izN6d85DwuAYUr9uzLZMH5
LzvCvFwWrjosjmfF+fBatcXZWhFif7Fv2I+uT+6zetjUcmXQeVGXOwPxk8Yl
F/fLqwFbx+1nIyj+sz9ffNy8jA6mpSs1cfxvPI6412vwhvjW9EZMHO0HRemx
UtmeI4T1j3BRO7QfqJU89DKkcYEzV0MuB7r+dM/ZXwNNpwAkb7M2ROvVmP7q
5BxZMTjdyrufE603l4c7+PmIFLy+cfyNI1rfr5bYT3v65IG1tF6nEq1HSKl5
UP8aHYJNl53E8bovv8bmc+JToleUu8cexf9xT1SQmcUQcUkmMnoNir+rCJ2r
/gg7vI2zeJ6Dzp+ccTPoXVYPMXNJoJ84Ov5b8cedS17Sgaeb9x/8fe8ve5t9
sa0lXud7Gl9Anz9tlpn+8f0H4sip6fx56PiGdV7f+iJfEm9tA55Lo+v1jw97
GNpPh/r9XDb48yBa/49E8wmC/25dJQ2tf0Nis8aSzX0E3+PVV7+g+5fVfF1H
rpcFbmfFHN+E7l8nu4aT3kY+iPpSUc2L8hNOvO04vEoYpB1TnTJQPGpjgx5p
bpaA8wILHE6g7/Pmn7r0h7ksLP5oVMeJ67vC3XOqtiIk39u9KQXFR+rOjq2L
LyrDfaa5jwnEF4Q9BvV51OB0PnGPhthgy17bA4vo4M+mYYTvH9OWS41r2DoJ
rczVNFV0PZZvXseaXhomRnRk/Vag++esdrv+7WVOuBiyNk8Kxe+a9SFgEZoC
lV0DSVbo/o2weq+6+U0UVF1Xmwqi9a4p7PAcbpaCK3dyjsxG64vw3zs79r48
FGdIVlaj8w9cuOrXfZEO8pHnzuF4eQS3L/hq8JgIz0hQb0b1sMC87en9Q9+J
8B8yg2ko/mFbLbduc2OH914+u0rR+Z/a9IcHrP1E7C0SYyfQ/WieVT0g0UKH
3FG5lfj7frma+/Un3iPermI1S0br725/lL265D1xxk2BeICO1zRSGv2Q1UbU
6KrtZELX6yQyl9D9TIeFMjQn/HkXsU9bftreIOYbJ/DFo/Nt0LG9EezzlhiN
4JRjQcfDQ5pWz/tnhGivx+509H0reUrjBiIbiOx77eXJ6P4m1Ch+WJf7ikg7
2Sitjo7f9iN1efEPOjx4LmmBv78pS2KTdXMyISBVfigZ1VOhAafPGfU+Ysut
rxac6Pr19uZ/GKxigeihr1o7UH7Q+tamVbvxge2aIRERlB8aHCcrXecLw0/L
PMNjKN66LV6zZgRIwIJNZzSzUbzTH50T2KAqC8x2Swe4ETsZBQqJKivCyO6+
4YMo/hKaV2O/n1aGfWW0bsD5cqVOiplJDe4tli1jQnzKdkvEZy86vIjYY4bz
45Tr7AUFwa+JE9vVHPD1RO0WLo72GSZoJ6wdN6H4trUU7r6VyAklJaUuKihe
FabF7+aMCoJVereDHcqP94Fic0JfisKIqJ2oCFrvI/76av5KKThS+2XEFa2v
SFN4dPSqPAw5zjtYg84fEHYq0/ECHY46PcrH8UoXFfddz9ZEDEyZP5CC4pPe
xscnMvM7IbWjJiQP5QensZHFIk122NR5cns1On+E2P6RnOfdRJeUbIA7uj9O
/IXaG5rpsO2kRjD+vh1HczYPGtwlCrgG1LvR82Hv5RDNPJX3BI/+Hc1WdPya
Fi/uVWtfEMt5juf0IL7x3HrDnk90uP91mI4/v+xyTe5o4nViY8Ko2150PySZ
263zq98QJTKR1XwoPnHhZqYhJc1EUVN+03r0+SV+HxV7s+qILJ3RBjX8/Dx6
M/iy8CtC/pHCoDI6/tutHeni3+kwvVXQCn+/WMsULkG780TXXvmTdBSvJWfF
6HqZnYSn/txXcuh4gXtn6Gt9nhAVKaUgjL5/HfP92X3vq4mzovcrpqJ4vN3T
1RdQ207wfNLaLIiOz7SMz/kZeYtYa/HANQDlU5P3GROdwbdE7m4fk0H0+Z/q
1QpBYi3EygjltBLEKr47IsJyHxJlK0UV+9B63w/GLTew7iCqmm/uwf2eoNFZ
rcXDdKjdo2KC18vwpc7rCfX3RShfelAcuM1wnC/dP+z1crwvXeasmOBLu2om
+tKbP/iS/n/oS6cm+VLg/2NfevYf+pLdH3zpzb/pS/f+4EtbJ/mS4n/oSyOT
fKlrki/9/IMv/fw3fan1/7MvCZTphmwUpHxpQ+z2hXvG+dLSBAGm8b50Se3J
BF+q+i/7UtwffClsuxlPhBDlS36jurmV43yJlrc5bbwvzarfOcGX3rRP9KWY
/7IvdU3ypdGyYPfCcb6kLfdSf8s4X5L0pk/wJT6Pib409z/1pXmHPqUKU74k
+O2YzYZxvqS/rDZxvC/lipRP8CUHn4m+FPp/2ZfUaAa8SQKUL6kcfl873pe4
rtZM8KUlrRN9acckX4qa5Es7/+BLD3PUz4dMoXzp3Ae2fOVxvhRcbZyIfelf
+VFQ8Y1sHRHKj/w0FWUejfOj92qvXo/3IxPjrRP8yHfDRD8qneRH1/7gR7qT
/Ij1D350eyHrNSZByo8W1ghVj/ejIPqic+P9iFV2+wQ/En3xn/nRCvPBmK9T
KD8Ke3w7Z/04P+rrCGvFfsTwId4xH2L4TcMkv+nhMOeKFKH8xjA6sIWZj/Ib
wYvzz4/3mxq++gl+s37uRL+5MslvFv2X/ebjgBO/pSDlN8MvX8wIGOc3kkcl
Loz3m8P7Bif4Te4kv7k6yW9K/uA3LrK+ecZClN8EOhyszBznN3xLuPZgv5ns
M5P95F/5hJTqUeKkCOUTsiM5U6TH+cTDvffMxvuEZhir6HifmOcw0Sd8JvkE
y7/pE1V/8AmZZwuPeAlSPtH0ZqlpxDifeG8dRh/vEx30TxN8IknsP/OJQvsz
V+cLUT5x6sfKowXjfILJN2EH9gmGP2wf84fJPjC5f/9X/fGCQzOXcwpS/fGn
l91xLzmp/ni9rr9pHivVHwu9vSSazEz1x6cVrjMFM1H9sWxkZ/5tGtUf97+7
8mUljeqPu47O0jWjUf2xuGXBC1ka1R8L5u1Mwv0Poz9W2f/kJieN6o9DYw0b
WGlUf/yzNvICM43qj83y361iolH9sYOpfTX595Kx/nh+aHcgZkZ/PPDV34w2
rj8WZZ4nTxvXH78+j5Yzrj+exqzMRRvXHzvtrGGljeuPTz1KYKaN64+/Kwcy
0cb1x2eWldJo4/rjw9cDSGb0x3NnWZDM6I/ntsqRzOiPWfimkMzoj4sGOElm
9MfpFawkM/rjoGxmkhn9cbEfE8mM/ljqLo1kRn/cEfSbGf2xo8VvZvTHNgq/
mdEfDwv+ZkZ/PI/rNzP6Yz2238zoj8uYfzOjP45l+s2M/riW9psZ/fHqMWb0
x5ZjzOiPFcaY0R9PGWNGf8w9xoz+mG2MGf0xyxgz+mOmMWb0xyEzKgV7eKj+
OOBkVOhadqo/ji6oy9rIQvXH0x7b3etiovpjVe5G4Gai+mPvLq3ufTSqP2Zu
+7idTqP6YxHp3IFpNKo/ZhZhtcL+wOiPrdR3cOJ+f5HI7E/Sl9XhYc++SHbE
HaJqwRV8WqCnXJTKgnhJWP/u2s06MLevoQ/XQ8WKo5/KN+jBsMVJfswGQjG6
mwv0oYVgScbXm75qCdHRbwA8Bs50zGJLN0dv0DKCshXcGpi75ngu7PQ1hsd7
q8TI/7fqrtc8agLla+i85OfVoc2lxRTqN2SRf5+UrNhXLKtoDpoxUSyYz3+X
q5L2soD1Om/IekjVWBXSlzwdvhizk/zcK/TiqTpLEDVIJOOvr3xTafuvGVAl
N5vkbRlMy6cYEXAhQIPkQztjsm6YAPh9FiNZ7I7PgsVNAK8X8ZIs8mjG0OMN
qB52sZMsU1Bs4CdkA+6JLCQ38ImZv7pgA/bdv+tB78McXicXW9jF9Zsz9quH
V3fYguaB3/mwbQpTjUKUHXC4/mYxwetdvlIzYbHmb56X6Pz04PWZECj+m613
lSZd9rSHNN7fbOL+sONdtz0MsP/ms19fSX/bOQsqWX5z1ZSHip9UHYB7rD6S
87O+NZY7gORYfTxXWXkhyd8RUsbyU2vFY5ofsxO4jbHGNHkFtaNOoDXGTStm
8TZZOoP4GO8KFdif9sgZ+Ma4eMHjX0YhLsAxxmklm4xLeejAOsYM/2IeY4Z/
1R8J3tI07u9V1V9viCZxUP5F53NvZWel/Esu9sFsM2bKvzxzz2qaMVH+pWU2
3H+aRvmXfNdyXjwPYPgXe4XvkC6N8q9iFdFK7NcM/7Kf5yjHjz9/euPpr1Lq
YMJ0LZ4D8YFtSaGHwzWB9/Xeafh58XmB8oa+Z9owX6vcET8v1sgPnLTW1AOW
2Y/McT3MiTNvPr5UH9wXBJ8j92Pn6/w7sw1gqGSzN2Z1tpSkHa8MofxFgR65
HxbULz4ibAy+loVSmLf4qQnPmWuC+k57fnK/5W0VltxlCmyNlRyYmUVqxQIb
zOBzmzj5vNjEL+33kM8CViw2IJ8XTT+rRtysp8OlIsPfz4sxfxzuCQl34qb8
0T97o80WNsof8wcPO2D/YvhjU/HiR2eYKH9st2YSf02j/HE9v45gJI3yR+06
vxFrxEZpTgtDfilBbp3RDyXEqzp192/zUYVHQ436wojNwDm1pn0q+Bw9ZI37
pYYYFaOZzhpQdSjkEBveT86WrOg9oQUSr1Kl8P5Tu//e0WxZXWhn3pyL4ytx
ET2J7+jB6bO+H8j6OVq1w4PFABK+L4rEvCqBbY2lvSEsfcZug5m16J81/huN
4G2hswrmFT3PF2heM4aauUHCmC+KXdrD+dEE/FXSuTGX25/KidY2AxfzE2xk
PYfOXdK41hzKDv4k49veoaTpf8oClqaeIOPr7cX3MqVzOuwLaifzm+HLEXpX
2Tv5KV+eOff+fn1OypdljR59msdK+fI9Z+HE5cyUL2/xvMnqzkT58oxo5qbL
NMqXDZNn5P1Do3w5p+VZlyGN8uU0x8OleJ7E8OXUkPdOeP6js4aXpa1uGrjG
j8jgfqi78O4gi44mPGNz24Tzu9Cp+CP7Lm0weKgQgfPbfrPi1mg2lN/zPrvh
+LeVHtS6aqIPcZK3i/D1dpQsH/DeYgCCTm+XYTZYcCyN/4YhELoBRmT8Onjb
h7qM4EpqrwzJm8qv+GibwK5CHwHMbcNndUaXmoLuuyBOzIPTuyr4c8xgjlow
md8+kocNtd6bg9i6xWT8GX6/fpp0nAgP5fe3yhXCv7JRfi+5NS7blIXye9lu
U+EqJsrvs6KOdfbTKL//NtxyNI5G+X0T14u4WYhtpEZsX5xTAoXZes/xPG+x
1slib1FVkJLcexbP39JtFS677J0KxxYMSeN5mZhzUZLeqDp4FqFdDPHu9s9d
Xgu0QES/fR7O54Pbl4gW1eoAUV/wAMezhydUKC5TD2ST5/7E13eqWaVlxXN9
2PXr1g7yefGzYL6AnCHMINbMwszHGxLe42YEvoKCU8n+SF7ieXyiMVQ/5hIl
+xuNOTpSd01g5+VVPGT/Zrau3J/VDPXh0uTzVCVzLW+4ozk0h1qQz1PGvEI4
7KJzMy81r+jjcuX8yU7NK3bUKSfdQPFEN+we03xBOLbQTV4Qz2MGrrp2qItC
a8AhFwUUX7qE3Itz0lJwJyqXJQPvl1Klhl7DcsDTFcPsge+nnJ9oEbcS2Itn
eGjh59uNXXw8W1VgtcuKL+L4/53ud83+qAZlT8s48XzyxIsOR44V6sDqMG0Y
x9PCZeEXnXJNOBgX9QLHc+qKPbSXGjpQ0Skqi/M1vfx+FbObHtDKgpVxfG85
v9i+d6c+aHqYZOHrvdTCPfXqA9S/047PxaxwKX7nCLsR1LdaaZP9RXRyK1ga
w1rP8xLk/u22a+2MTSbwPgM/8jyAXZp/yOCSKVw5r0Xux/zdeQHl383g8dQq
Mp7JLEcObTC0gHAvbjJfGfOcy64lMesFqHlOR3qgczwnNc9JXyVuF8NKzXMO
7zLwjWCm5jk0GC5ZykTNc7oPchwvplHzHKYGvWJ/GjXPKbw7i9mERs1z0jtV
qmVo1DzHSim8C+8HDU3zCh7lTAO3/K5VeD+Q8PAxL+LUBIuRgZN4P8gsjzud
5KMN995UH8DxXe4e/Ix4owvxMReW4Phmt5Q/sVLSh/T6hbfx9fb0ma+0CzSA
k6qP/TBfjzmd6X7WEN5oLTHBnBRxTj7niRGsviAjh5mbJTkuUMoEfNv7yf0g
ZUDQcp2zKeQfryT3g69zhjJeHTCDzq4Mcj9gzJuCjh1w2MpDzZsSoh5e1GOn
5k2zT/ByzWeh5k2bbRqknzFR86aigrdtozRq3uTcl5i3m0bNm7a4bwzDfy9w
aplvlrJdCbpNk3ym4v6sYVF9Za8KJCYKrBFF7HKX2zrRbyoMcb/eh+u/KJ+F
UHumDrd+3SVwvl6LSNASMNSC3pArG3C+RvxSb7A5pQNmmT4vcfyeFXFFn9ql
B205D1gxr+p3j/tyVx9kTWbuwde713BnzXcuQ9g+MNuJzC/jsEgDwgi4LHdM
I/ux69ekTDYZg09ZJ1n/lldkR5UumcC38Odk/XfqPWt41msKv3YvJOufMS9j
lbEX9OCj5mWZkd8F7TioeZn6txWsr1D8wq8l+hrxCsIi44pmZZSPtbvOtN9s
FoHdCYtHNVE8m9fWn/9SLwm01+teHsPPE92H/bPOyQHh7hE2Hz9v20u51nQo
wszg+7I6uH59bJU2eqlAk2PQUwn8vKy9Er7vjho8lCxLwvU+00b7+y9QB5UI
FWvcf/m/6zfoPKIJPqLzmXE+8r6cXxLIrANZ8j8NcD7GrfUxUbLSA5Nfq3Rw
/HYG8OhIhOpDr9/FU6R/Cr9KzyoyADfx4Xnk/tqSuMfmmyFkWn/WIfdTSX3Z
3qnGYDolT/L3/8+3sfc3AU/V22S93xAOYz99xBQ69cPJeuek3SQOdZpBinkv
We+MeeHZjgibmwLUvJBTmL7hMic1L3yprsqVykrNC6e8VFXcwUzNCzMa82v9
mah5YfRdYYVSGjUvrDKNawigUfNCqzscYvjvU4x54VpeVXc8/2DMC83lz1vi
+YcSR+TOuoPT4G5rVAqu7wvHtZ8LD2jA1ehXRTie/NEft3u6aENMGNNxHM/Z
NNZZSxt14WPwdD8cT86u5+dYJPSh6Zn9XdKnBVRVzJcawM9TLSswRxw6m/Xt
qCFUa/qYYr5V+YPYWmsEtVXXyfoenDX06ZOgCfQk2pDzj551FXc0rZHfeX8j
65sxv7xTdEn9Gg81vwyyyC5zZafml676PVorWKj55V3O+tZXTNT8cigkm5mN
iZpfWh05YZ9Io+aX+d53vjsjriuJvRQSogSlnzLUsR+7nyh69qtVBazZxJ/g
elZhp+3UdpsKZcvTa3A9c3dME1OsVId1KzsW43p2qVrwIFBBCy5NE4xnIfun
fXkcSTogIE3rwvGqS2oyMYrWA5Ha81wks6z0vlaiD7ktMvvI/W3O+rhPowbA
51btjNnDKTyqydgIjuyyVyd9ioV9Ol+IMZyP9ST9WH0odsWZHBPgWy1M+jFj
3tp9hyX/wLjfk1yZ8rEgkIOat/quFSrvQ/GaNvOcX8YDAfj5vvKnNsq3Y3MV
zmheFIFsWzZ2AxSvLLmcFJFcSaj7Mvz6JPr+lcXP5xHb5ICNY4alF+Kuso/b
nesUQSveigv7k4nBMa08exVgaz9Dx/7UxZtbpntBDWY61j/B9Xso1L1+UFsd
MtklfXH9/jIqf2SVoAki9vaiON+iMm+m6fRog/B0GyucbxEOmp8KjPQgSFnI
CMere4MSy4tAfbC5zp6Dr7dCt9bjQD6KF3PhAsz+n5P2dnYZgv5onS5mK7/o
GZWyxqDvrk/6U5JCWe79RSZw2oKF9CfxpGmJSw+YwgGZo2T9/q958p4NpzsE
qHmy67fpr6o5qXlyy7VRoROs436f0hQgsod53DzZ+cg/K5moebJlctubMho1
T5ZXK20PpFHzZKbB/uO4Xhnz5Asdaam4XhnzZJZaX39cr07H+L8575kGWTxC
Z3G9bnJI0bjdrQGiocMVOH4OS7K+mtpow7Xka2dw/Oye1g33VOlCQEZiAI6f
xVp/sbdC+nBk0PYevt6BI1Ixht4GsKKsIwBzi8K5ozMzDKHnWwdZr82rlRpW
3jOClGh2cl4Z3KWlpMeL6jU4kKxXxjz7trver4c81Dz74WtptmXs1DybTZdj
UQgLNc+2e1Hn8paJmme7HvDL4mCi5tnDXo9T99KoeTZT+YKbLogFtTJCFvsp
gdea4/twfbryvG9LfaQCs50auPD8Kul0xLlh+6kgPu/DB1yfhptLYrJuqENA
m1oQrk/xkDJZcXEtEH7nvQ/Xp2qqjUxXnA64uXT04Pg4/jIXitysB9OEVXkx
0xL6K9Ku6YOu/t4kcp70IqDj3Q8DWDx7lwvmq02btqrqG0ESWw5Zn41ntWu+
BxrDqlt7yfpkzNtH93/ovTzu9zv5UeY1kRzUvP3jGju7YRQfO/2+y0Y5AnAm
Y7q8Icqn3YWtuzsyRODyyCcRYxQfprAUTrVUSci5pbEK/17i7NalHCVBcrDo
uqqyN2ItPWZr8wpFmN9ZFI3r0SijTt9hhgocikvdhetxXp7K69GTaqBybMkP
XI9lfG8swlTUodK2MQzXY1WLukp3jCY8dGmXw/l0PWINx5RObTjo/9MW51P/
5aSqIV09mOXaa4LjIzeSF1Tmqw/WCwrP4uu9d/N2QWKuAXjeSfMi500RyfuM
3xqC8geCnGfM48l5UCBhDE5rQ8l6/Pu+wd/3Df6+b/D3fYO/7xv8fd/g7/sG
f983+Pu+wd/3Df6+b/D3fYO/7xv8n983oE36PQmDJ+fjZJ78+8LJPLlfmcyT
97s/7X+TebLPTObJPjKZJ/vFZJ5BTPSNyRyrM/H395N5cv8/mSf3b5M5x7lR
3Ht5E6Hu4Nx5lu9/5/8BggH6/A==
         "], {{{}, {}, {}, {}, {}, 
           {RGBColor[0.560181, 0.691569, 0.194885], Opacity[0.2], EdgeForm[
            None], GraphicsGroupBox[PolygonBox[CompressedData["
1:eJwV1Hecz3UcB/Df3RktGioUSirSshoSKko0qbQVITS0FJGVFA1kHO5wuLPX
2Yc0rCh7c/YsWvbW8/3H8/f6fF+Px+dxj+/rHr9fyUYt672bnEgkkujioyub
UxKJXGY472c6+5jGXqayhynsZjK7yGYnk9jBRLYzgW2MZyvj2MJYchkTf5PR
bGIUGxnJBkawnizWkclahrOGYaxmKKvIYCVDWMFgljOIq73sMnmedK7yvFQ+
L8/J22SavFI+yO/O9WVfzjrfKt9moHMh+QAd+c3zc7IPKzjjuax8i9EM8HyF
rE4H5rBE96zszXJOe75FtmAUu+ivu1xWoz2zOcpi/TPy+3gf8vt/ndKVcW7O
SHaSqrtMVuUzZnGEX/X1ZK94f/K5f1JX2rkZI9hBP92l8n7akcNhFunryp6x
EXndP6G72flNstgeu+kKyiq0ZSaHWKh/WvaI7cjj/nHdTc5NyWRb7KkrIO/j
U2bwHwv0T8nvYkdS3D+mu9G5CcPZGtvqLpGVacN0/mW+/kn5bWxJsvtHdaWc
GzOMLbGv7mJ5L62Zxj/M0z8hv4ktSXL/iO4G5zcYSm7sq7tI3sMnTOVvftE/
Lr+OLeML6P5hXUnnRmSwOfbVXSjv5mOm8Bc/6x+T3WNLzseuuutlQ4awKfbV
XSDvohWTOchP+jqyW2zJudhVd518ncFsjH11+WUlPiKbA/yory2/ii05G7vq
SsjXGMSG2FeXT1bkQybxJ3P1j8ovY0vOxK664rIB6ayPfXV5ZQU+YCJ/8IO+
luwaW3I6dtUVk6+SxrrYV5dHlud9JrCfOfpH5BexJadiV9218hUGsjb21aXI
crzHePYxW/+w7BJbcjJ21V0jX2YAa2JfXbK8k5aMYy+z9DXl57ElJ2JXXVH5
Ev1ZHfvqkuQdxA/1WPaQo68hO8eWHI9ddUXki6SyKvaNH3Z5O+8wht3M1D8k
O8WWHItddYXlC/RjJf8DpU/i1w==
              "]]]}, {}, {}, {}, {}, {}, {}, 
           {RGBColor[0.368417, 0.506779, 0.709798], Opacity[0.2], EdgeForm[
            None], GraphicsGroupBox[
             PolygonBox[{{1, 167, 133, 201, 105, 195, 161, 206, 81, 191, 157, 
              204, 129, 198, 164, 209, 62, 186, 1014, 1013, 758, 489, 535, 
              600, 662, 721, 390}}]]}, 
           {RGBColor[0.368417, 0.506779, 0.709798], Opacity[0.2], EdgeForm[
            None], GraphicsGroupBox[PolygonBox[CompressedData["
1:eJwl1mW0VVUYBdBLd4d0l3Q3AtKNgCAhXdLdJaCE0t3d3a2AIB2C3R10N+jc
+GOOdc56b4/77nf22eNlbtuzQY+okUgkCq+5uB8tEjkk3+V19vrB73I93ckX
fplx+ktyDk1JxRXdQ/kRo6nEPt0fcgPhg/IThfH6y3IuzUjNVd0j+TFjqMx+
3Z9yIz0pQFQm6D+X82hOGq7pHsvDjKUKB3R/yU30oiDRmKj/Qs6nBWm5rnsi
j/AeVTmo+1tupjeFiM4H+i/lAt4mHTd0T+VR3qcah3T/yC30oTAx+FD/lVxI
S9JzU/dMfhLmS/UwS90VuZW+FCEmk/Rfy0W0IgO3dM/lsTBfaoRZ6q7KbfSj
KLGYrP9GLqY1GbmteyGPh/lSM8xSd01upz/FiM0U/bdyCW3IxB3dv/LTMF9q
hVnqrssdDKA4cZiq/04upS2ZuRs2of13IsyX2mGWuhtyJwMpQVym6b+Xy2hH
Fu7polh/MsyXOmGWuptyF4MoSTym63+Qy2lPVu7rolp/KsyXumGWultyN4Mp
RXxm6H+UK+hANh7ooll/OsyXemGWuttyD0MoTQJm6n+SK+lIdh7qolt/JsyX
+mGWujtyL0MpQ0Jm6X+Wq+hEDh7pYlh/NsyXNzihuyv3MYyyJGK2/he5ms7k
5LEupvXnwnxpwEndPbmf4ZQjMXP0v8o1vEMunuhiWX8+zJeGnNLdlwcYEfX/
MyYJc/W/ybV04VWe6i6E2dKI0+4PypGUJynzdOtkV3LzzP3FME/e5Iz7UbIC
yZjvvpvMw3PXs2RjzrquKJOzwHVe+UI2kedkCrkw7GfOk9L9ovD3sTh8Jkv4
jKXhLGRZONNYHs4mVoQzhpXhrGBVeOdZHd5d1oR3kLXhXQrfK7wTrA97mw1h
j7Ix7DU2hT3D5vDs2RKeIVvDs2BbmCnbw5nNjnD2sjOcoewKZyG7w5nGHgp7
5S6zmpOMZSlH6cwoFvIR9WnHUOawj3JUpzl9mcI2ClGQAuQnH3nJQ25eJRc5
yUF2spGVLGQmExnJQHrSkZY0pCYVr5CSFCQnGUlJQmISkZAExCceZalGM/ow
ma3EpQxVaUpvJrGFOJSmCm/Riw/ZTGzq0ZYhzGYvpahME3ryAZuIRV3aMJhZ
7KEklWhMDyaykZjUoTWDmMluSvA6b9KdCWwgBrVpxUBmsIviVKQR3RjPeqJT
i5YMYDo7KUZHRjCfg1SgIV0Zx7rIyyM7UpO36c80dlCUDgxnHgcoTwO68D5r
Iy//nYh0YiQLOEQNRrOYw7TgAss5Rj9OM5XtFOESqzjBGM6xhCO05yIrOM4w
zjCXB77AfxSzKy4=
              "]]]}, {}, {}, {}, {}, {}, {}, 
           {RGBColor[0.880722, 0.611041, 0.142051], Opacity[0.2], EdgeForm[
            None], GraphicsGroupBox[
             PolygonBox[{{989, 345, 992, 991, 914, 990}, {1001, 237, 238, 239,
                240, 241, 1004, 1003, 805, 804, 803, 802, 801, 1002}, {1005, 
               243, 244, 245, 246, 247, 1008, 1007, 811, 810, 809, 808, 807, 
               1006}, {993, 219, 371, 346, 322, 299, 280, 269, 220, 372, 347, 
               996, 995, 916, 950, 784, 833, 844, 863, 887, 915, 949, 783, 
               994}, {997, 324, 301, 282, 271, 222, 223, 224, 225, 226, 227, 
               228, 229, 230, 1000, 999, 794, 793, 792, 791, 790, 789, 788, 
               787, 786, 835, 846, 865, 889, 998}, {1009, 254, 255, 256, 257, 
               258, 259, 260, 374, 349, 325, 302, 283, 272, 382, 357, 333, 
               310, 291, 1012, 1011, 855, 874, 898, 926, 960, 836, 847, 866, 
               890, 918, 952, 824, 823, 822, 821, 820, 819, 818, 1010}}]]}, 
           {RGBColor[0.880722, 0.611041, 0.142051], Opacity[0.2], EdgeForm[
            None], GraphicsGroupBox[
             PolygonBox[{{1003, 806, 1006, 1005, 242, 1004}, {1007, 812, 813, 
               814, 815, 816, 817, 1010, 1009, 253, 252, 251, 250, 249, 248, 
               1008}, {999, 795, 796, 797, 798, 799, 800, 1002, 1001, 236, 
               235, 234, 233, 232, 231, 1000}, {995, 888, 864, 845, 834, 785, 
               951, 917, 998, 997, 348, 373, 221, 270, 281, 300, 323, 996}, {
               991, 886, 862, 843, 832, 959, 925, 897, 873, 854, 994, 993, 
               290, 309, 332, 356, 381, 268, 279, 298, 321, 992}, {1011, 965, 
               931, 903, 879, 969, 935, 907, 975, 941, 986, 825, 261, 389, 
               363, 388, 338, 362, 387, 314, 337, 361, 386, 
               1012}, CompressedData["
1:eJwV0vlPz3EcB/CP2ejA5qifVNqcPzlqC11+0WXjq4OcXVSb7lgoyorFED85
N8dolBXlF+eGJpO728bf0qMfHnv+8nz+8N7rHV9am1szJwiCn4TNDYI+LvOL
Or7yhHEK+cwjRunkO71MsZ0P3OMP7Xyjh0mO8YVuxrjED54xzVZecYPfNDPC
UyYoY5jHXCTEEA+5QA3h9HOFevaRwUfu00EVybzmJi0cYTcRPOcqDewnk088
4DzVpPCGW5zhKLlE8oIuGjlAFqm85TZnKSePBQxwjeMcJJs03nGHVirIZyGD
XOcEh8ghnffcpY1KCljES/7zb/ZNjv3XreNlIjsoo4VIolnHNgqpZ1p/hUwg
h1KaiSCKtaSzlzqm9OPkJrIp4TThLGMNaeyhlkn9WLmRLIo5RRhbCFHJOZay
mlQKmP28E/YxcgOZFHGS+WxmFxW0sYRVpJBPNeP2y+V6MjhME/NIYifltLKY
lSSTRxVj9jP0Wl9G
               "]}]]}, {}, {}, {}, {}, {}, {}}, {{}, {}, {}, 
           TagBox[{},
            Annotation[#, "Charting`Private`Tag$8174#1"]& ], 
           TagBox[{},
            Annotation[#, "Charting`Private`Tag$8174#2"]& ], 
           TagBox[{},
            Annotation[#, "Charting`Private`Tag$8174#3"]& ], 
           TagBox[
            {GrayLevel[0], Thickness[Large], Opacity[1.], 
             LineBox[CompressedData["
1:eJwNw1VPkAEAAMDP+WJ3gFjY3d3dgRiYoNiiYHcndiImKthit9jd3Q+y6aab
brrpH/Buu/DYhMj4LEEQZJotaxCccI0vnehjD/vO/t53v29M9JnH/Gh7b7nH
1y7xqUf9YJwPPehbV/ncdD/ZxMsm+8o5PvGI7x3uAw+40gjvmupy483uSdc6
yQF28LZ7Xep4m3rFbc51hL3M4SnXOdmBdvSO+1zmBJuZ4XbnOdJIc3ra9U5x
kJ1s7lV3ON9R9jaXZ9zgVAfb2RZec6cLHG0fc3vWjU5ziF1s6XV3udAx9jWP
5/ziJjOdbrRdbeUNd7vIsfbzq3k972ZnGGM3W5vPC27xmzMdanfbmN+LJvnd
WQ6zh20tYEELWdgiFjXEUIv5wzCLW8KSlrK0Pw23jGUtZ3l/WcHfVrSSla1i
Vf9YzerWsKa1rO1f61jXeta3gQ1t5CW3OttYe9rOm6a42HFG+c97prnCBB95
yNW+8Lifbex/cHBtOQ==
              "]]},
            Annotation[#, "Charting`Private`Tag$8174#4"]& ]}}], {}},
       AspectRatio->NCache[GoldenRatio^(-1), 0.6180339887498948],
       Axes->{True, True},
       AxesLabel->{None, None},
       AxesOrigin->{0, 80.},
       DisplayFunction->Identity,
       Frame->{{True, True}, {True, True}},
       FrameLabel->{{
          FormBox["\"[CO](ppb)\"", TraditionalForm], None}, {
          FormBox["\"t(yr)\"", TraditionalForm], None}},
       FrameTicks->{{Automatic, Automatic}, {Automatic, Automatic}},
       GridLines->{None, None},
       GridLinesStyle->Directive[
         GrayLevel[0.5, 0.4]],
       ImagePadding->{{64.53027489595115, 1.3475428512826397`}, {
        39.2919921875, 7.261718750002871}},
       LabelStyle->Directive[FontFamily -> "Arial", FontSize -> 13],
       Method->{
        "DefaultBoundaryStyle" -> Automatic, 
         "DefaultGraphicsInteraction" -> {
          "Version" -> 1.2, "TrackMousePosition" -> {True, False}, 
           "Effects" -> {
            "Highlight" -> {"ratio" -> 2}, "HighlightPoint" -> {"ratio" -> 2},
              "Droplines" -> {
              "freeformCursorMode" -> True, 
               "placement" -> {"x" -> "All", "y" -> "None"}}}}, 
         "DefaultMeshStyle" -> AbsolutePointSize[6], "ScalingFunctions" -> 
         None, "CoordinatesToolOptions" -> {"DisplayFunction" -> ({
             (Identity[#]& )[
              Part[#, 1]], 
             (Identity[#]& )[
              Part[#, 2]]}& ), "CopiedValueFunction" -> ({
             (Identity[#]& )[
              Part[#, 1]], 
             (Identity[#]& )[
              Part[#, 2]]}& )}, "AxesInFront" -> True},
       PlotRange->{All, {80, All}},
       PlotRangeClipping->True,
       PlotRangePadding->{{
          Scaled[0.02], 
          Scaled[0.02]}, {0, 
          Scaled[0.05]}},
       Ticks->{Automatic, Automatic},
       TicksStyle->Directive["Label", 12]], {576., -355.98757751993935}, 
      ImageScaled[{0.5, 0.5}], {360., 222.4922359499621}]}}, {}},
  ImageSize->{
    UpTo[600], 
    UpTo[445]},
  PlotRangePadding->{6, 5}]], "Output",
 CellGroupingRules->{"GroupTogetherGrouping", 10002.},
 CellChangeTimes->{
  3.8450199989139576`*^9, 3.845979536900826*^9, 3.8511632899460497`*^9, {
   3.8538399715368867`*^9, 3.8538400250771112`*^9}, 3.8538403012998176`*^9, 
   3.854447178423213*^9, 3.854447927325549*^9, {3.854449578398793*^9, 
   3.854449603868721*^9}, 3.8544527301100903`*^9, {3.8544527757071524`*^9, 
   3.854452795442567*^9}, {3.854453068941061*^9, 3.8544530815000668`*^9}, 
   3.854465424664626*^9, 3.8544661093224154`*^9, 3.854466234669217*^9, 
   3.8544666578167696`*^9, 3.8544667968167644`*^9, 3.854466942673833*^9, {
   3.8544670898153625`*^9, 3.854467100478286*^9}, 3.8544671519021883`*^9, 
   3.8544672247142763`*^9, {3.854467386208041*^9, 3.85446739667106*^9}, {
   3.854467498549867*^9, 3.854467509804782*^9}, 3.8544675905306807`*^9, 
   3.854467637977236*^9, 3.8544677590931683`*^9, 3.8544678264427633`*^9, 
   3.854467866717225*^9, {3.854467910404307*^9, 3.8544679247068486`*^9}, {
   3.8544680317598705`*^9, 3.8544680550423384`*^9}, {3.8544682203322287`*^9, 
   3.8544682249324865`*^9}, 3.854468275397484*^9, 3.854468308709234*^9, 
   3.8544683918367476`*^9, {3.8544684514234996`*^9, 3.854468504679126*^9}, {
   3.8544685744981213`*^9, 3.854468599864081*^9}, 3.8544686452075377`*^9, {
   3.854468743422146*^9, 3.854468750118676*^9}, 3.8544687977755394`*^9, {
   3.854468879445958*^9, 3.8544688967780113`*^9}, 3.854468958320958*^9, 
   3.8544691391980023`*^9, {3.8544691730366735`*^9, 3.854469194391618*^9}, {
   3.8544693536739035`*^9, 3.854469383286785*^9}, {3.8544694226301465`*^9, 
   3.854469459150589*^9}, 3.8544695102835417`*^9, 3.8544695487986555`*^9, 
   3.8544748803695555`*^9, 3.854475058605095*^9, 3.854622498210225*^9, 
   3.8546225471957703`*^9, 3.854624073499069*^9, 3.854624621794933*^9, {
   3.8546247726414537`*^9, 3.8546247852530127`*^9}, 3.854624860517419*^9, {
   3.854624925905697*^9, 3.854624953549719*^9}, 3.854625049891858*^9, {
   3.8546251070086226`*^9, 3.854625138535002*^9}, 3.8546252141682873`*^9, 
   3.854625365564333*^9, 3.854625463459752*^9, 3.85462556288272*^9, 
   3.8546256076838727`*^9, {3.854625644961432*^9, 3.8546256734377966`*^9}, {
   3.854633523960228*^9, 3.854633552643408*^9}, 3.8546335984045954`*^9, 
   3.8546336526197147`*^9, {3.85463370035402*^9, 3.8546337132069836`*^9}, {
   3.854633777831125*^9, 3.854633806191434*^9}, 3.854636140687366*^9, 
   3.8546362518388004`*^9, {3.854636413665275*^9, 3.8546364431545267`*^9}, 
   3.854637079665766*^9, 3.8546371799521627`*^9, 3.854637653330754*^9, 
   3.854637764478019*^9, 3.854645759365921*^9, 3.8546459170769405`*^9, 
   3.8546459788385*^9, {3.854646008867314*^9, 3.8546460283414927`*^9}, {
   3.854788152943837*^9, 3.854788169505155*^9}, 3.85478822777907*^9, 
   3.8548052577024803`*^9, {3.8548127261229987`*^9, 3.854812750287792*^9}, 
   3.854812786730097*^9, {3.854812825125101*^9, 3.8548128296056213`*^9}, {
   3.8548129140257416`*^9, 3.854812928941489*^9}, 3.8548131436613684`*^9, 
   3.8548132609583507`*^9, {3.854813336992214*^9, 3.8548133481751924`*^9}, {
   3.854813389790171*^9, 3.854813398669637*^9}, 3.85481353300896*^9, 
   3.8548137520113387`*^9, 3.8548139109499087`*^9, 3.8551549122066493`*^9, 
   3.856878695551485*^9, {3.8568808236494503`*^9, 3.8568809083015347`*^9}, 
   3.8568847660607414`*^9, 3.856885015641149*^9, {3.856885227452981*^9, 
   3.8568852375936255`*^9}, 3.8569475446522255`*^9, 3.857035531594736*^9, 
   3.859369613284177*^9, 3.859369671855933*^9, {3.859369731197513*^9, 
   3.8593697424669213`*^9}, {3.859389816335388*^9, 3.8593898260172043`*^9}, 
   3.859452930596563*^9, 3.8594530195139203`*^9, 3.8594530525587645`*^9, 
   3.859476474719046*^9, {3.8595416535651436`*^9, 3.8595416600757685`*^9}, 
   3.859888396550979*^9, 3.8668220913617144`*^9, {3.869655424243718*^9, 
   3.869655432267112*^9}, 3.870260811047714*^9, 3.871988393803459*^9, 
   3.8719888773583083`*^9, 3.8720648705097346`*^9, 3.8720705958117313`*^9, {
   3.872957939160907*^9, 3.8729579548101406`*^9}, 3.877015023160592*^9},
 CellLabel->
  "Out[167]=",ExpressionUUID->"5f584a56-840e-4ba4-af01-63260aeb5ea8"]
}, Closed]],

Cell[CellGroupData[{

Cell["Equations for new steady-state ", "Text",
 CellGroupingRules->{"GroupTogetherGrouping", 10006.},
 CellChangeTimes->{{3.8424509501062613`*^9, 3.842450998776969*^9}, 
   3.842454512221992*^9, 3.842459317863282*^9, {3.8425229022286854`*^9, 
   3.8425229080273304`*^9}, 3.8426270772044964`*^9, {3.8526348452568254`*^9, 
   3.8526348655064363`*^9}, {3.8526349598964014`*^9, 3.852634964039381*^9}, 
   3.8526939264378405`*^9, {3.8526965527967215`*^9, 3.8526965680196786`*^9}},
 Background->RGBColor[
  0.88, 1, 0.88],ExpressionUUID->"7b188b0b-17dd-4b2f-a3be-f66f589f2f75"],

Cell[BoxData[
 RowBox[{
  RowBox[{"(*", 
   RowBox[{
   "source", " ", "perturbations", " ", "due", " ", "to", " ", "energetic", 
    " ", "transition"}], "*)"}], "\[IndentingNewLine]", 
  RowBox[{
   RowBox[{
    RowBox[{"EnergyH", "=", 
     RowBox[{"EnergyHnorm", " ", "Energyff"}]}], ";"}], 
   RowBox[{"(*", 
    RowBox[{"ExJ", " ", "of", " ", "H2"}], "*)"}], "\[IndentingNewLine]", 
   RowBox[{
    RowBox[{"Hprod", "=", 
     RowBox[{"EnergyH", "/", 
      RowBox[{"(", 
       RowBox[{"\[Eta]H", 
        RowBox[{"(", 
         RowBox[{"1", "-", "leak"}], ")"}]}], ")"}]}]}], ";"}], 
   RowBox[{"(*", 
    RowBox[{"TgH2", "/", "year"}], "*)"}], "\[IndentingNewLine]", 
   RowBox[{
    RowBox[{"EnergyMnorm", "=", 
     RowBox[{"1", "-", "EnergyHnorm"}]}], ";"}], "\[IndentingNewLine]", 
   RowBox[{
    RowBox[{"SHecon", "=", 
     RowBox[{
      RowBox[{
       RowBox[{"-", "\[Gamma]H"}], " ", "EnergyH"}], "+", 
      RowBox[{"leak", " ", "Hprod"}]}]}], ";"}], 
   RowBox[{"(*", 
    RowBox[{"Tg", "/", "year"}], "*)"}], "\[IndentingNewLine]", 
   RowBox[{
    RowBox[{"SMecon", "=", 
     RowBox[{
      RowBox[{
       RowBox[{"-", "\[Gamma]M"}], " ", "EnergyH"}], "+", 
      RowBox[{"Hprod", " ", "\[Rho]", " ", "leakCH4"}]}]}], ";"}], 
   RowBox[{"(*", 
    RowBox[{"Tg", " ", 
     RowBox[{"CH4", "/", "year"}]}], "*)"}], "\[IndentingNewLine]", 
   RowBox[{
    RowBox[{
     RowBox[{"SHvsSM", "[", 
      RowBox[{"leak_", ",", "SMeconTg_"}], "]"}], ":=", 
     RowBox[{
      RowBox[{"-", 
       FractionBox["leak", 
        RowBox[{"(", 
         RowBox[{"1", "-", "leak"}], ")"}]]}], " ", 
      RowBox[{"(", 
       FractionBox["SMeconTg", 
        RowBox[{"\[Gamma]M", " ", "\[Eta]H"}]], ")"}]}]}], ";"}], 
   RowBox[{"(*", 
    RowBox[{
     RowBox[{
     "relationship", " ", "between", " ", "the", " ", "two", " ", "sources", 
      " ", "perturbation", " ", "in", " ", "Tg"}], ",", " ", 
     RowBox[{"simple", " ", "analytics"}]}], "*)"}], "\[IndentingNewLine]", 
   "\[IndentingNewLine]", "\[IndentingNewLine]", 
   RowBox[{"(*", 
    RowBox[{
     RowBox[{"OH", " ", "excess"}], " ", "-", " ", 
     RowBox[{
     "same", " ", "OH", " ", "concentration", " ", "in", " ", "the", " ", 
      "unperturbed", " ", "base", " ", "state"}]}], "*)"}], 
   "\[IndentingNewLine]", 
   RowBox[{
    RowBox[{
     RowBox[{"k3XE", "[", "Ex_", "]"}], ":=", 
     RowBox[{"Ex", " ", 
      RowBox[{
       RowBox[{"(", 
        RowBox[{
         RowBox[{"k1", " ", "OHb", " ", "Mb"}], "+", 
         RowBox[{"k2", " ", "OHb", " ", "Hb"}], "+", 
         RowBox[{"k4", " ", "OHb", " ", "COb"}]}], ")"}], "/", " ", 
       "OHb"}]}]}], ";"}], "\[IndentingNewLine]", 
   RowBox[{
    RowBox[{
     RowBox[{"SOHE", "[", "Ex_", "]"}], ":=", 
     RowBox[{
      RowBox[{"k1", " ", "OHb", " ", "Mb"}], "+", 
      RowBox[{"k2", " ", "OHb", " ", "Hb"}], "+", 
      RowBox[{"k4", " ", "OHb", " ", "COb"}], "+", 
      RowBox[{"OHb", " ", 
       RowBox[{"k3XE", "[", "Ex", "]"}]}]}]}], ";"}], "\[IndentingNewLine]", 
   RowBox[{
    RowBox[{
     RowBox[{"OHqs", "[", "Ex_", "]"}], ":=", 
     FractionBox[
      RowBox[{"SOHE", "[", "Ex", "]"}], 
      RowBox[{
       RowBox[{"H", " ", "k2"}], "+", 
       RowBox[{"k1", " ", "M"}], "+", 
       RowBox[{"k3XE", "[", "Ex", "]"}], "+", 
       RowBox[{"CO", " ", "k4"}]}]]}], ";"}], "\[IndentingNewLine]", 
   "\[IndentingNewLine]", 
   RowBox[{"(*", 
    RowBox[{"main", " ", "equations", " ", "and", " ", "equilibrium"}], 
    "*)"}], "\[IndentingNewLine]", 
   RowBox[{
    RowBox[{
     RowBox[{"eqM", "[", 
      RowBox[{"SMeconTg_", ",", "Ex_"}], "]"}], ":=", 
     RowBox[{"SM", "+", 
      RowBox[{"SMeconTg", "/", "CtoBM"}], "-", 
      RowBox[{"k1", " ", 
       RowBox[{"OHqs", "[", "Ex", "]"}], " ", "M"}], "-", 
      RowBox[{"kMss", " ", "M"}]}]}], ";"}], "\[IndentingNewLine]", 
   RowBox[{
    RowBox[{
     RowBox[{"eqH", "[", 
      RowBox[{"SHeconTg_", ",", "Ex_", ",", "soilf_"}], "]"}], ":=", 
     RowBox[{"SH", "+", 
      RowBox[{"SHeconTg", "/", "CtoBH"}], "+", 
      RowBox[{"f", " ", "k1", " ", 
       RowBox[{"OHqs", "[", "Ex", "]"}], " ", "M"}], "-", 
      RowBox[{"k2", " ", 
       RowBox[{"OHqs", "[", "Ex", "]"}], " ", "H"}], "-", 
      RowBox[{"soilf", " ", "ksoil", " ", "H"}]}]}], ";"}], 
   "\[IndentingNewLine]", 
   RowBox[{
    RowBox[{
     RowBox[{"eqCO", "[", "Ex_", "]"}], ":=", 
     RowBox[{"SCO", "+", 
      RowBox[{"k1", " ", 
       RowBox[{"OHqs", "[", "Ex", "]"}], " ", "M"}], "-", 
      RowBox[{"k4", " ", 
       RowBox[{"OHqs", "[", "Ex", "]"}], " ", "CO"}]}]}], ";"}], 
   "\[IndentingNewLine]", 
   RowBox[{
    RowBox[{
     RowBox[{"solcsensitivity", "[", 
      RowBox[{"SMeconTg_", ",", "SHeconTg_", ",", "Ex_", ",", "soilf_"}], 
      "]"}], ":=", 
     RowBox[{"Flatten", "[", 
      RowBox[{"NSolve", "[", 
       RowBox[{
        RowBox[{"{", 
         RowBox[{
          RowBox[{"0", "==", 
           RowBox[{"eqM", "[", 
            RowBox[{"SMeconTg", ",", "Ex"}], "]"}]}], ",", 
          RowBox[{"0", "==", 
           RowBox[{"eqH", "[", 
            RowBox[{"SHeconTg", ",", "Ex", ",", "soilf"}], "]"}]}], ",", 
          RowBox[{"0", "==", 
           RowBox[{"eqCO", "[", "Ex", "]"}]}], ",", 
          RowBox[{"H", ">", "0"}], ",", 
          RowBox[{"M", ">", "0"}], ",", 
          RowBox[{"CO", ">", "0"}]}], "}"}], ",", 
        RowBox[{"{", 
         RowBox[{"M", ",", "H", ",", "CO"}], "}"}]}], "]"}], "]"}]}], ";"}], 
   "\[IndentingNewLine]", 
   RowBox[{
    RowBox[{
     RowBox[{"solc", "[", 
      RowBox[{"SMeconTg_", ",", "SHeconTg_"}], "]"}], ":=", 
     RowBox[{"solcsensitivity", "[", 
      RowBox[{"SMeconTg", ",", "SHeconTg", ",", "EOH", ",", "1"}], "]"}]}], 
    ";"}], "\[IndentingNewLine]", "\[IndentingNewLine]", 
   RowBox[{"(*", "results", "*)"}], "\[IndentingNewLine]", 
   RowBox[{
    RowBox[{
     RowBox[{"MME", "[", 
      RowBox[{"SMeconTg_", ",", "SHeconTg_"}], "]"}], ":=", 
     RowBox[{
      RowBox[{"100", 
       RowBox[{"(", 
        RowBox[{"1", "+", 
         FractionBox[
          RowBox[{"(", 
           RowBox[{"(", 
            RowBox[{"k1", " ", "M", 
             RowBox[{"(", 
              RowBox[{"OHb", "-", 
               RowBox[{"OHqs", "[", "EOH", "]"}]}], ")"}]}], ")"}], ")"}], 
          RowBox[{"SMeconTg", " ", "/", "CtoBM"}]]}], ")"}]}], "/.", 
      RowBox[{"solc", "[", 
       RowBox[{"SMeconTg", ",", "SHeconTg"}], "]"}]}]}], ";"}], 
   RowBox[{"(*", 
    RowBox[{"Methane", " ", "Mitigation", " ", "Efficiency"}], "*)"}], 
   "\[IndentingNewLine]", 
   RowBox[{
    RowBox[{
     RowBox[{"Mp", "[", 
      RowBox[{"SMeconTg_", ",", "SHeconTg_"}], "]"}], ":=", 
     RowBox[{"(", 
      RowBox[{
       RowBox[{"(", 
        RowBox[{"M", "-", "Mb"}], ")"}], "/.", 
       RowBox[{"solc", "[", 
        RowBox[{"SMeconTg", ",", "SHeconTg"}], "]"}]}], ")"}]}], ";"}], 
   "\[IndentingNewLine]", 
   RowBox[{
    RowBox[{
     RowBox[{"Hp", "[", 
      RowBox[{"SMeconTg_", ",", "SHeconTg_"}], "]"}], ":=", 
     RowBox[{"(", 
      RowBox[{
       RowBox[{"(", 
        RowBox[{"H", "-", "Hb"}], ")"}], "/.", 
       RowBox[{"solc", "[", 
        RowBox[{"SMeconTg", ",", "SHeconTg"}], "]"}]}], ")"}]}], ";"}], 
   "\[IndentingNewLine]", 
   RowBox[{
    RowBox[{
     RowBox[{"OHp", "[", 
      RowBox[{"SMeconTg_", ",", "SHeconTg_"}], "]"}], ":=", 
     RowBox[{"(", 
      RowBox[{
       RowBox[{"(", 
        RowBox[{
         FractionBox[
          RowBox[{"OHqs", "[", "EOH", "]"}], "OHb"], "-", "1"}], ")"}], "/.", 
       RowBox[{"solc", "[", 
        RowBox[{"SMeconTg", ",", "SHeconTg"}], "]"}]}], ")"}]}], ";"}], 
   "\[IndentingNewLine]", "\[IndentingNewLine]", 
   RowBox[{"(*", 
    RowBox[{
     RowBox[{"evaluation", " ", "of", " ", "new", " ", "base", " ", "state"}],
      " ", "-", " ", 
     RowBox[{"hydrogen", " ", "economy"}]}], "*)"}], "\[IndentingNewLine]", 
   RowBox[{
    RowBox[{"leakCH4vec", "=", 
     RowBox[{"{", 
      RowBox[{"0", ",", "0.002", ",", "0.01", ",", "0.02"}], "}"}]}], ";"}], 
   RowBox[{"(*", 
    RowBox[{
    "leak", " ", "of", " ", "CH4", " ", "for", " ", "for", " ", "green", " ", 
     "and", " ", "blue", " ", "hydrogen"}], "*)"}], "\[IndentingNewLine]", 
   RowBox[{
    RowBox[{"EHnormvec", "=", 
     RowBox[{"{", 
      RowBox[{"0", ",", "0.2", ",", "0.4", ",", "0.6", ",", "0.8", ",", "1"}],
       "}"}]}], ";"}], "\[IndentingNewLine]", 
   RowBox[{
    RowBox[{"leakvec", "=", 
     RowBox[{"{", 
      RowBox[{
      "\"\<1%\>\"", ",", "\"\<2%\>\"", ",", "\"\<3%\>\"", ",", "\"\<4%\>\"", 
       ",", "\"\<5%\>\"", ",", "\"\<6%\>\"", ",", "\"\<7%\>\"", ",", 
       "\"\<8%\>\"", ",", "\"\<9%\>\"", ",", "\"\<10%\>\""}], "}"}]}], ";"}], 
   RowBox[{"(*", 
    RowBox[{"H2", " ", "leak"}], "*)"}], "\[IndentingNewLine]", 
   RowBox[{
    RowBox[{"colors", "=", 
     RowBox[{"{", 
      RowBox[{"greenoff", ",", "blue1", ",", "blue2", ",", "blue3"}], "}"}]}],
     ";"}]}]}]], "Input",
 CellGroupingRules->{"GroupTogetherGrouping", 10006.},
 CellChangeTimes->{{3.8424547182081127`*^9, 3.84245471848638*^9}, {
   3.842454754233906*^9, 3.8424547801238794`*^9}, {3.842454812433509*^9, 
   3.8424548883544607`*^9}, {3.842454976898423*^9, 3.842454977931515*^9}, {
   3.8424550378439445`*^9, 3.842455038188093*^9}, {3.8424550773818307`*^9, 
   3.842455137367905*^9}, {3.8424551797733793`*^9, 3.842455188673395*^9}, {
   3.8424552532541656`*^9, 3.8424552567819943`*^9}, {3.8424553145897655`*^9, 
   3.842455315513484*^9}, {3.8424554327285957`*^9, 3.8424554713559437`*^9}, {
   3.8424555291958103`*^9, 3.8424555425040903`*^9}, {3.842455606841459*^9, 
   3.8424557194781055`*^9}, {3.842455786365629*^9, 3.842455786550106*^9}, {
   3.842455825658783*^9, 3.8424559036782975`*^9}, {3.8424561822687483`*^9, 
   3.84245622926392*^9}, {3.8424562861602135`*^9, 3.842456393150524*^9}, {
   3.842456437932463*^9, 3.842456502736405*^9}, {3.842456553411748*^9, 
   3.842456667928913*^9}, {3.8424567229422855`*^9, 3.8424567548938866`*^9}, {
   3.8424567934014416`*^9, 3.8424568282335124`*^9}, {3.8424568896446495`*^9, 
   3.842456908457749*^9}, {3.842456980761814*^9, 3.8424569885298233`*^9}, {
   3.8424570270399446`*^9, 3.842457035267108*^9}, {3.8424570855879*^9, 
   3.8424571145214696`*^9}, {3.842457195374646*^9, 3.8424571957374935`*^9}, {
   3.84245739549333*^9, 3.842457465271721*^9}, {3.842457510816762*^9, 
   3.842457598538732*^9}, {3.8424578035699024`*^9, 3.8424579866685357`*^9}, {
   3.8424580224374437`*^9, 3.8424580818693066`*^9}, {3.8424581222507443`*^9, 
   3.8424581238845434`*^9}, {3.842458165010585*^9, 3.8424582225761952`*^9}, {
   3.842458311629944*^9, 3.8424583752668076`*^9}, {3.842458452835054*^9, 
   3.8424585795166407`*^9}, {3.8424587609651585`*^9, 
   3.8424587615741825`*^9}, {3.8424590802485094`*^9, 3.842459111120253*^9}, {
   3.842459175606007*^9, 3.8424591756763325`*^9}, {3.842459233750414*^9, 
   3.8424592364532695`*^9}, 3.8424593178642826`*^9, {3.8424597122323513`*^9, 
   3.842459849147832*^9}, {3.842459920645911*^9, 3.8424599280790367`*^9}, {
   3.8424599748479037`*^9, 3.8424599761240892`*^9}, {3.84246006948025*^9, 
   3.84246007470082*^9}, {3.8424601296003704`*^9, 3.842460194012474*^9}, {
   3.8424626313396645`*^9, 3.8424626811831465`*^9}, {3.842462728859743*^9, 
   3.84246278817955*^9}, {3.842520197813102*^9, 3.8425202041251383`*^9}, {
   3.8425253207031527`*^9, 3.842525544692855*^9}, {3.8425256191542344`*^9, 
   3.8425256195716643`*^9}, {3.8425256629734516`*^9, 
   3.8425256638916616`*^9}, {3.842525706169864*^9, 3.8425257191522746`*^9}, {
   3.8425257799425073`*^9, 3.8425261002685833`*^9}, {3.8425261354164414`*^9, 
   3.8425261364500604`*^9}, {3.842526248211075*^9, 3.842526291514904*^9}, {
   3.8425264900254145`*^9, 3.8425265026898184`*^9}, {3.842527200023958*^9, 
   3.842527202867692*^9}, {3.842527271997873*^9, 3.8425273729748955`*^9}, {
   3.8425274565590696`*^9, 3.8425274567598195`*^9}, {3.842527512868089*^9, 
   3.8425275245223856`*^9}, {3.842527574780613*^9, 3.8425275978399644`*^9}, {
   3.842527641134884*^9, 3.8425276414355173`*^9}, {3.842527675804082*^9, 
   3.8425276996323524`*^9}, {3.8425277431591396`*^9, 
   3.8425277490552893`*^9}, {3.842527793749056*^9, 3.8425277949145174`*^9}, 
   3.842527929740716*^9, {3.842527996549719*^9, 3.8425279968496747`*^9}, {
   3.842528027441837*^9, 3.8425280966984634`*^9}, {3.8425281419311976`*^9, 
   3.8425282225427046`*^9}, {3.842528290859282*^9, 3.842528291190961*^9}, {
   3.8426104520215497`*^9, 3.8426104534603176`*^9}, {3.8426105108135166`*^9, 
   3.842610546282409*^9}, 3.842610597246804*^9, {3.842610678168095*^9, 
   3.8426108533283143`*^9}, {3.842610910299596*^9, 3.842611024823863*^9}, {
   3.842611424630824*^9, 3.842611450223777*^9}, {3.8426115028770485`*^9, 
   3.842611561073273*^9}, {3.842611595517976*^9, 3.8426116741535482`*^9}, {
   3.8426117324736958`*^9, 3.8426117389071784`*^9}, {3.8426118202274246`*^9, 
   3.8426118271418033`*^9}, {3.842611983806362*^9, 3.8426119841011934`*^9}, {
   3.842612024841634*^9, 3.842612078438225*^9}, {3.8426121126232624`*^9, 
   3.842612126205888*^9}, {3.842612191841258*^9, 3.8426121951065807`*^9}, {
   3.8426122842593746`*^9, 3.84261228707335*^9}, {3.842612625211255*^9, 
   3.842612656261633*^9}, {3.8426138577325172`*^9, 3.8426139178319054`*^9}, {
   3.8426140106803303`*^9, 3.8426140606659985`*^9}, {3.842614168863345*^9, 
   3.842614170645627*^9}, {3.842614253566806*^9, 3.84261425449485*^9}, {
   3.8426213953553686`*^9, 3.842621395649393*^9}, {3.8426214530874033`*^9, 
   3.8426215358850694`*^9}, {3.84262160929748*^9, 3.8426216449374256`*^9}, {
   3.842621679012355*^9, 3.842621686675626*^9}, {3.842621727063696*^9, 
   3.8426217445582066`*^9}, {3.8426219196338277`*^9, 
   3.8426219594514213`*^9}, {3.8426222010976186`*^9, 3.842622211796945*^9}, {
   3.8426222783710985`*^9, 3.8426222796978984`*^9}, {3.842622326673706*^9, 
   3.842622327471678*^9}, {3.842622442663052*^9, 3.8426224780254087`*^9}, {
   3.842622517705453*^9, 3.8426225191128545`*^9}, {3.842622549197517*^9, 
   3.842622556723072*^9}, {3.8426226028104568`*^9, 3.842622606947064*^9}, {
   3.842622647826835*^9, 3.842622648037754*^9}, {3.8426226886602077`*^9, 
   3.842622690405267*^9}, {3.8426235719804554`*^9, 3.8426236520977306`*^9}, {
   3.8426237291290274`*^9, 3.842623763764888*^9}, {3.8426238493278723`*^9, 
   3.8426238600318575`*^9}, {3.8426239751177454`*^9, 3.842624029192267*^9}, {
   3.842624076785987*^9, 3.8426241040116563`*^9}, {3.842624183843323*^9, 
   3.8426242278144383`*^9}, {3.8426243180895615`*^9, 3.842624323918501*^9}, {
   3.8426243949430103`*^9, 3.842624468137043*^9}, {3.842624560212043*^9, 
   3.842624648884175*^9}, {3.8426248139226036`*^9, 3.8426248480874825`*^9}, {
   3.84262631521699*^9, 3.842626332847813*^9}, {3.842626448679919*^9, 
   3.842626516149661*^9}, 3.8426270772044964`*^9, {3.8426273679842424`*^9, 
   3.842627369237337*^9}, {3.8426940488158226`*^9, 3.8426940834106646`*^9}, {
   3.8426945496687956`*^9, 3.8426945498408723`*^9}, {3.8426951707312927`*^9, 
   3.842695206672265*^9}, {3.842695238066177*^9, 3.842695249781126*^9}, {
   3.8426960478949404`*^9, 3.8426960520967455`*^9}, {3.84269609991415*^9, 
   3.842696111463564*^9}, {3.842702002370143*^9, 3.8427020165553527`*^9}, {
   3.84271362729574*^9, 3.8427136278493423`*^9}, {3.842713839929505*^9, 
   3.8427138416052904`*^9}, {3.842713880974495*^9, 3.842713884441265*^9}, {
   3.8427169883247766`*^9, 3.842717044090378*^9}, {3.842717449778326*^9, 
   3.8427175459839363`*^9}, 3.842718022403802*^9, {3.844768049571287*^9, 
   3.8447681116985846`*^9}, 3.8447686115056286`*^9, 3.8447693189341965`*^9, {
   3.844769609450594*^9, 3.844769661486904*^9}, {3.8447697068069277`*^9, 
   3.844769808112286*^9}, {3.844769914754386*^9, 3.844769934242349*^9}, {
   3.8447699740809517`*^9, 3.8447699837087965`*^9}, {3.8447700352973633`*^9, 
   3.844770036523091*^9}, {3.8447700907027693`*^9, 3.8447700909104166`*^9}, {
   3.844770295304446*^9, 3.8447703103106766`*^9}, {3.8447703448746676`*^9, 
   3.8447703601746917`*^9}, {3.844771461818827*^9, 3.844771493008189*^9}, {
   3.8447716070643854`*^9, 3.8447716155918093`*^9}, {3.8447821434426804`*^9, 
   3.844782156418*^9}, 3.8448605959266644`*^9, {3.8490040122327194`*^9, 
   3.849004186149804*^9}, {3.849004220759893*^9, 3.849004247250182*^9}, {
   3.8490043675600634`*^9, 3.849004450679921*^9}, {3.849004968781279*^9, 
   3.849005000250862*^9}, {3.8490050517300367`*^9, 3.849005096939844*^9}, {
   3.849005358910175*^9, 3.849005664749753*^9}, {3.8490057892435465`*^9, 
   3.8490057921034403`*^9}, {3.8490058356200075`*^9, 3.849005836187456*^9}, {
   3.849005895370207*^9, 3.84900593021032*^9}, {3.8490059702501497`*^9, 
   3.849005970430276*^9}, {3.8490060052401376`*^9, 3.849006034781155*^9}, 
   3.8490060658405123`*^9, {3.8490061797901564`*^9, 3.8490062221901073`*^9}, {
   3.8490062868303547`*^9, 3.8490066202002945`*^9}, {3.8490067246301928`*^9, 
   3.849006725680237*^9}, {3.849006759860883*^9, 3.849006798990294*^9}, {
   3.8490069032004876`*^9, 3.8490069217209587`*^9}, {3.8490070166885366`*^9, 
   3.8490070631601176`*^9}, {3.849007107570593*^9, 3.849007151530624*^9}, {
   3.8490074681857777`*^9, 3.8490074752620864`*^9}, {3.8507979463534985`*^9, 
   3.8507979731336374`*^9}, {3.850798495985157*^9, 3.8507986467845097`*^9}, {
   3.8507990222543626`*^9, 3.8507990619134684`*^9}, {3.850803068863661*^9, 
   3.850803104528517*^9}, {3.8508888036272364`*^9, 3.8508888190695705`*^9}, {
   3.85088967937035*^9, 3.850889680968253*^9}, {3.8508897735690155`*^9, 
   3.8508897763027554`*^9}, 3.8508899519670935`*^9, {3.8508913092477317`*^9, 
   3.8508913164794903`*^9}, {3.8508956808150897`*^9, 
   3.8508956894721527`*^9}, {3.850910930827712*^9, 3.850910938680749*^9}, {
   3.8526113664494724`*^9, 3.852611371234259*^9}, {3.8526114028854103`*^9, 
   3.85261143881826*^9}, {3.8526115412278843`*^9, 3.8526115417447405`*^9}, {
   3.8526116019001884`*^9, 3.852611665213278*^9}, {3.8526117176939783`*^9, 
   3.8526118891010838`*^9}, {3.8526125936599245`*^9, 
   3.8526126625898075`*^9}, {3.852612872775422*^9, 3.8526130109005513`*^9}, {
   3.8526145086383524`*^9, 3.852614509084707*^9}, {3.852618030403919*^9, 
   3.8526180317056465`*^9}, {3.852692625025791*^9, 3.8526926261204543`*^9}, {
   3.852693113767172*^9, 3.852693241060646*^9}, {3.8526933043923907`*^9, 
   3.852693395445427*^9}, {3.8526934567833405`*^9, 3.8526934898620405`*^9}, {
   3.8526935346417108`*^9, 3.852693557113581*^9}, {3.852693590572093*^9, 
   3.852693672065895*^9}, {3.8526937386693745`*^9, 3.8526937388895273`*^9}, {
   3.852693800205626*^9, 3.8526938112807355`*^9}, {3.852693850282323*^9, 
   3.852693861101568*^9}, {3.852694034088028*^9, 3.8526940392751513`*^9}, {
   3.8526963432918873`*^9, 3.852696494686435*^9}, {3.8526969063896103`*^9, 
   3.852696906724139*^9}, {3.852696998266839*^9, 3.8526970390345817`*^9}, {
   3.852704386726445*^9, 3.85270440745691*^9}, {3.8527052892463455`*^9, 
   3.852705289696294*^9}, {3.8529599190901814`*^9, 3.85295993853578*^9}, {
   3.8540091467769375`*^9, 3.854009202565691*^9}, {3.8540093935196514`*^9, 
   3.854009399756091*^9}, 3.8540095231468315`*^9, {3.854550610164342*^9, 
   3.854550616429329*^9}, {3.854550664895439*^9, 3.854550819560568*^9}, 
   3.85455094930332*^9, {3.8546225223605366`*^9, 3.854622524663683*^9}, {
   3.8546468998936787`*^9, 3.8546469025350423`*^9}, {3.8551544486159754`*^9, 
   3.855154461521798*^9}, {3.8551545333114543`*^9, 3.8551545396427174`*^9}, {
   3.8551546068080587`*^9, 3.8551546166552553`*^9}, {3.8551559133133106`*^9, 
   3.85515591589793*^9}, 3.8551559778409166`*^9, {3.8551560465468216`*^9, 
   3.8551560692838516`*^9}, {3.8568850820286245`*^9, 3.856885083163561*^9}, {
   3.8568851727827363`*^9, 3.856885179868559*^9}, {3.8568880738657665`*^9, 
   3.856888102924677*^9}, {3.8568881336768217`*^9, 3.8568881340008774`*^9}, {
   3.856966162875659*^9, 3.856966233552082*^9}, {3.8571251174323387`*^9, 
   3.8571251679255395`*^9}, 3.8571254179452915`*^9, {3.8571255324737186`*^9, 
   3.8571255358427796`*^9}, {3.857127838440364*^9, 3.8571278387977023`*^9}, {
   3.857127872163591*^9, 3.8571279082186527`*^9}, {3.859546807445575*^9, 
   3.859546835726368*^9}, 3.859554936801602*^9, 3.859555015577589*^9, {
   3.859555271020396*^9, 3.8595552723500175`*^9}, {3.859628700388487*^9, 
   3.8596287144068537`*^9}, 3.859649968986168*^9, {3.8596505114072266`*^9, 
   3.8596505119292984`*^9}, 3.859650548996314*^9, {3.8655914691489787`*^9, 
   3.8655914883794727`*^9}, {3.8655915297772865`*^9, 3.865591562035206*^9}, {
   3.866127008628536*^9, 3.8661270258241262`*^9}, {3.8668898730954533`*^9, 
   3.8668898750305996`*^9}},
 Background->RGBColor[0.88, 1, 0.88],
 CellLabel->"In[43]:=",ExpressionUUID->"a4f882cb-7d70-4f06-b447-3e42b5db7205"]
}, Closed]],

Cell[CellGroupData[{

Cell["Scenarios of Hydrogen economy (Fig 2 and 3)", "Text",
 CellGroupingRules->{"GroupTogetherGrouping", 10007.},
 CellChangeTimes->{{3.8526965249172196`*^9, 3.852696542357359*^9}, 
   3.8526965734214177`*^9, {3.852696603871647*^9, 3.8526966059677277`*^9}, {
   3.872957688497868*^9, 3.872957702034051*^9}},
 Background->RGBColor[
  0.88, 1, 0.88],ExpressionUUID->"7ffa5299-9260-425c-a19a-fbf9639eca6f"],

Cell[BoxData[
 RowBox[{
  RowBox[{"(*", 
   RowBox[{"plot", " ", "sources"}], "*)"}], "\[IndentingNewLine]", 
  RowBox[{
   RowBox[{"Off", "[", 
    RowBox[{"NSolve", "::", "precw"}], "]"}], "\[IndentingNewLine]", 
   RowBox[{"(*", 
    RowBox[{
     RowBox[{"markers", "=", 
      RowBox[{"{", 
       RowBox[{
       "\[EmptyDownTriangle]", ",", "\[EmptyUpTriangle]", ",", 
        "\[EmptyDiamond]", ",", "\[EmptySquare]", ",", "\[EmptyDiamond]", ",",
         "\[FilledUpTriangle]", ",", "\[FilledDownTriangle]", ",", 
        "\[FilledDiamond]", ",", "\[FilledSquare]", ",", "\[FilledCircle]", 
        ",", "\[FivePointedStar]", ",", "\[SixPointedStar]"}], "}"}]}], ";"}],
     "*)"}], "\[IndentingNewLine]", 
   RowBox[{
    RowBox[{"markers", "=", 
     RowBox[{"{", 
      RowBox[{
      "\[EmptyDownTriangle]", ",", "\[EmptyDiamond]", ",", "\[EmptySquare]", 
       ",", "\[FilledDownTriangle]", ",", "\[FilledSquare]", ",", 
       "\[FivePointedStar]"}], "}"}]}], ";", 
    RowBox[{"psourcesH2", "=", 
     RowBox[{"Show", "[", 
      RowBox[{
       RowBox[{"Plot", "[", 
        RowBox[{
         RowBox[{"Evaluate", " ", "[", 
          RowBox[{"Table", "[", 
           RowBox[{"SHecon", ",", 
            RowBox[{"{", 
             RowBox[{"leak", ",", "0", ",", "0.1", ",", "0.01"}], "}"}]}], 
           "]"}], "]"}], ",", 
         RowBox[{"{", 
          RowBox[{"EnergyHnorm", ",", "0", ",", "1"}], "}"}], ",", 
         RowBox[{"PlotStyle", "\[Rule]", "Gray"}], ",", 
         RowBox[{"AxesLabel", "\[Rule]", 
          RowBox[{"{", 
           RowBox[{"\"\<EH2(%)\>\"", ",", "\"\<Tg/year\>\""}], "}"}]}], ",", 
         RowBox[{"PlotRange", "\[Rule]", 
          RowBox[{"{", 
           RowBox[{"All", ",", 
            RowBox[{"{", 
             RowBox[{
              RowBox[{"-", "120"}], ",", "400"}], "}"}]}], "}"}]}], ",", 
         RowBox[{"Evaluate", "[", "opts", "]"}]}], "]"}], ",", 
       RowBox[{"Table", "[", 
        RowBox[{
         RowBox[{"ListPlot", "[", 
          RowBox[{
           RowBox[{"Evaluate", "[", 
            RowBox[{"Table", "[", 
             RowBox[{
              RowBox[{"{", 
               RowBox[{"{", 
                RowBox[{"EnergyHnorm", ",", "SHecon"}], "}"}], "}"}], ",", 
              RowBox[{"{", 
               RowBox[{"leak", ",", "0.01", ",", "0.1", ",", "0.01"}], 
               "}"}]}], "]"}], "]"}], ",", 
           RowBox[{"PlotRange", "\[Rule]", 
            RowBox[{"{", 
             RowBox[{"All", ",", 
              RowBox[{"{", 
               RowBox[{
                RowBox[{"-", "120"}], ",", "400"}], "}"}]}], "}"}]}], ",", 
           RowBox[{"PlotStyle", "\[Rule]", "greyoff"}], ",", 
           RowBox[{"PlotMarkers", "\[Rule]", 
            RowBox[{"{", 
             RowBox[{"{", 
              RowBox[{
               RowBox[{"markers", "[", 
                RowBox[{"[", 
                 RowBox[{
                  RowBox[{"5", "EnergyHnorm"}], "+", "1"}], "]"}], "]"}], ",",
                "Large"}], "}"}], "}"}]}]}], "]"}], ",", 
         RowBox[{"{", 
          RowBox[{"EnergyHnorm", ",", "EHnormvec"}], "}"}]}], "]"}]}], 
      "]"}]}], ";"}], "\[IndentingNewLine]", 
   RowBox[{
    RowBox[{
     RowBox[{"psourcesCH4", "[", "leakH_", "]"}], ":=", 
     RowBox[{"Block", "[", 
      RowBox[{
       RowBox[{"{", 
        RowBox[{"leak", "=", "leakH"}], "}"}], ",", 
       RowBox[{"Plot", "[", 
        RowBox[{
         RowBox[{"Evaluate", "[", 
          RowBox[{"Table", "[", 
           RowBox[{
            RowBox[{"(", "SMecon", ")"}], ",", 
            RowBox[{"{", 
             RowBox[{"leakCH4", ",", "leakCH4vec"}], "}"}]}], "]"}], "]"}], 
         ",", 
         RowBox[{"{", 
          RowBox[{"EnergyHnorm", ",", "0", ",", "1"}], "}"}], ",", 
         RowBox[{"PlotStyle", "\[Rule]", 
          RowBox[{"{", 
           RowBox[{"Green", ",", "blue1", ",", "blue2", ",", "blue3"}], 
           "}"}]}], ",", 
         RowBox[{"PlotLegends", "\[Rule]", "leakCH4vec"}], ",", 
         RowBox[{"AxesLabel", "\[Rule]", 
          RowBox[{"{", 
           RowBox[{"\"\<EH2(%)\>\"", ",", "\"\<Tg/year\>\""}], "}"}]}], ",", 
         RowBox[{"Evaluate", "[", "opts", "]"}]}], "]"}]}], "]"}]}], ";"}], 
   "\[IndentingNewLine]", 
   RowBox[{"Show", " ", "[", 
    RowBox[{"psourcesH2", ",", 
     RowBox[{"psourcesCH4", "[", "0.01", "]"}], ",", 
     RowBox[{"psourcesCH4", "[", "0.05", "]"}], ",", 
     RowBox[{"psourcesCH4", "[", "0.1", "]"}]}], "]"}], "\[IndentingNewLine]",
    "\[IndentingNewLine]", 
   RowBox[{"(*", 
    RowBox[{"plot", " ", "concentration"}], "*)"}], "\[IndentingNewLine]", 
   RowBox[{
    RowBox[{
     RowBox[{"pconc", "[", "i_", "]"}], ":=", 
     RowBox[{"Block", "[", 
      RowBox[{
       RowBox[{"{", 
        RowBox[{"leakCH4", "=", 
         RowBox[{"leakCH4vec", "[", 
          RowBox[{"[", "i", "]"}], "]"}]}], "}"}], ",", 
       RowBox[{"Show", "[", 
        RowBox[{
         RowBox[{"ListLinePlot", "[", 
          RowBox[{
           RowBox[{"Table", "[", 
            RowBox[{
             RowBox[{"{", 
              RowBox[{
               RowBox[{"Mp", "[", 
                RowBox[{"SMecon", ",", "SHecon"}], "]"}], ",", 
               RowBox[{"Hp", "[", 
                RowBox[{"SMecon", ",", "SHecon"}], "]"}]}], "}"}], ",", 
             RowBox[{"{", 
              RowBox[{"leak", ",", "0", ",", "0.1", ",", "0.01"}], "}"}], ",", 
             RowBox[{"{", 
              RowBox[{"EnergyHnorm", ",", "EHnormvec"}], "}"}]}], "]"}], ",", 
           RowBox[{"PlotStyle", "\[Rule]", 
            RowBox[{"colors", "[", 
             RowBox[{"[", "i", "]"}], "]"}]}], ",", 
           RowBox[{"Frame", "\[Rule]", "True"}], ",", 
           RowBox[{"FrameLabel", "\[Rule]", 
            RowBox[{"{", 
             RowBox[{
             "\"\<\[CapitalDelta][\!\(\*SubscriptBox[\(CH\), \(4\)]\)] \
(ppb)\>\"", ",", 
              "\"\<\[CapitalDelta][\!\(\*SubscriptBox[\(H\), \(2\)]\)](ppb)\>\
\""}], "}"}]}], ",", 
           RowBox[{"Evaluate", "[", "opts", "]"}], ",", 
           RowBox[{"AspectRatio", "\[Rule]", 
            RowBox[{"175", "/", "660"}]}], ",", 
           RowBox[{"PlotRange", "->", 
            RowBox[{"{", 
             RowBox[{
              RowBox[{"{", 
               RowBox[{
                RowBox[{"-", "600"}], ",", "1800"}], "}"}], ",", 
              RowBox[{"{", 
               RowBox[{
                RowBox[{"-", "200"}], ",", "3300"}], "}"}]}], "}"}]}]}], 
          "]"}], ",", 
         RowBox[{"Table", "[", 
          RowBox[{
           RowBox[{"ListPlot", "[", 
            RowBox[{
             RowBox[{"Evaluate", "[", 
              RowBox[{"Table", "[", 
               RowBox[{
                RowBox[{"{", 
                 RowBox[{"{", 
                  RowBox[{
                   RowBox[{"Mp", "[", 
                    RowBox[{"SMecon", ",", "SHecon"}], "]"}], ",", 
                   RowBox[{"Hp", "[", 
                    RowBox[{"SMecon", ",", "SHecon"}], "]"}]}], "}"}], "}"}], 
                ",", 
                RowBox[{"{", 
                 RowBox[{"leak", ",", "0", ",", "0.1", ",", "0.01"}], "}"}]}],
                "]"}], "]"}], ",", 
             RowBox[{"PlotStyle", "\[Rule]", 
              RowBox[{"colors", "[", 
               RowBox[{"[", "i", "]"}], "]"}]}], ",", 
             RowBox[{"PlotMarkers", "\[Rule]", 
              RowBox[{"{", 
               RowBox[{"{", 
                RowBox[{
                 RowBox[{"markers", "[", 
                  RowBox[{"[", 
                   RowBox[{
                    RowBox[{"5", "EnergyHnorm"}], "+", "1"}], "]"}], "]"}], 
                 ",", "Large"}], "}"}], "}"}]}]}], "]"}], ",", 
           RowBox[{"{", 
            RowBox[{"EnergyHnorm", ",", "EHnormvec"}], "}"}]}], "]"}]}], 
        "]"}]}], "]"}]}], ";"}], "\[IndentingNewLine]", 
   RowBox[{"(*", 
    RowBox[{"GraphicsGrid", "[", 
     RowBox[{"{", 
      RowBox[{"{", 
       RowBox[{
        RowBox[{"Framed", "[", 
         RowBox[{
          RowBox[{"pconc", "[", 
           RowBox[{"leakCH4vec", "[", 
            RowBox[{"[", "1", "]"}], "]"}], "]"}], ",", 
          RowBox[{"FrameStyle", "\[Rule]", 
           RowBox[{"Directive", "[", 
            RowBox[{"Green", ",", "8"}], "]"}]}]}], "]"}], ",", 
        RowBox[{"pconc", "[", 
         RowBox[{"leakCH4vec", "[", 
          RowBox[{"[", "3", "]"}], "]"}], "]"}]}], "}"}], "}"}], "]"}], 
    "*)"}], "\[IndentingNewLine]", 
   RowBox[{"(*", 
    RowBox[{"Show", "[", 
     RowBox[{"Table", "[", 
      RowBox[{
       RowBox[{"pconc", "[", "i", "]"}], ",", 
       RowBox[{"{", 
        RowBox[{"i", ",", 
         RowBox[{"{", 
          RowBox[{"1", ",", "3", ",", "4"}], "}"}]}], "}"}]}], "]"}], "]"}], 
    "*)"}], "\[IndentingNewLine]", 
   RowBox[{"Show", "[", 
    RowBox[{"Table", "[", 
     RowBox[{
      RowBox[{"pconc", "[", "i", "]"}], ",", 
      RowBox[{"{", 
       RowBox[{"i", ",", 
        RowBox[{"{", 
         RowBox[{"1", ",", "2", ",", "3", ",", "4"}], "}"}]}], "}"}]}], "]"}],
     "]"}]}]}]], "Input",
 CellGroupingRules->{"GroupTogetherGrouping", 10007.},
 CellChangeTimes->{{3.8508000522461357`*^9, 3.8508001188008137`*^9}, {
   3.850800165073859*^9, 3.850800235471381*^9}, {3.850800309534035*^9, 
   3.850800316866121*^9}, {3.850800354533386*^9, 3.850800478170865*^9}, {
   3.8508006346103296`*^9, 3.850800683733409*^9}, {3.850800795053861*^9, 
   3.850800863626008*^9}, {3.8508010664340086`*^9, 3.850801120678193*^9}, {
   3.850801823184949*^9, 3.850801881415863*^9}, {3.8508019763644857`*^9, 
   3.8508019967980804`*^9}, {3.8508020341073914`*^9, 
   3.8508021083016095`*^9}, {3.850802176368829*^9, 3.850802260423806*^9}, {
   3.8508023013239107`*^9, 3.850802340256092*^9}, {3.8508023837067413`*^9, 
   3.850802397666376*^9}, {3.85081117144173*^9, 3.8508112173219256`*^9}, {
   3.8508114168542967`*^9, 3.850811429479439*^9}, {3.850811475449245*^9, 
   3.8508115817886024`*^9}, {3.850811698367422*^9, 3.8508117424620028`*^9}, {
   3.850811820526226*^9, 3.8508119474529653`*^9}, 3.850812167051893*^9, {
   3.8508122491395063`*^9, 3.850812256011795*^9}, {3.8508124817980905`*^9, 
   3.8508124851898413`*^9}, {3.8508128215151396`*^9, 3.850812917798154*^9}, {
   3.850812970822446*^9, 3.8508129764440565`*^9}, {3.85081302314892*^9, 
   3.850813031483243*^9}, {3.8508131468760834`*^9, 3.850813147023011*^9}, {
   3.850814617046497*^9, 3.8508146182676735`*^9}, {3.850815388130211*^9, 
   3.850815405901208*^9}, 3.850816242050418*^9, {3.8508878345599003`*^9, 
   3.85088783573094*^9}, {3.8508878778619223`*^9, 3.850887882291109*^9}, {
   3.8508889121247196`*^9, 3.850888913048912*^9}, {3.850891309248722*^9, 
   3.850891316480488*^9}, {3.8509046455484376`*^9, 3.850904647842239*^9}, {
   3.850910911977561*^9, 3.8509109146866956`*^9}, {3.8509128745194087`*^9, 
   3.8509128912017736`*^9}, {3.8526940743559875`*^9, 3.852694101014431*^9}, {
   3.8526965002434745`*^9, 3.8526965214207106`*^9}, 3.8526965734214177`*^9, {
   3.8526969037494335`*^9, 3.8526969045028973`*^9}, {3.8527001287976*^9, 
   3.852700140817618*^9}, {3.853833983673931*^9, 3.85383399207217*^9}, {
   3.853834052610619*^9, 3.853834085149426*^9}, {3.85383412889161*^9, 
   3.8538341538754654`*^9}, {3.8538341877014046`*^9, 3.853834255837901*^9}, {
   3.853834351275681*^9, 3.853834405366739*^9}, 3.8538344378101554`*^9, {
   3.8538344835631866`*^9, 3.853834484497088*^9}, {3.853834528098135*^9, 
   3.8538345283207936`*^9}, {3.853834707986356*^9, 3.853834717258917*^9}, {
   3.8538347477601585`*^9, 3.8538347718511467`*^9}, {3.853834804989379*^9, 
   3.8538348738150406`*^9}, {3.853834995529896*^9, 3.853835031081867*^9}, {
   3.8538350745266223`*^9, 3.8538350776880493`*^9}, {3.853835126557827*^9, 
   3.853835152982153*^9}, 3.8538352293666153`*^9, {3.8538352860665317`*^9, 
   3.853835388651951*^9}, {3.853835419923698*^9, 3.8538354691539*^9}, {
   3.853835506724367*^9, 3.8538355897496953`*^9}, {3.8538356213453307`*^9, 
   3.853835629448763*^9}, {3.853835680781516*^9, 3.8538356831199827`*^9}, {
   3.853835716351536*^9, 3.853835727031353*^9}, {3.8538358340620794`*^9, 
   3.85383590897468*^9}, {3.8538359410410414`*^9, 3.8538359487148933`*^9}, {
   3.8538359824972878`*^9, 3.853836044850791*^9}, {3.853837207037887*^9, 
   3.853837400876918*^9}, {3.8538375433686857`*^9, 3.8538375767843604`*^9}, {
   3.8538376345735874`*^9, 3.8538376722010884`*^9}, {3.853837711765481*^9, 
   3.853837778182468*^9}, {3.853837863473624*^9, 3.8538379047231035`*^9}, {
   3.853838677080117*^9, 3.8538387382481446`*^9}, {3.853838839830437*^9, 
   3.853838846948028*^9}, 3.854008484424472*^9, {3.8540085788763046`*^9, 
   3.8540086024322352`*^9}, {3.8540086701400037`*^9, 
   3.8540087087711773`*^9}, {3.854008741920267*^9, 3.8540087428232393`*^9}, {
   3.854020852550683*^9, 3.85402090827693*^9}, {3.854021002949046*^9, 
   3.854021007549254*^9}, 3.854022272796748*^9, {3.854201085077823*^9, 
   3.854201095135447*^9}, {3.8542011795904245`*^9, 3.854201199667042*^9}, {
   3.8542012483324804`*^9, 3.8542012570843563`*^9}, {3.8545511971960106`*^9, 
   3.8545512004449806`*^9}, {3.8545512706670303`*^9, 3.854551271094154*^9}, 
   3.8546430164902096`*^9, {3.8546438985921135`*^9, 3.8546439280901937`*^9}, 
   3.8546450699755554`*^9, {3.8551553462796097`*^9, 3.855155363282922*^9}, {
   3.855155603574524*^9, 3.855155647541891*^9}, {3.8551557223910456`*^9, 
   3.8551557456911807`*^9}, {3.8551568863278494`*^9, 3.855156889844308*^9}, {
   3.8552396041698284`*^9, 3.855239642468116*^9}, {3.8552396834449196`*^9, 
   3.855239714605297*^9}, {3.8552397577677526`*^9, 3.8552397594048104`*^9}, {
   3.8552397998891945`*^9, 3.8552398214335346`*^9}, {3.8568881172874804`*^9, 
   3.856888136948045*^9}, {3.8568896738163195`*^9, 3.8568897192263217`*^9}, {
   3.856890248640156*^9, 3.8568902738618536`*^9}, {3.857035351804426*^9, 
   3.8570353523147593`*^9}, {3.8595468505866203`*^9, 3.859546888247391*^9}, {
   3.8595469253177085`*^9, 3.859547057896571*^9}, 3.8595549556966267`*^9, 
   3.8595550570378237`*^9, 3.8596492277921677`*^9, {3.8596499718277874`*^9, 
   3.859649972123589*^9}, 3.8655914883972883`*^9, 3.8661272388741264`*^9, {
   3.866127305043833*^9, 3.8661273124640117`*^9}, {3.8661273859137964`*^9, 
   3.8661273916847925`*^9}, {3.866127509933634*^9, 3.866127510483543*^9}, {
   3.866127587823629*^9, 3.866127611346246*^9}, {3.8717386864337835`*^9, 
   3.8717386907758827`*^9}, {3.871738727507727*^9, 3.8717387511882915`*^9}, {
   3.871738890329935*^9, 3.871738954605222*^9}, {3.871739011755371*^9, 
   3.871739014316865*^9}, {3.871739076332391*^9, 3.8717390801964836`*^9}, {
   3.871739134357915*^9, 3.8717391399718847`*^9}, {3.8717391738652225`*^9, 
   3.8717391750685964`*^9}, {3.8717392298710175`*^9, 3.8717392338322964`*^9}, 
   3.8720697284778605`*^9},
 Background->RGBColor[0.88, 1, 0.88],
 CellLabel->"In[65]:=",ExpressionUUID->"71df0957-e0e8-4a1f-8296-d62d89fe2622"],

Cell[BoxData[
 TemplateBox[{
   GraphicsBox[{{{{{{}, {}, 
         TagBox[{
           Directive[
            Opacity[1.], 
            AbsoluteThickness[1.6], 
            GrayLevel[0.5]], 
           LineBox[CompressedData["
1:eJwVxXk41HkcAGBnrk3GKDvumXwdoVOi2v20ad21S0o9SbKSqN3IRodteYyU
s3hE46hG7ZYYFtWO0e9Ds5VyJrmvIYnRj3IndveP93nZfr94HJGTkZHZ+Z//
dzky1Ijv93zrEJ9rdIyd9FjBXudkD8saTPSMN6fyg6kNuRlZJawdMNjuPr2X
f45yrW35K5vlCY7CoWZbfjzl5T9dcZXlDzPm1v+Y83lU15qL9omsMGjoa9vK
4edTN5b/EHuZFQOiivsRBvxyKkq5xPQSKw2KLdLT9fgvqX37bwrGxvOgrT1y
/F5NJ6W2GOXtaCCAfYcylzX6v6WI+4ehJ/GlkCpw9LXaJqXC6+wgY+Jv+FgR
nm/WOk5plzK6ZWUpaLC471T84yT1QGJfU7+1CoReXY+ymbNUVVC27n6pGF6G
znDnxPPUpMk3ywpOPIPnqmfnAnRlUG42X0OXvIB1W07zomdl0WbR98Huwhr4
VeCX2PZQHmtirOuerqoHN11xQeAJRTRMGZm9+6EBLAb5D82dlHBkuqe7ee0r
6J84pWkir4J5w+Uv1JOa4JZf1V7PflVU1/+DHhh4DZ+ecauFwq8w4VhZwA3j
N2AUYpfoHaqOU9vyBwIvtMBd0Ub9DFMNDFsvLl3xpBWKJA5ZhksY2FMojm9k
t4OdrbbGtmkGfg56zTM/2wGJKhzefL8mWnyntBBQ3gl183l1b5CJjrfYR4u1
u+GK4bsp5yItDNc/xOnz7oHt/jeftScvR0vpHrWWnb0gMk4XKAWvQOayMWXx
XC8ItVwSavdpowLFE6zM6oM7JqcZxTZfY7B1eZuKqwSYgYfjrUxZmO/sd+Px
lARcyUU9B6YOTo7oaAym90OIAtl7ntbBst2O8mk7BoDFjI5x7dbFC07c3NLB
ARDYex2wrdBDdpdLK5/7FpaOBThXXtPHzZti0ljrB2Hs5UbL/hgD9Daon5Vt
GoTH1ecfcvwMcfJFouRk1DuIO1fJ+2JmhBkKPmEexkNgxpcpmskwQmZ32S05
8RAUKHfVVy5ho2JklKddyHv4pMgKaolko8xdH4FEcxjWal1p/SxlY+h1QaJm
1TCsFgZWHj/CwQqLOGXGzyOgmdNVlt/BQYZLqGW0uhSkV5N+m3VeiZ1WDU1n
RFK4aJhbmVq5EotywHjAZxRYFSOtW9cZ40GBDUN/YRRSMpo/l+QY4+/cm1Gd
9z7AczXDzPDlBAuG9HnqbjRMJ+epusQQjMvm+nbvomFX5wGJbSxBf49RUuhO
w20zptA0jqCeSFS004uG3ZVRxxQTCF5OPvA0wY8GwUef55hKMNAmc1z1DA2B
e1ixm/gEOTFaTkp3aGjRSZIlVQQXbM8vbfmThjVHv29jigm2jfa/upNPA7dk
vkjuKcEUr5KDDsU0bHAL9u2tJri4yuMUV0RDcqQTxWsk2NmYnCPfRINjr1yk
Zh/BR7HTPzU105BjKfSU7SeYtuWQOb+VhqmIEMuxAYKut1eXbu+mIY/R21E7
RFAYUVsd9Z4GGfuKzZfGCKZbbUx2l9LglRymGfGRYIgky5NN01DYYTEcMEHQ
zO14D07Q4B12PXPHDEEF2dd5KdM0lKB7yIY5gr1lW4J852hQXarizJknKAri
r1n7hYbD+9GIsUDwmqHa5OIiDY9uh88sLhL8F6CldWo=
            "]]}, Annotation[#, "Charting`Private`Tag$8161#1"]& ], 
         TagBox[{
           Directive[
            Opacity[1.], 
            AbsoluteThickness[1.6], 
            GrayLevel[0.5]], 
           LineBox[CompressedData["
1:eJwVxWs0lAkYAGCkKEUql3EfIdeI4aO23lcJkbamhJIQFWVDHKt0NKGVTJzO
JFsmcqmmidEaoza6aBKWJGRIjGnSuH45uayyZnd/POehhp+iRyopKCj4/ef/
fSJl7c+H/bccOlXhv92maIvyNr3YAQoNjJqCEuc458CpML+giuIBEfEejY84
TPBt7f6DTdkHKq8fx+Vz2BAQMVt3lRIBQXEJnpmccvho/9s2JiUBLjS0O5zn
1EGR1s8XsyjpoB2nYJHCaQWGatW6SxQWhDZcNznD+QiBQbd5XydLweNzTXKX
bALU5IxgLyMe+L6JaVszMwPmeyZkLy/z4dlcVu9y+gIkvXGD/KnHwLFvutRj
sQh1+Jr9iorPoL5t47Wz4iUokGxrafupHsayb9dMDS/D+mi2ftCYEOYm/d6z
xOo4bbFZozzmNdiYTk0ydmii0hx3pb55M0h6NimX+axGF3moYG9FC7hnfmfy
rLSwJZ32psG6Da4u67vmJ9dG49zROc7EWzip72rVPa+Lo7MD/V0O72DcVI3m
LdLD0pEnzepXOmD2UWBz6QcDVDe8S0qlnfDNtKmf1WWE2VHVR4vM3kOLe6Cz
YL8JziBXejy1G8Lclr64vp+KCY5CvvZLEfg+SFSN2W6KAxXCy+3UXkg+Wqjl
6r0Wf0R33rQ68wGKsnoHd3qaoY27ysLRJ32gb90e5e9kjl7F1GMPdfqhd2VG
zV6aBSYZHjYdDB6Asfip59vN1qHtmL9at58Y/t6SeImhYYmrNb6qCr+LwZte
pVOlboXKz27y1hYMwrj4QZho3gpP0J70LPWVQKfgSNy3BWvk7ggvejojAcGM
DQbO2+D0qN7KobxPMPqQ11wps8XqvV6LWB5SiOB/1ZPL7DDVO6OQPyQFR8dx
C3fReqR+9BGVZHyGWcqPyZZ6e9xIpLMojkPAMDvifjfUAYON2uYUO4agMvnO
l7BuB5xuZkpiGV+AEd8YqxO4AfOVQxLoZjKYt2zs9ny7AVf3VxcrCWVwmrXb
SN/TERefY+xzixsGZkmN18grR1TghPAkq0Zgd+z8LqfNThh/g8dcVT8CArGx
W9JTJ6yzyVTV/GUUdJe0KIVupqGmT7ztBfUxMBv2v19fRcM+u7cdybVj8O7U
U5oJzRkrb4GZNGQcrPnK7FmuMx7iuWgaLoxDanmH9DTVBc9n3Gb03Z+ARB+G
xmiRC5bLDG+q7yRBu2y5bp8OgZnsjND+XSToqmhvICkERtDHzSv2kKAfZeyj
ZECgQW1tpV8ACVQ7xxRLEwKzcg42ZIeTYFsdIE6wJPC4y++Ty5JJ8HhVfG+F
G4Gm6Wu8Ve6QEPfZ1Q0OELjgmrKi+x4JCV5b6fRgAnvGP727wyUhieN7IjKE
wNyAqkOeD0lIiQlhXw4nUG5NP51RS0LmdJqiKJrAvvacW4s6SChc3NYUe5bA
Rxdnj3R0kVB8TCRJO0cga9NhqxIRCWVNgz/yUgn0LVvP39pPApc5ZVeXRuCf
v7Y2MYZJEGjpXV2aTWCenXPOnjESHiet5RpcITBOUrCPSpJQ22MrtM8l0HLn
yYHnUyS8YMOMP4tAZcXO0txZEoRyb42oPALF1ZuiQ7+T0BhGt0zJJ7A2usTe
4R8S/np50D3nBoHXjdWm5XISWs0jDxQXEPgvXsFOMA==
            "]]}, Annotation[#, "Charting`Private`Tag$8161#2"]& ], 
         TagBox[{
           Directive[
            Opacity[1.], 
            AbsoluteThickness[1.6], 
            GrayLevel[0.5]], 
           LineBox[CompressedData["
1:eJwVxX041AccAHCvk2lezspzRSU0lEvydsj366W83W+L1GUTTQhR0fWetWtY
xY2kUlHCqG45L0eaqzwylUheLoQ7zuX13K9CF4ltf3yej3HYgYAIFSUlJeI/
/+8bMdJaO7rddaB+WXawFd9VzWPZQTHVFqhx3ItOZzJh483snAqqJwy6fHCk
nMkHv+bO8lxqIDwvvKQ1zy4HZrjiYSY1HAQ7h6cm2XXQt/53Dw6VBZU2GaNy
dhvkLfkh5Tw1CcpvSvfI2BJgL6r47hw1C6xfaxuPsz/AzqBbvHfvCyGJvqBJ
81FFrQV2sNcKHog3iFl2xYvRzF8+8iSVDw3dkUzqOAWPvqRD9tQDKHqU+oA+
ZIAGfD2RsvJj+KU6PMstzRCrJB5NLS51sIFrd226cRXWxeQuD5LVw5GcuT4N
TxOcXrNJ517cU3DINhJxMs1QZYaru9ysEb5ECGulFHO0X9hdta2kCcB1OJQX
ZYlNSbYvGyxbQFgtSLhfvg5XZozP3JG/ggR1i6gM2nocV4hFQus22FyiSJM/
tsbCsZpG7T/aocN9DTNR2Qa1jYpJqbQDOLfteyw3bcS06MrIPNPXkKTP2pS5
xxY/IlcadboTEofndCX5dsiyqecvfdIF/NryuvEmexSX1Ke2Gr8BuQr/bZ+O
I36O6bhucaIH/JdeqZMz6LjWTWM+sqYXpmjFiQ9YTuiVb7y3zEAE2aUqd2Mr
nfGoUejqgWAxnHBI5Xf3u+A62XatTqIfUtKnj0V85Yr6Ou8W1c/2w6Wt3JJu
T0C1x9d5JjkDEK/lNaDqgLjPtqZb008CVBORiU4XItcnLO/RRwnsMIl8YnHE
DafHl+kOXR4EmyK1gFua7li5zUs1y1MK6X3eVM4ddzztnXyTPySF1CsFLUJX
DzTu8+0qSH4Lhk6kxKrVA50ckrKoNkNAu9BPmz3gicErWmaU24dAHDMSbaK2
GacbOZKD7GHQm7nUV1u4GbPVQlgBpiMwqPkj1jhtQX1RZb5K/Qj4qOoo/dO8
BdUT2YH0+FGwKYv+5B7nhUp3QngSyhhUD7wRG6l4Y8I1HodSNwa1De8XYgu8
8eHas4v09o9DSNbMqRduPqjnm7DujLYMrkoNRlOEPthr9ar9uEAGzNEeTtVh
Xyy9AabSkAmoOFhl7KHlh7t49npG8xNQ2M+miHP98NfkW+zeu3JYqj7pTLow
8N6I0XVtBgnmf50IDG5l4Nnc5N2i70nQyFu1ZLKdgeEBE2Yl/iQMX2wQnnvN
QEOBoJRgklB8ksK838PA8+k/NaSFkWDmdzeIMsTAKPur778+TsLqse6QZ7MM
XJ30rbdGEQmG5vRoW1MC5x1PfdN5m4S55WKLF2sI7J4YbCviktCjkzz2swWB
GcyKXVvKSLimeLUvnUbggmXAoWQBCdSnUfvHHAnsbU2/odpOwpLI7EN5BIHV
KYo97UISpoNcbR22EpjlHGpR0EWCkJBONQcQ6Pcnje8uIiHLzvrIZyaBfx9r
fs4eJUFf/dmxHWEEXrayS/eXkTD5KY4+EU5gvCQn0JgkoU2mP/vbXgLNGbHi
2ikSLnSEniyLJVBNuaMwQ0FC/DN1F+8DBPZXOsfsniXBX8CdE8UTKIgpWG/9
hYQNpf4PD7MIvLJSa3phgQTdQkXi4qME/gu5Qlck
            "]]}, Annotation[#, "Charting`Private`Tag$8161#3"]& ], 
         TagBox[{
           Directive[
            Opacity[1.], 
            AbsoluteThickness[1.6], 
            GrayLevel[0.5]], 
           LineBox[CompressedData["
1:eJwVxXk01AkcAHDj2FibcVSaWjJyrBCLbvl+HeUaTTPolwjPlUWo2HSorCEr
V55X1pGrtJEmxygMWc2rZUnMSAdDY9LI8WM3bNrY3T8+70MPimGHysvJyXn8
5//dQmV97RPedjZPHkTFO7TbKTpuiB2h2YDTRmNZsqgYrEvyi+ppThAazhI7
iGrAvWewrpjmBQtZYT76olYgQhZbc2khYKc/t05T1APDFpcdM2lxMBbZOK8i
GobStczUdBoHeOq0d0qiaUhSrjf+mZYHOsFdQwqiL3DYp4w7O3cTlpcvWZms
paLqSpKfsy4XMizpyfLa2mjImpE9vtIABS1ph9ISdfH0s12Q/7EJVkpiqg86
bEbtBg0xhfIIfJ05TDeKMTZKHLt7bTsgJFI9PVPdFDsiijf6TAkg6p+ApqFv
LHDeaC+15vhTYJ5hpDKCvkf5T9XqGw27oK3O4BwzzBq3rwQ2et7rho4bcxQV
l23YzbF59mRLL+y310t20duBm3ImP92ZeQ708vTeu3q7cHJxRDxg2Q9XeRM1
T5d3480PLV1qWUIgLnOIVUp7UU3nNimViqCImvS5mwKY8QMvrNTgBdgaNuUb
RCMuYLU0/OIgiMqYtPgYe4yzEjSse/wSGk+PSkoDHHDknuBKH/01CMyomiPB
jvg5QlRocvYNaLZG2wUGO6Gp/arlsJYhqK78vZ7P2ofO5fRjtdpiiI5pzzL1
2o+ndQL03/qNwLmrdXXx+5zRbMpbddBjFDqzBoTyVi6oRZ1VFiyNgkPktSPl
Vq6o+KiQu7noLXxVxtqio++GkTYtr1TcJfAXryqgytAdq12DStsWJKBfaZN7
1oCB85Mb1MevjUEh+XC1kaYH8jydFfKcpADr38yMaR3Aiy4pJQ3jUthasLg+
UZGJ9GG3lxUp78Bv0Ql9Zpm4ewcnj2Y1Dm9o+eObEw6in27vJ4pwHO5K0/vS
yIM435UpiU16D1olDHIhloX5iv5xbAMZ6KVeqe2fYKGWmFcuL5BBz+ugP5mB
bFRKTPLadWICqJtUwl6MslHujj9XovkBFrLNLnQd9sSTBdxMzY4PcGpWt/Pp
a09sNU1T1oiehJy2O7lhR7xQw+2k2U9qU8BuqpU71eeFQ+bPhWf4U1BVkVaW
xvbG+zfAQOo/DZXNQ+Oqf3jjUe52DZ3laXCEzipL+0N4KaUsaahqBuLrOWX+
vx3CGplOoRqDBIZXq+3STgLTilMCxQdIoJpHMtX3EBjCnja8xyKhX4kWZLSX
wG/5/PseBAmHH8RdZtsTmJ7t+yQjiITgDWb9Va4Ehm//Ze7rMyScHS045nuE
QH3OGpdVlSTcjkrI5Z8jcHnn+dWDv5IQuc/oVn8iga+mx/orq0kw1xU9kF0k
MIeoP7q/loS6XovhNRwCV7awT6XwSWizem98PIPAob7sGwpCEgb+9m7VKSbw
YepisHCAhPw+hefWJQTm7QkwqXhJgm9VrcS1jED3W1sbHMQkjPquVv7xFoHN
CT2dSRMkTLUJ2M9qCLxmvi2bNUUC9/rJUCmXwBOSIi86ScKJWL2EpVoCv2NE
jbR/JGGRfr7YqJFARYroZs4iCc1LJvdtHxI4ytsTEbhEQqJwsIPdTCA/osLC
8gsJeDdlIJxP4PVNqvMrKyQopFjLLrQR+C+y5k51
            "]]}, Annotation[#, "Charting`Private`Tag$8161#4"]& ], 
         TagBox[{
           Directive[
            Opacity[1.], 
            AbsoluteThickness[1.6], 
            GrayLevel[0.5]], 
           LineBox[CompressedData["
1:eJwVxX08kwkcAHC0zkotlNMUmryU6ogQ4vcrZQxd3inWU6hOJfJWOmUydcrL
lcRRyUuFimXkUIqlciIv3agZzfLOoz5pccXd/fH9fBn7j7kFKcjJybn85/9Z
QUNtT4Y9bZUW1VD1UxttKXYaob30TWDq27PvKq8ATG9k5pTTt0Mt83e7YB4f
nF4JH1yje4ACHOa78wTgHSh7dIkeCAVWXUcceJ3QY3TOLpkeAVFVtJfbeFLI
Vfs5MYmeAGzZWhnwPgOHWm7wGz0d2jMsUmx5FPTxvVk6+bEApg6MRyqmqaHS
HMePqVUKs5fk0i5TVqGe68RQwwU+qBTFxgr19TC6xRIyP/8JvqBqGVdliOp8
FbG8fB34DzIfUEaNsFJi19y6pR6azzV9i2o0wfrgayt8xwRg/LD47o4kM5zS
t1ly7+hzCD+2xzpeazMqTJcor9BrgrZB9Y1hI1ZoPkdUut9vhsXDBfNbEm2w
OWFTS6NhK7yoNwtXUELUThudLpp4Dcs/aqlHh2zFUVmv+I1xOwgDQot1qrdh
wUhNEy2lA/IrmWG3GduRpnmblEo7YanQ2jYrfgde/KXiQK7u3/DJOnPm6V/2
+AVLpIfOCEEcFzPSYOyAESYC/o8NXWC18NnLb7GO2HtfcKGN8Rbyw6+IaIMs
/Ce4M3ttzDsoK46fSnZ0xnVbFWcP1IhgvX7Xd7t0F2TmMQ7y1MVQwSm37JjZ
idGae3Xe+/WCMO3Ug2bdXbh+zFNJ6NIHhc/XOQ282IVLl0xSBTN9EDNxPXYs
xhUpddmlq3PeQ6JFowGN4YaHN9V0L3CSQFZo2eGVb9ywxHF/7uMvEjitXGTy
nuuOU6MaygMZ/ZDT7hn21NADK9yZ89K3S6Eu4ZljSo8HnnHg3uAPSEHDdzgr
KsETGT2srnzuB7BPX3FUbY0XWlkkpNNNBiCmTvltbrcX+mm1Tst3DMCHRdWP
mWe8caopWRLKGQQvlr7NOxMfzKSwI9x0h0Cu2N406a0PLhVX5CkIhuBUaORd
8rQvzo/leFiGDcN3/YN1WzfuRrkidqlEdQQq5xaxSoW78fgfpcmq9SMQ9SIy
ZMHFPfho3XmqSsgoUL+OqWnY+KEK6/j6eNoYtDsuN7OX+KFow+uOk7VjkHfh
hwn2FX8suw66UvY4FJN3tC5vYaN/qbmK5uw4nK32bY/tY2Mc9yZHVDwBAZGv
tD0v7cV7Q5rZNGcSbIpiPq1eSeD5a1xCvJOEMmduWIYmgYFu43r3XUnQmUyd
pGoTuLK2tszFmwSqReHEOIPApNQ9jRf3k9AmaB15aEDgIfOsjwtPkhDUp9vv
ZEqgTsIyB8VbJCSrt3aEswic3fzrYuEdEuaqu90GnAjsHu9vv1VCQhhb2ubj
QmCad7m/PY8Er8LpVptdBM4ZuoVza0lYZarbrOhFoKgt9fq8DhL4O08KsvcR
WJUoC+h4Q4LBp7N2tAAC0633rs3vIiHrSkp9XCCBToU/8beJSTgtyn8SdJDA
6hOvXnKGSXAIbqk1OkpgxgazVNcxEmoWd1vnhRAYJsnxYJAkbOD1Vy8LJXCN
85HeJ59JUP36tWr6OIEU+c6CNBkJCdnzNh+JILCvwjqYmCFBZkt7KI4ksDY4
38j4OwnBkuXmrtEEXtVWmpqbI0HEXV3RcILAfwHhcVTI
            "]]}, Annotation[#, "Charting`Private`Tag$8161#5"]& ], 
         TagBox[{
           Directive[
            Opacity[1.], 
            AbsoluteThickness[1.6], 
            GrayLevel[0.5]], 
           LineBox[CompressedData["
1:eJwVznk41AkYwHHEk1gyCs+4p0iGlCOd6307Htew5Yjk5jcqHUsHmUdbU+gi
JTWKNHKFQotYo5y1ZR0jigrjSmMcP+RYxGz7x/f5/PulBfzuzJSSkJBw/Nn/
2jOFLVVDB6zYaWdN6xcbrKT3qIcIqBZw08Mgg5KUC+aPklKKqHshfSbhSTun
HBiN7X8+pLqCyeu3ueWcenAnZl8mUAk4/bTf6CnnM3RtvLInjnoGVHVDRzI4
IuCq7Iu5To2Cb59KHdI488CWLTK4Rk2EZssvkY84cnjQI61gfCIDLsScHR4t
0UB5MdvLRrsASsu45tV39VDfaUxYe6MYDmpbqFeZGGF40zZImvoL7EUybqeN
TFGtmNItKVkJvq8fmxGXLPBF356G5p01UPe2d0CouxVrgh9qeIzUwc6o8OEr
+Ttwet2vK5+d+Bty4FW0tNgKpebylDT066HodivrOmMXWor9XrjkN0DcZW6k
5NxubIiyaHpDb4aQlqQnMql7UefW8FzOGB8izQMqW4OscXhW0P1h03u4rCLN
VaLYYoaIV694sxWey4cfUxPYoaJWNjkw0AZD3ir+eRkMjD1aEsTV+wiam2J1
8xmOOIN5A0cutEOYals9S3UfnjGrK1at7YAgK5aOp/9+FOTX3WihfYbMhckm
bzsnXAhuSzZkfQFhEHuVwQZnNNq1fCmI1wl05R8V2ZIuaPOYdvi5Wjf8YSPw
VBC6YLiW75peLwG0VOT70itd0XjkgHy7Yw+s77nzr0LCAVy1cly2br4H7sT1
xnwMc0PpyuSCtSm98IOlwXJzcMdjFrxPKxh9cG7yZQDP/CDm2QVwX830wbxa
WM+gqgdOD6srDd7rh4jz6rXvRB5Y4mKzLHHvAPxywiD5Nv8QXrCNflQ8OAAp
KbodStmeSOuy70iP/gqmrI25bhFeuH1LVCLVbBA+92aFsr290Uu7eU6ydRAu
XpNLDTTzwen6uL4Q9jfYzvtYSaf6YpK0zxlnPSFMGsdb54z74qruksdSdUJw
zzIxnfX3Q5nzbNdtoUMAC++2xbb5oUSOT0GfsgjWhXyZigR/PPWgIE65RgRq
9DS6X5E/vjS6Kks5OQzyvIncdfoBSLE/ZXxJcQQWj5V12cYHYOcGfmtExQjM
+Zvf8JYKxMJU0BvwGYXv4XrDjScC0bvAkqK1NArjBPcurT0QL0ansTtzx2D2
Hr/8sB2Bz4RayYoOJCwKwxJWFBN49WG0X/dvJMzuaiz+WkIg4Tyqn+9EwsSD
te3VpQRqVlQUOrqT8M2Br8HiEXg93vNNbAAJ/ELDTFENgUcs70/IRZCQca6z
9J8WAtdErbZdnkUCQ3Z3VxxJ4NLWSIX2JyRY+yeJj04Q+Gm0/31WHglYPkaz
/k7gLfcib+vnJGw+nhy0NEOgmO58OrqCBB3+FHlyicDOlvjUZa0kTHKypfYr
MLEsZjaw9QMJo+OLesYrmZi4w9cwvePnn52rjSyFiYxMk+Ld3SR0LkjEVq1m
Yvm5xnfsIRLe+B5SMdVk4r0Nm+OdRkioLivcoqDNxNC+FFcaSQKPsvzQkA4T
1zscF1RNkVBYW5SatpaJ0pJtGbdmScjVlKs+r8/EnpIdwX7zJGSe9ev3MGBi
RXD6xk2LJHCbXshYGjKRoyM/LRaT8MBAYb2yERP/A7eNW9Y=
            "]]}, Annotation[#, "Charting`Private`Tag$8161#6"]& ], 
         TagBox[{
           Directive[
            Opacity[1.], 
            AbsoluteThickness[1.6], 
            GrayLevel[0.5]], 
           LineBox[CompressedData["
1:eJwVxX040wkcAHCTSrnWvFVTuIlrepVGXOP7zRJCM4y85ub1p05xyvV2qCkq
pWtJSa/qKjHy0l2Ek2c9nJJw6lpe1s4Nm98q40HN3f3xeT4MwR7/WF0dHR3f
//z/tlhFR+MQ39UpNex27bMOVz2O2d4+OgsSHgZeDOaWw4ZrBVcq6VugIv7d
XBa3Ebyf9zwsogdCUBMDrbgvIThm4snP9Bi4S3LC6dx+eLfuBCeXngq8Ofxh
E64arptyj5+kC+HOuYgKI64OZupXrsihi8CvZ0BkyKXhjpAbYvWHYpDuCj5z
V/s1GsxkhntYiKHa9BSjHWzRhjeqeHqqCj7xdxv8XmKHaS+coWDsNxh8o/SK
W+iAi6sMeymUBnjw0VhNZTpjjYzT1s5uAm6zSeixAhdsSixaGqJshgVbz01Z
TCFqvnFZWPr9M4hIHZk+ostB3ckS2lKbVjBLt+9rcnRHx5momoCyNtjc5bM/
x90D24SsF5KV7XCkWGXzycsLLfNGJu+NvgQm79Ajt4PeODLR19tt9wrYntLP
xlm+WDxc20o90wn1S1da/1HLRar5L6Rc3gWrHGYqjMb88DRRHXfd+k8ooXSW
ZEzwcBxL5AnpPSBgF+UP0AIw1b65atHT17B9GS/s2OJA7CtrPtXB+AuSE6dp
S1h8nE7sKrQ9+BYsxhX+P3kH4arNc7VxtVKgrGhMsvELRo+bjPiKxb1gJsk9
1JC4A9PMd1oNhPdBwnx3weWUEFyt5Bv0+PYDnoburftC0XihWr95qh+4h+2c
B3PDUK+hULz8ygCIDA3SJOfDcRer9s08bxlQTaW3L4kjsMRLcL1+XAamQeoo
V0kkakbMaIP578GPPapZ3roTqwM8Zom2yCHK84OLNjkK0z2zrlUNyoHl3q86
qYlCxrttr29l/Q1t/erojP3f4bcbhSK6/SBkVB7236MrwHCL9klK5yA83/Gl
VCsUoKY1V7Y38x/Y6DCZecIoGgv0IlP9rRWwST7UVJ4fjca91Td1mxWgZ/+5
xW1JDM4+khnonDwEQzU5Xi+KY1DnXqRYZjQMCdSvHKdWxGLKZXGuUdMw6BbN
K7SsicUnq7L1DZNGILqVKSndHIeG21JWH6UqIbyVHSl9GofSNS87D9QpIYXS
lqTHi8fyq2Atj1SBlYGfsq0rHiPEjobmWhVcrNSs0/ITMCPrRqb0/igwzy9S
MmUJWKowL6T6kBDgvtp0LIbA7KKsqN7tJNCn15ux4wmM8VfZlPFI6C/faCkk
CFxWV1fuG0xC0jKOrUkSgSfPhklOC0jI/hTiwkojMMHx0of5B0iov3EiNjWH
QCuhiefcOyQwtbLqsVICtU6HF/TcJYGsVDxmlxP4RvX+1Z0SEmqI0QbhQwLz
gisjtlaQwOmebDF5RODMSv8fsupIiHxA62U1EijtOHt1VicJ50Nd5+x7ReCv
xyeiO7tJCKVtMXjSRaBo007bW69JYEi8aLN7CPS+vbbKrZeEsvV8swtvCXz8
4/OWzCESWvR3r62WE5i/xuEsT0lCXn3yhi+DBCbLrgQySBKCUtOc3IcIZPrs
7mscI+F931G3bhWBepSu4rwJEu5fyPYwVxPYX70pMWqKhGTvMz6xHwmsS7y1
zu4LCU4UEa90jMCLlgaamRkStDWXgjTjBP4LlvBPxg==
            "]]}, Annotation[#, "Charting`Private`Tag$8161#7"]& ], 
         TagBox[{
           Directive[
            Opacity[1.], 
            AbsoluteThickness[1.6], 
            GrayLevel[0.5]], 
           LineBox[CompressedData["
1:eJwV0H080wkcwHFMl3RIXbpxOEWUopCIfL/iFCpPi5yHNE9L+UWU6qVXdOYy
QrUXEkWRtFhC7mqVp3K5UYxGMZolw/r1JIlx7o/P6/P/24B+2DtcSUFBYdd8
/98tfKSjXrrHoUzk6lO2sttB2Uk7ZoBqBZ7ejGr70GqwvJpXUE11Bh6HSiwN
bQL3NuHdQioN4vYecZfTBeAXNvnwAjUM2iv17n+iD0G/+Z9O56jxMNMbHyuj
f4ai5R6pLGoKXCT120bpFExWqTZOo7Ih+OTESSl9Ge71L+Z++FgCBmaSZ9cs
DXHxXHLgdj0u+M+ebmFRzNDI6/1IU3oN6Ci7BWp1WGJCuy3kffkbbBReejar
2OKKGk2RouJj+GY6vdXj3Va8J3biP7dvhHjj8xd1ch2xMapQx3+8GWgtSgsc
zJxxYvVWjYroFvhhrv5Te54LKk1xlugYtYKHRVJw5mZXtJ4LuedTyYcoeboL
r9wd+SlW7U/XPgfZy6OcPI3dqJ89NlX+/gUs8N3Q0kHzxLHJAVH3hk5I/JF/
LDPdC0tGH7SqZwrgMTLC6X3eqK5bRkokXWCdGHdBzZiGGQdqI4oMX0IOpVR+
OGAPfkWOhHFaCA0qwjJpuS/GWzTXaDX1QLe/eba22A8HKpvTOwxeQa3J2Tq6
lT9OR3VdXnPyNbTOeuieSfodTR0XzkY86IOWXx0a9t4LwO3XDCKrVoggu35d
icsPQZigu2/lm8AB2Hbb8ckYBOO68T2LhbsGweTqE0NG3D5cpvFBpfn7IMgW
lr45FRKCyo8vc1cVvIEtEd89Vs2E4EGrB72L3MUQTXkR1FWyHzmu9KJHX8Vg
Z9ivGutGx4kx7SXDOUMgj5L7SiV0rPXZTmE7S6D0Q+G26IxQPL2DebVmWAKO
BV5tfJMwNOh367nOfAsJ/9pPrmgMwy2bU9hUi2Fg296sJxjhGKj3fEpRMAwl
bavXFFMicKL1nDgm+R3kFxltHOBEYJ5ycLy34QgwL23u+bYjEpeJaq8pNY+A
qlay3qw4EhecSqbZxkrhaIebsgaLgQrlwVzx0lHoumucNm10AI/kc88tbRwF
qiCl4nP7AXxoelZFkxiDqWPUWGF8FGq6HVl3Rn0c2rBBkKNxEPvWvxCc4I1D
qqu0e3/dQbxzBQwlwTKwOm6YoEI7hEFca03dWRkkrs2ty5cdwiRmcXLfrfdw
S4eVa8OOxooR3cvqO0ngW2Rr3TUn8GwhM0S0m4SKVBtPhgWBYd4yo0ovErJe
DabpbSLwFx7vzi4/EnzObJSzthDIygp4mkEnobejcyj0NwIZ1pc+qp4g4V3M
8qrlAQSuTPlpx8IbJChw891PpBI4a5OoJrxJgljJiWmeRmCvbKjzBoeEJt+x
R2/TCcz2qw5yqSIhddbOwvs8gXNrveOYPBLUdvf/bFpAYF9H1hWKgARtmf5w
XxWBf6VOhgq6SZjBf/Qv1hDIttu35noPCSJ2jL9rHYHupWY120QkFNs38Gt5
BN4/3vYsWUqCSQa9OrOFwJz1m7K8xklYNKgqc24lMFZcQDMgSRi1rF49zSfQ
ZOehgfov8x6vKfmRnQQqK3aVZE/Oe5jfFuh2EzhYaxcV8p2E2D9oal1CAnlR
1803yOd9hDMurFcE5uovnpibI8HKtDQJ+wn8DxZdWIA=
            "]]}, Annotation[#, "Charting`Private`Tag$8161#8"]& ], 
         TagBox[{
           Directive[
            Opacity[1.], 
            AbsoluteThickness[1.6], 
            GrayLevel[0.5]], 
           LineBox[CompressedData["
1:eJwVxWs0FGgYAGCkKBuGVY0ampZKN5TYtHlfUaRUJhokTS4lEl/IZbOajEjE
2RXtKhEVa6MydKGUJrooNELFuI1pXKaPs6F0Yrcfz3nYPiEcfxUlJSXn/33f
yV/e9LDfzUaw+5YepLfZqNrph3YyLcBgWDlnY1IFrLl0/kIZ0x7uiuJjGUm1
sPVl662LTFdQK7VXfE5sAa7f+P3fmX6wysj4ylCiDDpME+1SmeFQ463HlyWO
Qa7ejlPJTAH8cHx2SG/iDOSrly05zcyAG8kzZd2Jc9DdI690eKQAQtKjhyNi
lqDGFN/LwaAUYrd0Y1+oORq7fJQ/PiOEb+2fEhVqVhj5ah2c/3QXykL4ljhv
A84VMiTKytWgo3WcG8uzxYoeu/qGX2pA1hdWF0fssSbw4nyPIRG0bMq3NA93
wNHFG7SuB9dBflld8hw7J1T5Uqw93/g5aOQV6uRtd0bLKV7FrpJ6MNleXW2q
uxPrBRavapc1gKd2bYQs0gUN0we/FH1sBE+d4id0goOD452SN2avwTF7lrqu
nysWDFQ+1zwrBlU/R2nSoBtqsq5RqbQZnEfY2BLExZRD5QdyjVrg1PRjZze8
dscxLJYGxLVCikfhsfHdnhi+WiSc87gN+BZuLi8e7cHOEtGZJvY7sN/R9WTE
aS9+DWzONol5D+dWqd2j9d643FZt8kBlOwQ6uTbG6/PQ4TL74M25EiCsDO27
HTyMZO1b1O3VCXQNw+nrH/txxZCbRqtzFwhXeNkVbfZBXa1hddFEF/A2ZZ4+
oe6LqtXZpT9d6Ib4vNnP/O77YpBF5duZW3sglRXudpTvh8VbfHIfjPWA5NfC
vEFbfxwd1NeWZfbCNZb+BzLqj+W7HKZl2EuB2xkTzb5zAOMcEy4JZVL4TTpv
uiT4ILI7nNryE/pg8IVg54yFAWhtJchgrpYBijvl3O4A9DJo+KIsloGGQVRM
xblDOPo8tSeU/wEeJE2523gE4nlV73COkRzkliIzsVYQ6krKL6uI5OBRt/up
uCYIp8fyXdeRfrgV2fbPN8FhVCryLu3RGYATQVnJFtbBePSv0lSdmgGwittU
njEZjPeXJ6kzjgzC2ohHl3jVR5DhdHTFSc0hKCqJiV8XFoLtKxvF0VVDoCJg
vGPND8UbOWAk9VZAEEc1xPhYKO4ttWSwJhXwmSHp9WkIxRMJefz2vz9C9H7T
KQszgtflrGzNbRSEHMOs1GSCSRcTeJLtFBgJCiV2CkE/jsK4xIVCyO3KQGEq
wQVVVTecuRRMFrjbvE8nmJy2pzbFh0JOX3rf0iyCAZZ/jsyKppAUpWIhyie4
SPCjo9pVCp45fY0TVQQnfz4+u7WQwp3GMuuzDwi+VfS+vlpMQW/ayQL2Q4Lp
3LK9m29SaDhoEOX4mODUMk5YQhUFe3OuYeYzgu1NaTnTxBRWip4Gm7cQvHNq
3Ff8hsKZscxWUSvBjPX7TPLbKMiX+tu6vyW49coq4UYJhcupynpx7QTvRb18
xu+nMJdrXVXfQzBz5do0lyEKEafVF/OkBEnPBVc2pdBU2ZL2bx/BpdsOdz78
RCFlYZivfj9BVeXmgvRxCv0c25fXBwh2la8P5E1Q2JygZWU7RLAqMN/U7BuF
gtsduc0KglmGGqNTUxSUB4pnBVCC/wEXnVeI
            "]]}, Annotation[#, "Charting`Private`Tag$8161#9"]& ], 
         TagBox[{
           Directive[
            Opacity[1.], 
            AbsoluteThickness[1.6], 
            GrayLevel[0.5]], 
           LineBox[CompressedData["
1:eJwVxX08kwkcAHCko9PJemOJ2koKpcvLpRe/XygaieFUXvIyQjHscUuv1lFK
mjqVa5SaXFKWUMraCnE5kWaRvK7lvD+pFuri7v74fr60EDYzTENNTW3bf/6f
EdbX9Ljfx15rctexxZR2e03HBbFdVGt483FcOSF5AFZXsrJLqE5gQt6vfCJ5
Bq7PW+7mUL3hr30Xi69LXoMva+zROSoLcsy1Ci5K+qHD8oRjOpUALR1pXoZk
AnLnbT9+ipoM4i+X6OmSGcjTLjE9Sc2E8x9Sg9MkVNyx86ro/Wge0PMfXy2X
maHOFM/f2VgEj7wDZt4ftkITz5G+qrRSeEPZvr3NYx1yG+wg69MDYJ338GRc
QdQvpXSqq0vhoH7iwvE2R7yncKxv3FAJB2qb2KN+zlgZlWO4c6gafpQrv+PX
M1C1bOOs29G1kLqDC9/U3VFjolDP0KQOlJpGSX4SD7SdCrrnVVQP3gb2xYsD
mVifbN1QY9YIubs2aJarvHBRxuBEwcgL6ClhGqpEPjg41tUpX/0SPtQu//WS
my/mDVTU6Z6RwdiH+aJ3OjtR1+gPUqlshlY3xT8aVbvwdGRZeO7SV3AyOFqQ
6u+Pn7FQGXG0BVal602WGAQisaa6dH5VKwg5nGLn+7uxq6g6rYnWBifWcjNR
HIRfo5oFKw68gQL3JcE1WcFovklrMryiHawdLH9OCg9B52u0PcX6nWC3yXll
+uZQ5Brtpvf4d0G+kdSiYR4LLYZ8dFq2dQPvrMnG8R4Wzpn1Xrv6Sze80suy
TJCGoaZUIFqS3QO/RUcxlp0Jx73WFa9nuCqgTu7ibBazBwu3huRKPisgVj7P
R58RgarBBXq9F97CkbsOaWv1I7HMy3lappMSpgsOCm+pIvGoS8qV0l4lqILm
Kr2fRiGtg9EqTHkHTInApjdjL677KTmTuqYXVphaRtZF70N/48YJdVkvRETT
nyrWR6OqLl0Ry/sb6FLaNHfDGMzSDCSYS/vAaSQpcngwBud0ll3TqO4DWWlD
d0I5G6cf5nnbxfUD23FuznLXWFQrCBQpZg+AqeFowJ27sRh/SZQ+u3IAcsZl
/B56HD4yT9WmxAxCHW0VQ+tsHFIY8RbHdIeg0K7coHYsDttXvpAliodgq6/L
jtV74vHOZViqDBwGQaj2LavGeAwQ2VKMJochrwJSzW04mJRyldd+cwSiqIfl
9UIO3u4zEui6kaAMG7DV1iEwNSclqNOdhMi9XDP5TAJZzGGTIk8SyFhN42u6
BC4Ui+9s8yXh60Hj6RtmE3iK71dzOoQEyjmmjE0lMML299HvE0mwlzxkt5gS
SE+e66KVT0LW/LQb+U4ETq499EPLDRKMFhpkc7YQ+Hr47cv8QhKEtOt8dCEw
w7ckYEsxCUUW0l/aXAmcMmNyUsQkVDt8dNL1IrC9iX95moyE0Ri/noRgAsuP
j4XK5CRwib5mh1ACM9fvXiFsJeFbYsKfs8IIdL2+qtShkwTtFL6oIILAh/uf
P+P1k7BIUHW4g03ghZU2fM8hEvJyPeJuxhEYp8j2ppEkmOV3sLgcApe77et6
/IkEm+IxVwqXQE315ryMMRIq7iVD534Cu8vWRwV9IQHFFKvCAwSKo4SWq7+R
UPPk8rL9hwi8uEhHNTVFgmut+YLNRwj8F532Uak=
            "]]}, Annotation[#, "Charting`Private`Tag$8161#10"]& ], 
         TagBox[{
           Directive[
            Opacity[1.], 
            AbsoluteThickness[1.6], 
            GrayLevel[0.5]], 
           LineBox[CompressedData["
1:eJwVx3080wkcwHGyu7mYPFRaUq+J7krFS1qh+n5DKg+TWckRDiFKHua3Oj3c
vEzycHS5UloponJanYeKkZOXLg1pMoqNtSTGry5LFO7uj8/r/fowQg+z98/R
0tLy+q//dd8/1NHwbveW0kpt2/fXFVsoLovjFHR7MNbpSZmk1sG6K/mXKuiu
YFD0mVlDbQWPVtmfQjoHaIm6Zy5S+8AvfKLuN3o40AIM6zOoo9Bnc8olm84F
fe+8zhTqNBQu8E7LoKeC/s4uxQkqDfm6Fd+fpueBnhvvzTGqOe71vyp6/6EY
KI1WNrq4FvVm+YHbl4qgMCa5SHSEiVY+Y0OPMivh7D+7Kbw/NiOvzQHyxx8A
Q+zt6lzvjKaVRnJt7YeQvom1LyvMDauVLpL2TY3A2kRJn9zjjo3RQjN/dRNs
dlwnHN/AQs2KzfPKDz0G+ZQwlT6yC+dMlhmaWbWA56ITLu4DbGTOhlT73pZA
yvyn5UuqOShJtW9rXtUOrTkcWjV/Dy7LHZm8OfYMnrQ80IRw9+LIhEL+wvY5
ZKkyT5dv+xGLh2tbDH6VwkydQ4nelkA0MC8lVapOECy0vG+7JgizDlRFFFp2
QadXctLEVDB+wjJV1EkZHLCQ9b2dCEGuXVPlwkfd4Ekr7Soe+AkVt5syOxgv
4dtu1dlheSh+ie4sWPnzK/BQNjw9KwtD663UmYjaXhgP8O3JfhiO268xIu+a
yoFb5VtmWLsfeebBFgOBCvA/MddXdT0CV6t368m8+uFxWnCSWVYkmsx7r9s0
1Q+0wxaBrwRRSHlYIFp+aQDuNxcsUscewBj72p7vPJTgOJNyQRATjWU7Qwvr
PynBLUn395SwGNSMLDYcPPca7gW4RjxzP4hVvtt18lxVMMsY+1Ky7RCe3CG4
UjmogjI/VmSbTSwy+ty7iwRvoF/i6eW/4DA6bkjNo9sNwkRubzKTGoeBS9sn
taWDYPtxtDYqOQ41LdnKOP5b4GxjBgVPxmE+JYjLthwC63b/mJnYeDSRV12b
0zQEzUck672V8fjNcT7HIf4dsIyJ0PDgBNS6GSRSGg/DqddTk4zOBEy4KMo2
bhyG8uLqj0XsRKyzTtc1ih2BfMFft2RtiWjknrA6xUAN9pdLJRXOXOxd80x6
VKwGcUnTLk4DF+9cBktV0Ch8GhSDcH0S7hMxjcxn/ns3ivr8jST8RXCV33tr
DPrPpUztsSKwfMi8wMCThONLexPrLxCYLhSEyFkk1PQkb2wuIDCcPWp124eE
z3lm061CApeIxXe8/EhI0AtI67tKYEZOQHNWKAmRn3vyv94kMIp54cPcoyTs
ei6rc6wh0CJ1/g5qCQnL06TUey8JnNl4jCa7QULI1kRJfS+BPaOvn5eUkSD8
anymWU5grl/FPre7JJgmshd3KQmcXcVOFIhJ0A/pWK0ZJrC3I+eyjpQEjUO7
z7ovBN5PmwiTviDBThO70GmawDyn4JVF3STE3TF45TxLoMf1tZXOchKGV7DC
2To8rDnS+oT/jgSFSSsRr8fDc2vW5/ioSVjSftDpKI2H8cpLHAZJgn+GvhZ/
Hg9/8DyoaBgnQarleTrXhIcU7c7i3AkSDMUjXvkLeNhf5RQdMkUCi5dpXGjK
Q3F0kY3tNAmZdtayUjoPzy/T08zOkvD3aEuByIyH/wJJF1xo
            "]]}, 
          Annotation[#, "Charting`Private`Tag$8161#11"]& ]}}, {}}, {{}, {{{
          Directive[
           PointSize[0.012833333333333334`], 
           AbsoluteThickness[1.6], 
           GrayLevel[0.5]], 
          GeometricTransformationBox[
           InsetBox[
            BoxData[
             FormBox[
              StyleBox[
              "\[EmptyDownTriangle]", 
               GraphicsBoxOptions -> {DefaultBaseStyle -> Directive[
                   PointSize[0.012833333333333334`], 
                   AbsoluteThickness[1.6], 
                   GrayLevel[0.5]]}, StripOnInput -> False], 
              TraditionalForm]], {0., 0.}, Automatic, 
            Offset[20]], {{{0., 0.}}, {{0., 0.}}}]}, {
          Directive[
           PointSize[0.012833333333333334`], 
           AbsoluteThickness[1.6], 
           GrayLevel[0.5]], 
          GeometricTransformationBox[
           InsetBox[
            BoxData[
             FormBox[
              StyleBox[
              "\[EmptyDownTriangle]", 
               GraphicsBoxOptions -> {DefaultBaseStyle -> Directive[
                   PointSize[0.012833333333333334`], 
                   AbsoluteThickness[1.6], 
                   GrayLevel[0.5]]}, StripOnInput -> False], 
              TraditionalForm]], {0., 0.}, Automatic, 
            Offset[20]], {{{0., 0.}}, {{0., 0.}}}]}, {
          Directive[
           PointSize[0.012833333333333334`], 
           AbsoluteThickness[1.6], 
           GrayLevel[0.5]], 
          GeometricTransformationBox[
           InsetBox[
            BoxData[
             FormBox[
              StyleBox[
              "\[EmptyDownTriangle]", 
               GraphicsBoxOptions -> {DefaultBaseStyle -> Directive[
                   PointSize[0.012833333333333334`], 
                   AbsoluteThickness[1.6], 
                   GrayLevel[0.5]]}, StripOnInput -> False], 
              TraditionalForm]], {0., 0.}, Automatic, 
            Offset[20]], {{{0., 0.}}, {{0., 0.}}}]}, {
          Directive[
           PointSize[0.012833333333333334`], 
           AbsoluteThickness[1.6], 
           GrayLevel[0.5]], 
          GeometricTransformationBox[
           InsetBox[
            BoxData[
             FormBox[
              StyleBox[
              "\[EmptyDownTriangle]", 
               GraphicsBoxOptions -> {DefaultBaseStyle -> Directive[
                   PointSize[0.012833333333333334`], 
                   AbsoluteThickness[1.6], 
                   GrayLevel[0.5]]}, StripOnInput -> False], 
              TraditionalForm]], {0., 0.}, Automatic, 
            Offset[20]], {{{0., 0.}}, {{0., 0.}}}]}, {
          Directive[
           PointSize[0.012833333333333334`], 
           AbsoluteThickness[1.6], 
           GrayLevel[0.5]], 
          GeometricTransformationBox[
           InsetBox[
            BoxData[
             FormBox[
              StyleBox[
              "\[EmptyDownTriangle]", 
               GraphicsBoxOptions -> {DefaultBaseStyle -> Directive[
                   PointSize[0.012833333333333334`], 
                   AbsoluteThickness[1.6], 
                   GrayLevel[0.5]]}, StripOnInput -> False], 
              TraditionalForm]], {0., 0.}, Automatic, 
            Offset[20]], {{{0., 0.}}, {{0., 0.}}}]}, {
          Directive[
           PointSize[0.012833333333333334`], 
           AbsoluteThickness[1.6], 
           GrayLevel[0.5]], 
          GeometricTransformationBox[
           InsetBox[
            BoxData[
             FormBox[
              StyleBox[
              "\[EmptyDownTriangle]", 
               GraphicsBoxOptions -> {DefaultBaseStyle -> Directive[
                   PointSize[0.012833333333333334`], 
                   AbsoluteThickness[1.6], 
                   GrayLevel[0.5]]}, StripOnInput -> False], 
              TraditionalForm]], {0., 0.}, Automatic, 
            Offset[20]], {{{0., 0.}}, {{0., 0.}}}]}, {
          Directive[
           PointSize[0.012833333333333334`], 
           AbsoluteThickness[1.6], 
           GrayLevel[0.5]], 
          GeometricTransformationBox[
           InsetBox[
            BoxData[
             FormBox[
              StyleBox[
              "\[EmptyDownTriangle]", 
               GraphicsBoxOptions -> {DefaultBaseStyle -> Directive[
                   PointSize[0.012833333333333334`], 
                   AbsoluteThickness[1.6], 
                   GrayLevel[0.5]]}, StripOnInput -> False], 
              TraditionalForm]], {0., 0.}, Automatic, 
            Offset[20]], {{{0., 0.}}, {{0., 0.}}}]}, {
          Directive[
           PointSize[0.012833333333333334`], 
           AbsoluteThickness[1.6], 
           GrayLevel[0.5]], 
          GeometricTransformationBox[
           InsetBox[
            BoxData[
             FormBox[
              StyleBox[
              "\[EmptyDownTriangle]", 
               GraphicsBoxOptions -> {DefaultBaseStyle -> Directive[
                   PointSize[0.012833333333333334`], 
                   AbsoluteThickness[1.6], 
                   GrayLevel[0.5]]}, StripOnInput -> False], 
              TraditionalForm]], {0., 0.}, Automatic, 
            Offset[20]], {{{0., 0.}}, {{0., 0.}}}]}, {
          Directive[
           PointSize[0.012833333333333334`], 
           AbsoluteThickness[1.6], 
           GrayLevel[0.5]], 
          GeometricTransformationBox[
           InsetBox[
            BoxData[
             FormBox[
              StyleBox[
              "\[EmptyDownTriangle]", 
               GraphicsBoxOptions -> {DefaultBaseStyle -> Directive[
                   PointSize[0.012833333333333334`], 
                   AbsoluteThickness[1.6], 
                   GrayLevel[0.5]]}, StripOnInput -> False], 
              TraditionalForm]], {0., 0.}, Automatic, 
            Offset[20]], {{{0., 0.}}, {{0., 0.}}}]}, {
          Directive[
           PointSize[0.012833333333333334`], 
           AbsoluteThickness[1.6], 
           GrayLevel[0.5]], 
          GeometricTransformationBox[
           InsetBox[
            BoxData[
             FormBox[
              StyleBox[
              "\[EmptyDownTriangle]", 
               GraphicsBoxOptions -> {DefaultBaseStyle -> Directive[
                   PointSize[0.012833333333333334`], 
                   AbsoluteThickness[1.6], 
                   GrayLevel[0.5]]}, StripOnInput -> False], 
              TraditionalForm]], {0., 0.}, Automatic, 
            Offset[20]], {{{0., 0.}}, {{0., 0.}}}]}}}, {{}, {}}}, {{}, {{{
          Directive[
           PointSize[0.012833333333333334`], 
           AbsoluteThickness[1.6], 
           GrayLevel[0.5]], 
          GeometricTransformationBox[
           InsetBox[
            BoxData[
             FormBox[
              StyleBox[
              "\[EmptyDiamond]", 
               GraphicsBoxOptions -> {DefaultBaseStyle -> Directive[
                   PointSize[0.012833333333333334`], 
                   AbsoluteThickness[1.6], 
                   GrayLevel[0.5]]}, StripOnInput -> False], 
              TraditionalForm]], {0., 0.}, Automatic, 
            Offset[20]], {{{0.2, 4.722370558734196}}, {{0.2, 
           4.722370558734196}}}]}, {
          Directive[
           PointSize[0.012833333333333334`], 
           AbsoluteThickness[1.6], 
           GrayLevel[0.5]], 
          GeometricTransformationBox[
           InsetBox[
            BoxData[
             FormBox[
              StyleBox[
              "\[EmptyDiamond]", 
               GraphicsBoxOptions -> {DefaultBaseStyle -> Directive[
                   PointSize[0.012833333333333334`], 
                   AbsoluteThickness[1.6], 
                   GrayLevel[0.5]]}, StripOnInput -> False], 
              TraditionalForm]], {0., 0.}, Automatic, 
            Offset[20]], {{{0.2, 11.786013986013991`}}, {{0.2, 
           11.786013986013991`}}}]}, {
          Directive[
           PointSize[0.012833333333333334`], 
           AbsoluteThickness[1.6], 
           GrayLevel[0.5]], 
          GeometricTransformationBox[
           InsetBox[
            BoxData[
             FormBox[
              StyleBox[
              "\[EmptyDiamond]", 
               GraphicsBoxOptions -> {DefaultBaseStyle -> Directive[
                   PointSize[0.012833333333333334`], 
                   AbsoluteThickness[1.6], 
                   GrayLevel[0.5]]}, StripOnInput -> False], 
              TraditionalForm]], {0., 0.}, Automatic, 
            Offset[20]], {{{0.2, 18.995299545815016`}}, {{0.2, 
           18.995299545815016`}}}]}, {
          Directive[
           PointSize[0.012833333333333334`], 
           AbsoluteThickness[1.6], 
           GrayLevel[0.5]], 
          GeometricTransformationBox[
           InsetBox[
            BoxData[
             FormBox[
              StyleBox[
              "\[EmptyDiamond]", 
               GraphicsBoxOptions -> {DefaultBaseStyle -> Directive[
                   PointSize[0.012833333333333334`], 
                   AbsoluteThickness[1.6], 
                   GrayLevel[0.5]]}, StripOnInput -> False], 
              TraditionalForm]], {0., 0.}, Automatic, 
            Offset[20]], {{{0.2, 26.354778554778566`}}, {{0.2, 
           26.354778554778566`}}}]}, {
          Directive[
           PointSize[0.012833333333333334`], 
           AbsoluteThickness[1.6], 
           GrayLevel[0.5]], 
          GeometricTransformationBox[
           InsetBox[
            BoxData[
             FormBox[
              StyleBox[
              "\[EmptyDiamond]", 
               GraphicsBoxOptions -> {DefaultBaseStyle -> Directive[
                   PointSize[0.012833333333333334`], 
                   AbsoluteThickness[1.6], 
                   GrayLevel[0.5]]}, StripOnInput -> False], 
              TraditionalForm]], {0., 0.}, Automatic, 
            Offset[20]], {{{0.2, 33.86919396393081}}, {{0.2, 
           33.86919396393081}}}]}, {
          Directive[
           PointSize[0.012833333333333334`], 
           AbsoluteThickness[1.6], 
           GrayLevel[0.5]], 
          GeometricTransformationBox[
           InsetBox[
            BoxData[
             FormBox[
              StyleBox[
              "\[EmptyDiamond]", 
               GraphicsBoxOptions -> {DefaultBaseStyle -> Directive[
                   PointSize[0.012833333333333334`], 
                   AbsoluteThickness[1.6], 
                   GrayLevel[0.5]]}, StripOnInput -> False], 
              TraditionalForm]], {0., 0.}, Automatic, 
            Offset[20]], {{{0.2, 41.5434905520012}}, {{0.2, 
           41.5434905520012}}}]}, {
          Directive[
           PointSize[0.012833333333333334`], 
           AbsoluteThickness[1.6], 
           GrayLevel[0.5]], 
          GeometricTransformationBox[
           InsetBox[
            BoxData[
             FormBox[
              StyleBox[
              "\[EmptyDiamond]", 
               GraphicsBoxOptions -> {DefaultBaseStyle -> Directive[
                   PointSize[0.012833333333333334`], 
                   AbsoluteThickness[1.6], 
                   GrayLevel[0.5]]}, StripOnInput -> False], 
              TraditionalForm]], {0., 0.}, Automatic, 
            Offset[20]], {{{0.2, 49.38282577637416}}, {{0.2, 
           49.38282577637416}}}]}, {
          Directive[
           PointSize[0.012833333333333334`], 
           AbsoluteThickness[1.6], 
           GrayLevel[0.5]], 
          GeometricTransformationBox[
           InsetBox[
            BoxData[
             FormBox[
              StyleBox[
              "\[EmptyDiamond]", 
               GraphicsBoxOptions -> {DefaultBaseStyle -> Directive[
                   PointSize[0.012833333333333334`], 
                   AbsoluteThickness[1.6], 
                   GrayLevel[0.5]]}, StripOnInput -> False], 
              TraditionalForm]], {0., 0.}, Automatic, 
            Offset[20]], {{{0.2, 57.392581331711774`}}, {{0.2, 
           57.392581331711774`}}}]}, {
          Directive[
           PointSize[0.012833333333333334`], 
           AbsoluteThickness[1.6], 
           GrayLevel[0.5]], 
          GeometricTransformationBox[
           InsetBox[
            BoxData[
             FormBox[
              StyleBox[
              "\[EmptyDiamond]", 
               GraphicsBoxOptions -> {DefaultBaseStyle -> Directive[
                   PointSize[0.012833333333333334`], 
                   AbsoluteThickness[1.6], 
                   GrayLevel[0.5]]}, StripOnInput -> False], 
              TraditionalForm]], {0., 0.}, Automatic, 
            Offset[20]], {{{0.2, 65.57837547068316}}, {{0.2, 
           65.57837547068316}}}]}, {
          Directive[
           PointSize[0.012833333333333334`], 
           AbsoluteThickness[1.6], 
           GrayLevel[0.5]], 
          GeometricTransformationBox[
           InsetBox[
            BoxData[
             FormBox[
              StyleBox[
              "\[EmptyDiamond]", 
               GraphicsBoxOptions -> {DefaultBaseStyle -> Directive[
                   PointSize[0.012833333333333334`], 
                   AbsoluteThickness[1.6], 
                   GrayLevel[0.5]]}, StripOnInput -> False], 
              TraditionalForm]], {0., 0.}, Automatic, 
            Offset[20]], {{{0.2, 73.94607614607615}}, {{0.2, 
           73.94607614607615}}}]}}}, {{}, {}}}, {{}, {{{
          Directive[
           PointSize[0.012833333333333334`], 
           AbsoluteThickness[1.6], 
           GrayLevel[0.5]], 
          GeometricTransformationBox[
           InsetBox[
            BoxData[
             FormBox[
              StyleBox[
              "\[EmptySquare]", 
               GraphicsBoxOptions -> {DefaultBaseStyle -> Directive[
                   PointSize[0.012833333333333334`], 
                   AbsoluteThickness[1.6], 
                   GrayLevel[0.5]]}, StripOnInput -> False], 
              TraditionalForm]], {0., 0.}, Automatic, 
            Offset[20]], {{{0.4, 9.444741117468393}}, {{0.4, 
           9.444741117468393}}}]}, {
          Directive[
           PointSize[0.012833333333333334`], 
           AbsoluteThickness[1.6], 
           GrayLevel[0.5]], 
          GeometricTransformationBox[
           InsetBox[
            BoxData[
             FormBox[
              StyleBox[
              "\[EmptySquare]", 
               GraphicsBoxOptions -> {DefaultBaseStyle -> Directive[
                   PointSize[0.012833333333333334`], 
                   AbsoluteThickness[1.6], 
                   GrayLevel[0.5]]}, StripOnInput -> False], 
              TraditionalForm]], {0., 0.}, Automatic, 
            Offset[20]], {{{0.4, 23.572027972027982`}}, {{0.4, 
           23.572027972027982`}}}]}, {
          Directive[
           PointSize[0.012833333333333334`], 
           AbsoluteThickness[1.6], 
           GrayLevel[0.5]], 
          GeometricTransformationBox[
           InsetBox[
            BoxData[
             FormBox[
              StyleBox[
              "\[EmptySquare]", 
               GraphicsBoxOptions -> {DefaultBaseStyle -> Directive[
                   PointSize[0.012833333333333334`], 
                   AbsoluteThickness[1.6], 
                   GrayLevel[0.5]]}, StripOnInput -> False], 
              TraditionalForm]], {0., 0.}, Automatic, 
            Offset[20]], {{{0.4, 37.99059909163003}}, {{0.4, 
           37.99059909163003}}}]}, {
          Directive[
           PointSize[0.012833333333333334`], 
           AbsoluteThickness[1.6], 
           GrayLevel[0.5]], 
          GeometricTransformationBox[
           InsetBox[
            BoxData[
             FormBox[
              StyleBox[
              "\[EmptySquare]", 
               GraphicsBoxOptions -> {DefaultBaseStyle -> Directive[
                   PointSize[0.012833333333333334`], 
                   AbsoluteThickness[1.6], 
                   GrayLevel[0.5]]}, StripOnInput -> False], 
              TraditionalForm]], {0., 0.}, Automatic, 
            Offset[20]], {{{0.4, 52.70955710955713}}, {{0.4, 
           52.70955710955713}}}]}, {
          Directive[
           PointSize[0.012833333333333334`], 
           AbsoluteThickness[1.6], 
           GrayLevel[0.5]], 
          GeometricTransformationBox[
           InsetBox[
            BoxData[
             FormBox[
              StyleBox[
              "\[EmptySquare]", 
               GraphicsBoxOptions -> {DefaultBaseStyle -> Directive[
                   PointSize[0.012833333333333334`], 
                   AbsoluteThickness[1.6], 
                   GrayLevel[0.5]]}, StripOnInput -> False], 
              TraditionalForm]], {0., 0.}, Automatic, 
            Offset[20]], {{{0.4, 67.73838792786162}}, {{0.4, 
           67.73838792786162}}}]}, {
          Directive[
           PointSize[0.012833333333333334`], 
           AbsoluteThickness[1.6], 
           GrayLevel[0.5]], 
          GeometricTransformationBox[
           InsetBox[
            BoxData[
             FormBox[
              StyleBox[
              "\[EmptySquare]", 
               GraphicsBoxOptions -> {DefaultBaseStyle -> Directive[
                   PointSize[0.012833333333333334`], 
                   AbsoluteThickness[1.6], 
                   GrayLevel[0.5]]}, StripOnInput -> False], 
              TraditionalForm]], {0., 0.}, Automatic, 
            Offset[20]], {{{0.4, 83.0869811040024}}, {{0.4, 
           83.0869811040024}}}]}, {
          Directive[
           PointSize[0.012833333333333334`], 
           AbsoluteThickness[1.6], 
           GrayLevel[0.5]], 
          GeometricTransformationBox[
           InsetBox[
            BoxData[
             FormBox[
              StyleBox[
              "\[EmptySquare]", 
               GraphicsBoxOptions -> {DefaultBaseStyle -> Directive[
                   PointSize[0.012833333333333334`], 
                   AbsoluteThickness[1.6], 
                   GrayLevel[0.5]]}, StripOnInput -> False], 
              TraditionalForm]], {0., 0.}, Automatic, 
            Offset[20]], {{{0.4, 98.76565155274832}}, {{0.4, 
           98.76565155274832}}}]}, {
          Directive[
           PointSize[0.012833333333333334`], 
           AbsoluteThickness[1.6], 
           GrayLevel[0.5]], 
          GeometricTransformationBox[
           InsetBox[
            BoxData[
             FormBox[
              StyleBox[
              "\[EmptySquare]", 
               GraphicsBoxOptions -> {DefaultBaseStyle -> Directive[
                   PointSize[0.012833333333333334`], 
                   AbsoluteThickness[1.6], 
                   GrayLevel[0.5]]}, StripOnInput -> False], 
              TraditionalForm]], {0., 0.}, Automatic, 
            Offset[20]], {{{0.4, 114.78516266342355`}}, {{0.4, 
           114.78516266342355`}}}]}, {
          Directive[
           PointSize[0.012833333333333334`], 
           AbsoluteThickness[1.6], 
           GrayLevel[0.5]], 
          GeometricTransformationBox[
           InsetBox[
            BoxData[
             FormBox[
              StyleBox[
              "\[EmptySquare]", 
               GraphicsBoxOptions -> {DefaultBaseStyle -> Directive[
                   PointSize[0.012833333333333334`], 
                   AbsoluteThickness[1.6], 
                   GrayLevel[0.5]]}, StripOnInput -> False], 
              TraditionalForm]], {0., 0.}, Automatic, 
            Offset[20]], {{{0.4, 131.1567509413663}}, {{0.4, 
           131.1567509413663}}}]}, {
          Directive[
           PointSize[0.012833333333333334`], 
           AbsoluteThickness[1.6], 
           GrayLevel[0.5]], 
          GeometricTransformationBox[
           InsetBox[
            BoxData[
             FormBox[
              StyleBox[
              "\[EmptySquare]", 
               GraphicsBoxOptions -> {DefaultBaseStyle -> Directive[
                   PointSize[0.012833333333333334`], 
                   AbsoluteThickness[1.6], 
                   GrayLevel[0.5]]}, StripOnInput -> False], 
              TraditionalForm]], {0., 0.}, Automatic, 
            Offset[20]], {{{0.4, 147.8921522921523}}, {{0.4, 
           147.8921522921523}}}]}}}, {{}, {}}}, {{}, {{{
          Directive[
           PointSize[0.012833333333333334`], 
           AbsoluteThickness[1.6], 
           GrayLevel[0.5]], 
          GeometricTransformationBox[
           InsetBox[
            BoxData[
             FormBox[
              StyleBox[
              "\[FilledDownTriangle]", 
               GraphicsBoxOptions -> {DefaultBaseStyle -> Directive[
                   PointSize[0.012833333333333334`], 
                   AbsoluteThickness[1.6], 
                   GrayLevel[0.5]]}, StripOnInput -> False], 
              TraditionalForm]], {0., 0.}, Automatic, 
            Offset[20]], {{{0.6, 14.167111676202586`}}, {{0.6, 
           14.167111676202586`}}}]}, {
          Directive[
           PointSize[0.012833333333333334`], 
           AbsoluteThickness[1.6], 
           GrayLevel[0.5]], 
          GeometricTransformationBox[
           InsetBox[
            BoxData[
             FormBox[
              StyleBox[
              "\[FilledDownTriangle]", 
               GraphicsBoxOptions -> {DefaultBaseStyle -> Directive[
                   PointSize[0.012833333333333334`], 
                   AbsoluteThickness[1.6], 
                   GrayLevel[0.5]]}, StripOnInput -> False], 
              TraditionalForm]], {0., 0.}, Automatic, 
            Offset[20]], {{{0.6, 35.35804195804196}}, {{0.6, 
           35.35804195804196}}}]}, {
          Directive[
           PointSize[0.012833333333333334`], 
           AbsoluteThickness[1.6], 
           GrayLevel[0.5]], 
          GeometricTransformationBox[
           InsetBox[
            BoxData[
             FormBox[
              StyleBox[
              "\[FilledDownTriangle]", 
               GraphicsBoxOptions -> {DefaultBaseStyle -> Directive[
                   PointSize[0.012833333333333334`], 
                   AbsoluteThickness[1.6], 
                   GrayLevel[0.5]]}, StripOnInput -> False], 
              TraditionalForm]], {0., 0.}, Automatic, 
            Offset[20]], {{{0.6, 56.985898637445025`}}, {{0.6, 
           56.985898637445025`}}}]}, {
          Directive[
           PointSize[0.012833333333333334`], 
           AbsoluteThickness[1.6], 
           GrayLevel[0.5]], 
          GeometricTransformationBox[
           InsetBox[
            BoxData[
             FormBox[
              StyleBox[
              "\[FilledDownTriangle]", 
               GraphicsBoxOptions -> {DefaultBaseStyle -> Directive[
                   PointSize[0.012833333333333334`], 
                   AbsoluteThickness[1.6], 
                   GrayLevel[0.5]]}, StripOnInput -> False], 
              TraditionalForm]], {0., 0.}, Automatic, 
            Offset[20]], {{{0.6, 79.06433566433567}}, {{0.6, 
           79.06433566433567}}}]}, {
          Directive[
           PointSize[0.012833333333333334`], 
           AbsoluteThickness[1.6], 
           GrayLevel[0.5]], 
          GeometricTransformationBox[
           InsetBox[
            BoxData[
             FormBox[
              StyleBox[
              "\[FilledDownTriangle]", 
               GraphicsBoxOptions -> {DefaultBaseStyle -> Directive[
                   PointSize[0.012833333333333334`], 
                   AbsoluteThickness[1.6], 
                   GrayLevel[0.5]]}, StripOnInput -> False], 
              TraditionalForm]], {0., 0.}, Automatic, 
            Offset[20]], {{{0.6, 101.60758189179242`}}, {{0.6, 
           101.60758189179242`}}}]}, {
          Directive[
           PointSize[0.012833333333333334`], 
           AbsoluteThickness[1.6], 
           GrayLevel[0.5]], 
          GeometricTransformationBox[
           InsetBox[
            BoxData[
             FormBox[
              StyleBox[
              "\[FilledDownTriangle]", 
               GraphicsBoxOptions -> {DefaultBaseStyle -> Directive[
                   PointSize[0.012833333333333334`], 
                   AbsoluteThickness[1.6], 
                   GrayLevel[0.5]]}, StripOnInput -> False], 
              TraditionalForm]], {0., 0.}, Automatic, 
            Offset[20]], {{{0.6, 124.63047165600358`}}, {{0.6, 
           124.63047165600358`}}}]}, {
          Directive[
           PointSize[0.012833333333333334`], 
           AbsoluteThickness[1.6], 
           GrayLevel[0.5]], 
          GeometricTransformationBox[
           InsetBox[
            BoxData[
             FormBox[
              StyleBox[
              "\[FilledDownTriangle]", 
               GraphicsBoxOptions -> {DefaultBaseStyle -> Directive[
                   PointSize[0.012833333333333334`], 
                   AbsoluteThickness[1.6], 
                   GrayLevel[0.5]]}, StripOnInput -> False], 
              TraditionalForm]], {0., 0.}, Automatic, 
            Offset[20]], {{{0.6, 148.14847732912247`}}, {{0.6, 
           148.14847732912247`}}}]}, {
          Directive[
           PointSize[0.012833333333333334`], 
           AbsoluteThickness[1.6], 
           GrayLevel[0.5]], 
          GeometricTransformationBox[
           InsetBox[
            BoxData[
             FormBox[
              StyleBox[
              "\[FilledDownTriangle]", 
               GraphicsBoxOptions -> {DefaultBaseStyle -> Directive[
                   PointSize[0.012833333333333334`], 
                   AbsoluteThickness[1.6], 
                   GrayLevel[0.5]]}, StripOnInput -> False], 
              TraditionalForm]], {0., 0.}, Automatic, 
            Offset[20]], {{{0.6, 172.1777439951353}}, {{0.6, 
           172.1777439951353}}}]}, {
          Directive[
           PointSize[0.012833333333333334`], 
           AbsoluteThickness[1.6], 
           GrayLevel[0.5]], 
          GeometricTransformationBox[
           InsetBox[
            BoxData[
             FormBox[
              StyleBox[
              "\[FilledDownTriangle]", 
               GraphicsBoxOptions -> {DefaultBaseStyle -> Directive[
                   PointSize[0.012833333333333334`], 
                   AbsoluteThickness[1.6], 
                   GrayLevel[0.5]]}, StripOnInput -> False], 
              TraditionalForm]], {0., 0.}, Automatic, 
            Offset[20]], {{{0.6, 196.73512641204945`}}, {{0.6, 
           196.73512641204945`}}}]}, {
          Directive[
           PointSize[0.012833333333333334`], 
           AbsoluteThickness[1.6], 
           GrayLevel[0.5]], 
          GeometricTransformationBox[
           InsetBox[
            BoxData[
             FormBox[
              StyleBox[
              "\[FilledDownTriangle]", 
               GraphicsBoxOptions -> {DefaultBaseStyle -> Directive[
                   PointSize[0.012833333333333334`], 
                   AbsoluteThickness[1.6], 
                   GrayLevel[0.5]]}, StripOnInput -> False], 
              TraditionalForm]], {0., 0.}, Automatic, 
            Offset[20]], {{{0.6, 221.8382284382284}}, {{0.6, 
           221.8382284382284}}}]}}}, {{}, {}}}, {{}, {{{
          Directive[
           PointSize[0.012833333333333334`], 
           AbsoluteThickness[1.6], 
           GrayLevel[0.5]], 
          GeometricTransformationBox[
           InsetBox[
            BoxData[
             FormBox[
              StyleBox[
              "\[FilledSquare]", 
               GraphicsBoxOptions -> {DefaultBaseStyle -> Directive[
                   PointSize[0.012833333333333334`], 
                   AbsoluteThickness[1.6], 
                   GrayLevel[0.5]]}, StripOnInput -> False], 
              TraditionalForm]], {0., 0.}, Automatic, 
            Offset[20]], {{{0.8, 18.889482234936786`}}, {{0.8, 
           18.889482234936786`}}}]}, {
          Directive[
           PointSize[0.012833333333333334`], 
           AbsoluteThickness[1.6], 
           GrayLevel[0.5]], 
          GeometricTransformationBox[
           InsetBox[
            BoxData[
             FormBox[
              StyleBox[
              "\[FilledSquare]", 
               GraphicsBoxOptions -> {DefaultBaseStyle -> Directive[
                   PointSize[0.012833333333333334`], 
                   AbsoluteThickness[1.6], 
                   GrayLevel[0.5]]}, StripOnInput -> False], 
              TraditionalForm]], {0., 0.}, Automatic, 
            Offset[20]], {{{0.8, 47.144055944055964`}}, {{0.8, 
           47.144055944055964`}}}]}, {
          Directive[
           PointSize[0.012833333333333334`], 
           AbsoluteThickness[1.6], 
           GrayLevel[0.5]], 
          GeometricTransformationBox[
           InsetBox[
            BoxData[
             FormBox[
              StyleBox[
              "\[FilledSquare]", 
               GraphicsBoxOptions -> {DefaultBaseStyle -> Directive[
                   PointSize[0.012833333333333334`], 
                   AbsoluteThickness[1.6], 
                   GrayLevel[0.5]]}, StripOnInput -> False], 
              TraditionalForm]], {0., 0.}, Automatic, 
            Offset[20]], {{{0.8, 75.98119818326006}}, {{0.8, 
           75.98119818326006}}}]}, {
          Directive[
[truncated: 732,701 more chars]
